# Supplementary material for: Identification of candidate PAX2-regulated genes implicated in human kidney development
Source: Sci Rep. 2021 Apr 27;11:9123. doi: 10.1038/s41598-021-88743-1 (PMC8079710; doi:10.1038/s41598-021-88743-1)
Supplement: Supplementary file 3 — Supplementary Table S1. [file 41598_2021_88743_MOESM3_ESM.xlsx]

## Sheet: Promoter_Readcount_Table
Position	Promoter	Normal_iPS_rep1	Normal_iPS_rep2	Normal_iPS_rep3	Case1_iPS_rep1	Case1_iPS_rep2	Case1_iPS_rep3	Case2_iPS_rep1	Case2_iPS_rep2	Case2_iPS_rep3	Case3_iPS_rep1	Case3_iPS_rep2	Case3_iPS_rep3	Normal_day14_rep1	Normal_day14_rep2	Normal_day14_rep3	Case1_day14_rep1	Case1_day14_rep2	Case1_day14_rep3	Case2_day14_rep1	Case2_day14_rep2	Case2_day14_rep3	Case3_day14_rep1	Case3_day14_rep2	Case3_day14_rep3
01STAT:TOTAL_MAPPED_READS	01STAT:TOTAL_MAPPED_READS	10812064	10919074	14124795	8837549	15158430	11088858	10240141	9526963	9910084	10181648	12160459	9728049	14079096	12899933	13493844	11196151	13874336	12000304	12772156	9053464	16483156	16036980	13500381	10285616
chr1:10003314..10003321,-	p7@LZIC	12	7	4	5	17	16	15	12	12	9	9	9	3	3	1	12	4	1	5	6	6	10	7	5
chr1:10003348..10003362,-	p4@LZIC	20	30	58	33	86	42	33	33	30	36	49	38	58	46	36	59	63	55	55	57	90	86	72	61
chr1:10003372..10003465,-	p1@LZIC	233	272	313	191	389	185	195	192	186	229	268	217	467	430	412	355	494	475	525	335	656	599	457	342
chr1:10003486..10003551,+	p1@NMNAT1	44	77	85	94	145	83	90	84	66	74	96	83	237	220	229	207	239	207	218	157	240	298	246	184
chr1:100111421..100111448,+	p5@PALMD	0	0	0	0	0	0	0	0	0	0	0	0	0	0	0	0	1	0	0	0	0	0	0	0
chr1:100111479..100111490,+	p8@PALMD	0	0	0	0	0	0	0	0	0	0	0	0	0	0	0	0	0	1	0	0	0	0	0	0
chr1:100111580..100111773,+	p1@PALMD	0	0	0	0	0	0	0	0	0	0	0	0	0	1	0	1	0	1	0	0	0	1	1	0
chr1:100111825..100111877,+	p2@PALMD	0	0	0	0	0	0	0	0	0	0	0	0	3	2	0	1	0	0	0	0	0	0	0	0
chr1:100232177..100232198,-	p1@FRRS1	78	70	106	45	104	44	72	39	55	63	67	44	104	109	97	67	61	44	68	37	75	116	73	62
chr1:100315613..100315691,+	p1@AGL	174	205	271	144	206	168	156	131	162	162	218	147	301	334	304	287	273	272	279	184	304	377	288	215
chr1:100315742..100315749,+	p7@AGL	3	4	4	1	7	1	3	1	2	1	4	1	2	1	4	1	0	1	0	1	2	3	2	1
chr1:100315833..100315842,+	p9@AGL	2	4	3	0	2	2	1	0	0	1	0	0	0	0	2	1	1	0	3	0	1	0	2	2
chr1:100315902..100315927,+	p2@AGL	5	8	12	4	4	1	4	6	6	4	5	6	18	9	12	19	13	9	11	9	17	20	15	9
chr1:100315931..100315963,+	p4@AGL	7	6	13	0	1	6	3	4	6	2	6	2	16	5	8	14	6	6	6	2	13	15	14	7
chr1:100316006..100316015,+	p15@AGL	2	0	0	0	0	0	0	0	1	0	0	0	1	2	5	0	2	0	3	0	2	3	1	2
chr1:100316041..100316052,+	p6@AGL	0	0	1	0	0	0	0	0	0	0	0	0	1	0	0	1	5	0	1	0	1	7	1	3
chr1:100316156..100316159,+	p18@AGL	1	0	1	0	0	0	0	0	0	0	0	0	2	0	0	1	0	0	0	0	0	1	0	0
chr1:100316170..100316212,+	p3@AGL	0	3	1	0	1	0	0	0	0	0	0	0	1	0	0	0	1	0	0	0	2	2	3	1
chr1:100435284..100435298,+	p3@SLC35A3	0	0	0	0	1	0	0	0	0	0	0	0	0	0	0	0	0	0	0	0	0	0	0	0
chr1:100435315..100435325,+	p8@SLC35A3	0	0	0	0	0	0	0	0	0	0	0	0	0	0	0	0	0	0	1	0	0	0	0	0
chr1:100435438..100435524,-	p1@ENST00000454219	7	15	11	13	8	14	8	10	4	8	10	9	11	15	24	8	17	13	14	12	16	25	16	12
chr1:100435545..100435597,+	p1@SLC35A3	221	237	332	184	235	238	187	165	199	241	249	201	253	239	252	250	322	270	309	164	314	390	275	221
chr1:100435612..100435623,+	p2@SLC35A3	8	9	15	9	13	13	13	8	3	13	4	7	17	14	7	13	12	8	19	8	11	10	17	10
chr1:100435986..100436014,+	p4@SLC35A3	0	1	0	0	0	0	1	0	0	0	0	0	0	0	1	2	0	0	0	1	0	0	0	0
chr1:100436065..100436078,+	p5@SLC35A3	0	0	0	0	0	0	0	0	0	0	0	0	0	1	0	1	0	0	0	0	0	0	0	0
chr1:100436120..100436134,+	p6@SLC35A3	0	0	0	0	0	0	0	0	0	0	0	0	0	0	0	0	0	0	0	0	0	0	1	0
chr1:1004702..1004724,-	p@chr1:1004702..1004724,-	7	6	12	2	4	6	6	2	1	8	9	13	11	13	10	9	10	13	12	5	12	55	30	41
chr1:100503466..100503477,-	p@chr1:100503466..100503477,-	0	0	0	0	0	0	0	0	1	0	0	0	3	0	0	0	0	0	0	0	0	0	0	0
chr1:100503493..100503515,-	p@chr1:100503493..100503515,-	0	0	0	0	0	0	0	0	0	1	0	0	0	0	1	1	0	0	0	0	0	0	0	0
chr1:100503525..100503544,-	p@chr1:100503525..100503544,-	1	2	1	3	2	5	1	2	1	0	2	3	5	6	3	2	2	2	4	3	6	2	3	6
chr1:100503551..100503572,-	p@chr1:100503551..100503572,-	10	24	14	11	28	24	22	25	18	23	22	21	54	49	41	47	51	25	30	29	46	46	38	29
chr1:100503643..100503677,+	p1@HIAT1	493	563	677	353	553	486	451	395	407	497	537	421	792	830	853	708	882	755	913	529	983	924	800	592
chr1:100503682..100503729,+	p2@HIAT1	12	10	10	13	18	10	10	9	12	16	9	12	37	24	23	17	33	24	30	11	40	27	31	17
chr1:100504325..100504337,-	p@chr1:100504325..100504337,-	0	0	0	3	0	0	1	0	0	1	0	0	1	0	1	1	0	2	0	0	0	0	0	0
chr1:100504362..100504373,+	p@chr1:100504362..100504373,+	0	0	0	0	0	1	0	0	0	0	0	0	0	0	0	0	0	0	0	1	0	0	0	0
chr1:100504384..100504399,-	p@chr1:100504384..100504399,-	0	1	1	0	1	1	0	0	0	0	0	3	5	3	2	1	2	2	1	2	3	6	2	5
chr1:100504405..100504430,-	p@chr1:100504405..100504430,-	1	0	0	1	0	1	2	0	0	3	1	0	2	2	2	5	1	0	2	2	2	5	2	2
chr1:100504431..100504456,+	p@chr1:100504431..100504456,+	0	0	0	0	0	0	1	0	0	0	0	0	0	0	0	0	1	0	0	0	1	0	0	0
chr1:100530724..100530735,+	p@chr1:100530724..100530735,+	0	0	0	0	0	0	0	0	0	0	0	0	0	0	0	0	0	0	0	0	0	1	1	0
chr1:100547570..100547583,+	p@chr1:100547570..100547583,+	0	1	0	0	0	0	0	0	0	0	0	0	0	0	0	0	0	0	0	0	0	0	0	0
chr1:10057107..10057116,+	p5@RBP7	3	4	7	1	4	4	4	2	0	5	1	2	0	0	0	0	0	0	0	0	0	0	1	0
chr1:10057123..10057149,+	p3@RBP7	20	9	18	12	12	7	10	6	8	6	9	3	0	3	1	0	1	1	0	1	0	0	0	0
chr1:10057236..10057248,+	p4@RBP7	5	4	6	5	4	4	5	4	4	2	3	5	0	0	0	0	0	0	0	0	0	0	1	0
chr1:10057249..10057268,+	p2@RBP7	36	41	54	28	55	23	35	22	26	24	26	26	1	2	4	0	0	1	2	1	3	4	4	2
chr1:10057278..10057296,+	p1@RBP7	25	30	39	18	58	21	20	20	21	11	31	12	1	0	0	0	0	0	3	1	0	1	2	1
chr1:100598448..100598532,-	p1@SASS6	170	167	208	177	218	197	161	135	159	183	208	135	200	178	194	186	231	199	185	165	251	260	204	174
chr1:100598558..100598574,-	p4@SASS6	1	2	5	2	3	5	1	2	3	0	3	6	8	6	3	1	7	6	7	4	9	7	2	1
chr1:100598641..100598663,-	p3@SASS6	4	6	6	4	7	3	4	6	6	3	3	4	6	5	11	7	13	12	18	9	13	10	9	3
chr1:100598691..100598732,+	p1@CCDC76	65	60	100	56	86	78	57	46	42	64	70	39	100	105	122	107	129	105	115	72	158	149	120	88
chr1:100598742..100598763,+	p2@CCDC76	10	7	24	16	30	18	20	20	11	15	27	17	30	17	15	16	16	12	21	7	26	18	19	6
chr1:100715372..100715400,-	p1@DBT	252	236	264	215	349	226	231	225	192	183	278	244	206	193	223	190	163	102	115	134	197	197	179	124
chr1:100715403..100715414,-	p2@DBT	5	4	7	4	3	4	3	6	4	3	6	3	11	2	3	2	5	3	2	3	6	10	6	2
chr1:100731664..100731715,-	p1@ENST00000421185	25	31	53	24	33	26	28	28	18	38	43	20	72	63	85	62	70	59	61	33	51	119	79	58
chr1:100731724..100731729,+	p3@RTCD1	13	13	19	8	12	11	13	20	11	11	8	4	20	24	16	13	18	11	17	9	21	19	9	11
chr1:100731749..100731816,+	p1@RTCD1	180	192	215	180	350	212	227	224	248	178	234	191	218	238	200	217	225	176	243	144	229	277	210	164
chr1:100731819..100731841,+	p2@RTCD1	47	54	74	67	142	95	63	61	54	87	98	75	78	44	51	58	69	65	51	45	73	89	79	70
chr1:100731863..100731874,+	p4@RTCD1	3	3	5	4	4	2	5	2	3	4	4	3	6	0	3	2	1	8	2	6	3	7	4	6
chr1:100810554..100810560,+	p14@CDC14A	0	0	0	0	0	0	0	0	0	0	0	0	0	0	0	0	0	0	0	0	0	0	0	1
chr1:100817262..100817289,+	p5@CDC14A	1	1	1	2	3	1	1	2	0	1	1	2	5	12	6	7	4	9	7	4	9	11	8	3
chr1:100817344..100817387,+	p@chr1:100817344..100817387,+	0	0	3	0	4	0	0	0	1	0	0	1	8	8	3	2	6	6	11	3	6	8	3	4
chr1:100817729..100817766,-	p@chr1:100817729..100817766,-	2	7	5	10	7	9	4	3	3	8	2	4	15	9	17	13	34	10	16	10	31	17	16	12
chr1:100817900..100817906,-	p@chr1:100817900..100817906,-	0	0	0	0	0	1	0	1	0	2	1	0	4	0	0	3	3	1	1	0	4	5	3	1
chr1:100817908..100817938,+	p7@CDC14A	0	0	1	0	0	1	0	0	0	1	0	0	0	0	2	0	0	2	1	0	0	0	0	1
chr1:100818009..100818072,+	p1@CDC14A	53	57	70	56	81	77	58	49	63	67	80	54	216	197	209	170	184	183	202	131	223	266	206	150
chr1:100818080..100818094,+	p2@CDC14A	3	3	6	3	7	11	3	5	4	7	4	4	13	11	11	12	12	12	14	9	20	16	10	8
chr1:100818205..100818210,+	p8@CDC14A	0	0	0	0	0	0	1	0	0	0	0	0	0	0	1	1	0	5	4	4	1	1	1	0
chr1:100818396..100818420,-	p@chr1:100818396..100818420,-	0	0	0	0	1	0	0	1	0	0	0	0	1	0	0	1	3	2	3	4	5	1	2	2
chr1:100818484..100818508,+	p3@CDC14A	4	3	4	3	5	6	2	2	1	1	3	2	14	8	7	7	9	4	9	3	12	10	6	4
chr1:100818716..100818753,+	p@chr1:100818716..100818753,+	1	3	2	1	5	2	2	2	1	0	2	1	10	0	6	7	8	5	11	4	7	5	6	7
chr1:100828693..100828719,+	p@chr1:100828693..100828719,+	3	1	6	4	5	2	3	1	2	2	7	5	0	0	0	0	1	0	0	1	0	0	0	0
chr1:100911191..100911228,-	p@chr1:100911191..100911228,-	0	0	0	0	0	0	0	0	0	0	0	1	0	0	0	0	0	0	0	0	0	0	0	0
chr1:10092993..10093042,+	p1@UBE4B	347	308	439	189	250	273	337	304	296	267	312	222	504	514	557	361	478	432	464	236	503	585	453	339
chr1:10093090..10093113,+	p3@UBE4B	13	7	12	22	15	7	13	7	12	12	11	12	7	6	7	7	11	6	11	3	13	10	6	6
chr1:10093188..10093291,+	p2@UBE4B	211	241	299	274	395	371	256	232	271	287	344	305	243	223	237	243	239	217	260	173	332	278	269	207
chr1:1009683..1009688,-	p1@RNF223	0	0	0	0	1	0	0	2	0	1	2	1	11	33	5	4	12	5	16	6	8	13	4	7
chr1:101004379..101004436,+	p3@GPR88	0	0	0	0	0	0	0	0	0	0	0	0	0	0	0	0	0	0	0	0	0	0	1	0
chr1:101185290..101185305,+	p1@VCAM1	1	0	2	1	2	1	1	4	0	1	0	4	101	236	270	42	55	21	38	11	28	36	35	8
chr1:101202267..101202270,-	p@chr1:101202267..101202270,-	0	0	3	0	6	3	6	1	5	0	2	1	17	6	0	4	7	4	1	3	6	9	7	5
chr1:101360205..101360231,-	p4@EXTL2	0	4	5	5	15	5	5	6	6	5	2	1	39	38	17	20	26	28	28	16	34	29	21	16
chr1:101360234..101360252,-	p6@EXTL2	2	1	7	3	4	4	5	1	4	4	2	6	29	23	21	20	21	11	23	12	23	25	13	8
chr1:101360331..101360373,-	p2@EXTL2	28	36	56	55	96	72	55	58	60	56	57	68	125	86	112	100	79	73	96	80	159	137	107	64
chr1:101360374..101360419,-	p1@EXTL2	145	186	236	150	275	193	141	127	148	166	207	138	240	196	223	187	195	162	212	113	227	239	202	133
chr1:101360463..101360478,+	p@chr1:101360463..101360478,+	4	2	5	3	7	3	10	2	5	2	7	8	43	33	30	29	37	36	41	27	29	42	25	29
chr1:101360492..101360506,+	p@chr1:101360492..101360506,+	6	2	5	3	2	6	4	2	8	5	5	3	11	2	6	10	6	6	7	4	7	9	7	8
chr1:101360688..101360749,-	p3@EXTL2	2	5	4	5	4	5	6	4	3	7	8	4	49	39	37	38	41	31	26	14	37	44	41	39
chr1:101361626..101361698,+	p1@SLC30A7	173	209	241	164	284	198	169	165	183	202	219	176	400	368	344	315	453	361	448	294	495	450	393	317
chr1:101361721..101361730,+	p4@SLC30A7	0	0	2	0	2	0	0	0	0	0	0	1	3	1	1	1	0	0	1	1	2	0	2	1
chr1:101361735..101361765,+	p2@SLC30A7	0	0	1	1	0	0	0	0	1	2	0	0	3	4	2	1	4	2	1	2	0	5	0	3
chr1:101361771..101361778,+	p5@SLC30A7	0	0	0	0	0	0	0	0	0	0	0	0	0	0	0	0	0	0	0	0	0	2	0	0
chr1:101361782..101361794,+	p3@SLC30A7	3	2	2	3	1	0	1	0	1	1	3	1	9	5	8	5	7	1	4	3	8	9	5	2
chr1:101362304..101362319,-	p@chr1:101362304..101362319,-	0	0	0	0	0	0	0	0	0	0	0	0	1	0	0	0	0	0	0	1	0	0	1	1
chr1:101362367..101362379,-	p@chr1:101362367..101362379,-	1	0	0	0	0	0	0	0	0	0	0	1	1	2	1	0	1	1	0	0	1	2	0	0
chr1:101446215..101446240,+	p@chr1:101446215..101446240,+	1	0	0	1	0	1	1	0	0	0	0	0	0	0	0	0	0	1	0	0	0	1	0	0
chr1:101491313..101491322,-	p5@DPH5	17	17	23	15	44	23	27	13	21	18	31	18	14	12	8	17	12	5	14	11	19	18	13	10
chr1:101491323..101491355,-	p1@DPH5	492	487	628	436	656	475	536	496	458	427	501	506	709	648	775	648	755	586	659	462	820	950	753	532
chr1:101491366..101491385,-	p2@DPH5	19	34	32	28	28	19	28	17	23	23	29	21	25	20	26	19	14	20	15	10	31	19	27	19
chr1:101491406..101491471,+	p1@ENST00000421013,p1@ENST00000453011,p1@uc001dua.2,p1@uc001dub.2	58	83	99	59	98	70	86	83	70	98	123	90	210	167	210	196	288	249	205	160	265	319	289	228
chr1:101491655..101491663,-	p3@DPH5	5	8	2	6	6	4	6	5	4	8	7	7	2	0	2	0	3	1	3	2	4	3	3	1
chr1:101701276..101701293,+	p@chr1:101701276..101701293,+	0	0	0	0	0	0	0	0	0	0	0	0	0	0	0	0	0	0	0	0	0	1	0	0
chr1:101701748..101701763,+	p@chr1:101701748..101701763,+	0	2	0	0	1	1	0	0	0	0	0	0	4	1	0	2	0	1	2	0	3	1	0	0
chr1:101701766..101701778,+	p@chr1:101701766..101701778,+	2	0	0	0	1	0	0	1	0	0	0	0	4	4	2	2	3	0	2	2	6	1	2	1
chr1:101701781..101701795,+	p@chr1:101701781..101701795,+	0	0	0	1	0	0	0	0	0	0	0	0	1	1	3	0	2	1	2	1	3	5	1	0
chr1:101701841..101701882,+	p8@S1PR1	0	0	2	0	0	0	0	0	0	0	0	0	3	2	1	0	1	1	2	0	3	3	2	2
chr1:101701907..101701918,+	p17@S1PR1	1	0	0	0	0	0	0	0	1	1	2	0	1	0	1	0	0	1	0	1	1	2	1	3
chr1:101702167..101702180,-	p1@ENST00000432195	1	3	2	1	0	2	0	1	0	1	1	0	11	2	8	3	7	3	3	3	6	5	8	6
chr1:101702307..101702329,+	p4@S1PR1	1	1	1	0	1	1	0	0	0	1	1	0	4	2	4	1	2	4	1	1	5	4	1	0
chr1:101702330..101702362,+	p3@S1PR1	0	0	3	0	0	0	1	0	0	1	1	0	1	10	6	2	4	4	9	3	5	5	4	1
chr1:101702417..101702481,+	p1@S1PR1	9	3	5	1	3	2	1	0	1	0	3	2	13	14	14	9	13	11	9	7	14	18	15	9
chr1:101702482..101702493,+	p6@S1PR1	0	0	0	0	0	0	0	1	0	0	0	0	1	0	0	3	0	1	1	2	2	0	0	1
chr1:101702501..101702512,+	p5@S1PR1	0	0	0	0	0	0	0	0	0	0	1	0	2	2	3	0	3	0	2	0	0	2	2	2
chr1:101702564..101702584,+	p2@S1PR1	18	23	42	22	17	18	16	16	6	13	12	17	103	78	138	58	93	66	88	76	122	82	77	45
chr1:101703667..101703685,+	p9@S1PR1	0	0	0	0	0	0	0	0	0	0	0	0	0	1	0	0	0	0	0	0	0	0	0	0
chr1:101704898..101704914,+	p18@S1PR1	0	0	0	0	0	0	0	0	0	0	0	0	0	4	0	0	0	0	0	0	0	0	0	0
chr1:101704930..101704945,+	p11@S1PR1	0	0	0	0	0	0	0	0	0	0	0	0	1	0	0	0	0	0	0	0	0	0	0	0
chr1:101707580..101707583,+	p@chr1:101707580..101707583,+	0	0	0	0	0	0	0	0	0	0	1	0	0	0	0	0	0	0	0	0	0	0	0	0
chr1:101769770..101769774,+	p@chr1:101769770..101769774,+	0	0	0	0	0	0	0	0	0	0	0	1	1	1	0	0	0	0	0	0	0	0	1	0
chr1:101774677..101774716,-	p@chr1:101774677..101774716,-	0	0	0	0	0	0	0	1	1	1	0	0	0	0	0	0	0	0	0	1	0	0	0	0
chr1:101774729..101774747,-	p@chr1:101774729..101774747,-	0	0	0	1	0	0	0	0	0	0	0	0	0	0	1	0	0	0	0	0	0	1	0	0
chr1:101873714..101873730,+	p@chr1:101873714..101873730,+	0	0	0	0	0	0	0	0	0	0	0	0	0	0	0	0	0	0	0	0	0	1	0	0
chr1:101875742..101875757,-	p@chr1:101875742..101875757,-	0	0	0	0	0	0	0	0	0	0	0	0	0	0	0	0	0	1	0	0	0	0	0	0
chr1:101875775..101875788,-	p@chr1:101875775..101875788,-	0	0	0	0	0	0	0	0	0	0	0	0	0	0	0	0	0	0	0	1	0	0	0	0
chr1:101875843..101875867,-	p@chr1:101875843..101875867,-	0	0	0	0	0	0	0	0	0	0	0	0	0	0	1	0	0	0	0	1	0	0	1	0
chr1:102252847..102252854,-	p1@ENST00000431241	0	0	1	0	0	1	1	1	0	1	0	1	0	1	1	0	2	1	0	0	1	0	0	0
chr1:10228206..10228218,+	p@chr1:10228206..10228218,+	0	0	0	0	1	0	0	0	0	0	0	0	0	0	0	0	0	0	0	0	0	1	0	0
chr1:1022879..1022882,-	p3@C1orf159	1	0	0	0	1	0	0	0	0	0	0	0	0	0	0	1	1	0	0	0	0	2	2	0
chr1:10230406..10230410,+	p@chr1:10230406..10230410,+	0	0	1	0	0	0	0	0	0	0	0	0	0	0	0	0	0	0	0	0	0	0	0	0
chr1:102312517..102312566,-	p6@OLFM3	10	8	9	7	8	7	13	16	10	8	14	6	30	13	3	17	35	19	58	35	68	33	40	18
chr1:102312620..102312642,-	p7@OLFM3	4	6	2	2	6	3	2	5	7	4	4	2	7	8	2	4	7	8	18	16	18	11	11	7
chr1:10231286..10231331,+	p6@UBE4B	3	3	0	0	2	0	1	0	4	3	1	1	1	3	4	1	1	0	0	0	0	1	1	1
chr1:10240859..10240874,+	p@chr1:10240859..10240874,+	0	1	0	3	3	2	1	1	0	1	2	0	0	0	1	1	0	0	1	2	0	0	1	0
chr1:102462374..102462385,-	p5@OLFM3	1	0	0	0	0	0	0	0	0	0	0	0	0	0	0	0	0	0	0	0	0	0	1	0
chr1:102462460..102462469,-	p10@OLFM3	0	0	1	0	1	0	0	0	0	0	0	0	0	0	0	0	0	0	0	1	1	0	2	0
chr1:102462475..102462493,-	p1@OLFM3	0	1	0	0	3	0	0	0	0	0	0	0	3	1	0	1	0	0	0	0	2	6	2	0
chr1:102462503..102462522,-	p3@OLFM3	0	1	0	0	2	1	2	0	1	0	0	1	0	0	0	1	0	0	1	0	1	0	1	0
chr1:102462565..102462591,-	p2@OLFM3	1	1	0	1	1	1	1	1	0	1	0	0	1	0	0	0	1	0	2	1	0	0	1	0
chr1:102462594..102462603,-	p9@OLFM3	0	0	1	0	0	0	0	0	0	0	0	0	0	0	0	0	0	0	1	0	0	0	0	0
chr1:102462608..102462613,-	p11@OLFM3	0	0	0	0	1	0	0	0	0	0	0	0	0	0	0	0	0	0	0	0	0	0	0	0
chr1:102462722..102462780,-	p4@OLFM3	0	0	0	1	3	1	0	1	0	1	0	0	0	0	0	0	0	0	0	1	1	1	0	0
chr1:102462782..102462795,-	p8@OLFM3	0	0	0	0	0	0	1	0	0	0	0	0	0	0	0	0	0	0	0	0	1	0	0	0
chr1:10270564..10270583,+	p3@KIF1B	113	137	171	80	105	118	86	73	80	83	96	82	72	74	97	95	97	111	121	85	134	125	90	60
chr1:10270585..10270614,+	p2@KIF1B	184	219	297	145	218	179	176	155	150	174	179	158	238	225	215	221	224	258	300	165	379	276	280	154
chr1:10270620..10270637,+	p1@KIF1B	183	214	292	197	301	219	227	175	199	160	229	154	384	366	320	353	397	475	428	218	593	415	421	299
chr1:10270644..10270651,+	p4@KIF1B	23	15	33	25	22	22	17	12	22	18	15	19	29	35	21	32	23	22	28	26	44	33	28	19
chr1:10270675..10270686,+	p5@KIF1B	9	6	9	2	7	7	9	6	7	8	10	4	11	6	7	5	11	12	7	10	20	26	18	14
chr1:10318599..10318611,+	p@chr1:10318599..10318611,+	4	0	0	1	1	1	0	0	4	1	3	1	0	0	1	3	0	1	2	1	0	2	2	0
chr1:103354468..103354475,-	p@chr1:103354468..103354475,-	0	0	0	0	0	2	0	0	0	0	0	0	0	1	0	0	0	0	0	0	0	0	0	0
chr1:103461440..103461473,-	p@chr1:103461440..103461473,-	0	0	0	0	0	0	0	0	0	0	3	0	0	1	0	0	1	3	1	1	1	2	2	1
chr1:103474065..103474069,-	p8@COL11A1	1	1	0	1	1	1	0	0	0	0	1	1	1	3	2	0	0	2	1	0	0	0	0	0
chr1:103491786..103491795,-	p@chr1:103491786..103491795,-	0	0	0	0	0	0	0	0	0	0	0	0	0	1	1	0	0	0	0	0	0	0	1	0
chr1:103491818..103491832,-	p@chr1:103491818..103491832,-	1	0	0	0	1	0	1	0	0	0	0	0	2	0	1	0	0	0	2	0	0	1	0	1
chr1:103491839..103491850,-	p@chr1:103491839..103491850,-	0	0	0	0	0	1	0	0	0	1	0	0	0	2	0	0	0	0	2	0	1	0	1	0
chr1:103491869..103491878,-	p@chr1:103491869..103491878,-	0	0	0	0	0	0	0	0	0	1	0	0	0	0	0	0	0	0	0	1	1	1	0	0
chr1:103496790..103496803,-	p5@COL11A1	0	1	0	1	1	0	0	0	0	0	0	0	1	0	0	1	0	0	0	0	0	0	0	0
chr1:1035366..1035373,-	p@chr1:1035366..1035373,-	0	0	1	0	1	0	2	0	0	0	0	0	1	2	3	1	0	0	0	0	0	0	2	1
chr1:103544421..103544430,-	p@chr1:103544421..103544430,-	0	0	0	0	0	0	0	0	0	0	0	0	0	0	1	1	1	1	1	0	0	0	2	0
chr1:10355761..10355792,+	p@chr1:10355761..10355792,+	1	1	1	0	1	1	0	0	1	0	2	0	5	0	1	4	9	1	12	5	7	3	4	0
chr1:103574001..103574014,-	p3@COL11A1	5	7	9	12	13	17	7	5	6	4	5	2	50	78	62	37	106	55	85	52	110	48	87	40
chr1:103574024..103574063,-	p1@COL11A1	19	15	21	30	32	28	26	23	20	15	20	25	61	144	89	62	128	80	132	58	179	86	122	62
chr1:103574068..103574099,-	p2@COL11A1	41	49	53	53	77	56	46	40	50	37	52	37	71	159	116	55	120	70	136	73	178	101	138	67
chr1:103574154..103574165,-	p4@COL11A1	17	8	6	11	8	21	11	9	13	11	6	7	17	27	30	21	31	16	30	20	27	23	21	15
chr1:104068293..104068300,+	p3@RNPC3	4	5	5	7	7	7	10	6	7	7	6	3	3	3	2	2	4	1	1	3	3	5	3	2
chr1:104068312..104068352,+	p1@RNPC3	52	52	70	56	72	56	48	44	52	58	85	45	63	83	69	57	74	61	66	43	85	82	72	49
chr1:104068562..104068632,+	p2@RNPC3	83	83	110	86	121	79	74	51	75	64	81	80	87	112	142	111	125	116	123	79	124	197	145	95
chr1:104068633..104068645,+	p4@RNPC3	2	3	9	3	2	0	3	3	3	1	4	0	5	3	2	5	3	8	1	1	2	10	3	7
chr1:104068676..104068687,+	p5@RNPC3	0	3	0	0	2	0	0	1	0	0	0	0	4	1	2	1	1	0	0	0	2	4	2	1
chr1:10436637..10436646,+	p@chr1:10436637..10436646,+	0	0	0	0	0	0	0	0	0	0	0	0	0	0	0	0	0	0	1	0	0	0	0	0
chr1:10436703..10436731,+	p@chr1:10436703..10436731,+	0	2	1	0	1	0	0	0	0	0	0	0	0	1	0	0	0	0	0	0	0	1	0	0
chr1:10436736..10436761,+	p@chr1:10436736..10436761,+	12	2	11	6	5	5	5	2	5	1	11	5	2	2	2	4	2	3	3	3	8	2	6	1
chr1:10436775..10436792,+	p@chr1:10436775..10436792,+	1	0	2	0	0	1	0	0	0	0	1	0	0	1	1	0	2	0	1	1	1	0	0	0
chr1:10459111..10459138,+	p1@PGD	1570	1651	2187	1574	2479	1998	1719	1874	1697	1546	1956	1511	2045	1725	1493	1637	1897	1550	1835	1314	2585	1975	1943	1540
chr1:10459433..10459463,+	p4@PGD	10	6	9	8	3	5	4	6	7	4	3	7	6	10	12	6	13	9	3	8	9	10	8	15
chr1:104615595..104615628,+	p1@ENST00000401022	0	0	0	0	1	0	0	0	0	0	0	0	0	0	0	0	0	0	0	0	0	0	0	0
chr1:104715783..104715789,+	p@chr1:104715783..104715789,+	0	0	0	0	0	0	0	0	0	0	0	0	0	0	0	0	0	0	0	0	0	1	0	0
chr1:10475694..10475736,+	p@chr1:10475694..10475736,+	0	0	0	0	0	0	0	0	0	0	0	0	0	0	0	0	0	0	1	0	0	0	0	0
chr1:1047652..1047659,-	p@chr1:1047652..1047659,-	0	0	0	0	0	0	0	0	0	1	0	0	0	0	0	0	0	0	0	0	0	0	0	0
chr1:10477039..10477066,+	p@chr1:10477039..10477066,+	1	0	1	1	1	1	0	0	0	2	0	1	3	1	1	0	2	0	2	0	0	0	1	0
chr1:10479524..10479555,+	p@chr1:10479524..10479555,+	3	0	1	0	2	1	0	0	1	2	1	2	1	1	0	1	0	2	1	2	0	0	0	2
chr1:10480357..10480375,+	p@chr1:10480357..10480375,+	72	70	99	60	66	81	99	83	85	49	97	96	85	71	69	38	50	32	63	51	102	58	57	45
chr1:10490477..10490553,+	p2@APITD1-CORT,p2@APITD1	178	179	239	121	272	148	170	161	162	208	229	187	130	107	128	96	108	126	130	104	227	149	189	113
chr1:10490779..10490839,+	p1@APITD1-CORT,p1@APITD1	62	56	96	63	116	78	62	55	60	64	65	72	139	99	106	133	157	133	103	68	154	170	166	94
chr1:104950585..104950595,-	p@chr1:104950585..104950595,-	0	0	0	0	0	0	0	0	0	0	0	0	1	0	0	3	3	2	0	0	0	1	2	2
chr1:10510252..10510259,+	p9@CORT	1	0	0	0	0	0	0	0	0	0	0	0	0	0	0	0	0	0	0	0	0	0	0	0
chr1:10511570..10511580,+	p@chr1:10511570..10511580,+	0	2	0	0	0	0	0	0	0	0	0	0	1	1	1	0	0	0	0	0	1	0	0	0
chr1:1051455..1051495,-	p1@C1orf159	89	84	102	55	99	84	71	81	56	82	95	67	261	207	234	171	265	189	246	184	289	253	217	169
chr1:10532522..10532527,-	p4@DFFA	15	17	27	13	34	23	24	23	27	24	21	19	7	9	3	6	6	6	10	7	6	7	7	6
chr1:10532531..10532594,-	p1@DFFA	897	991	1156	747	1498	1017	793	900	889	919	1183	913	683	693	652	624	769	632	753	482	761	897	689	600
chr1:10532595..10532623,-	p2@DFFA	65	54	84	28	65	51	34	33	42	41	60	45	68	97	76	54	76	70	119	54	114	96	77	44
chr1:10532627..10532644,-	p3@DFFA	3	3	5	1	2	1	4	4	2	4	8	2	6	4	6	4	7	4	6	2	5	9	3	4
chr1:10534993..10535025,+	p1@PEX14	218	235	312	156	355	212	196	198	194	213	246	197	357	361	366	290	307	269	352	210	389	447	348	278
chr1:1064360..1064375,-	p@chr1:1064360..1064375,-	0	0	0	0	0	0	0	0	0	0	0	0	0	0	1	1	0	0	0	0	1	0	1	0
chr1:10683081..10683110,+	p@chr1:10683081..10683110,+	0	0	0	0	0	0	0	0	0	0	1	0	0	1	0	0	0	0	0	0	1	1	2	3
chr1:10690320..10690338,+	p@chr1:10690320..10690338,+	0	1	2	0	1	0	0	0	0	0	0	0	0	2	0	0	0	0	0	0	1	1	1	0
chr1:10753761..10753773,+	p@chr1:10753761..10753773,+	0	0	0	0	0	0	0	0	0	0	0	0	0	0	0	0	0	0	0	0	1	0	0	0
chr1:10754477..10754517,-	p1@CASZ1	1	1	3	2	2	8	2	2	5	0	5	5	8	6	3	1	15	5	15	4	13	1	6	4
chr1:107599226..107599248,-	p@chr1:107599226..107599248,-	0	1	0	1	1	1	3	2	2	3	1	3	1	2	0	1	3	2	6	0	7	1	3	4
chr1:107599280..107599340,+	p1@PRMT6	132	132	192	130	162	164	153	150	160	167	198	134	171	191	103	116	124	136	221	92	188	199	161	125
chr1:107599361..107599368,+	p5@PRMT6	9	8	6	9	13	14	6	12	9	5	8	5	5	3	1	5	5	2	7	2	5	3	2	5
chr1:107600121..107600155,-	p@chr1:107600121..107600155,-	2	2	3	4	5	6	2	1	0	2	2	3	6	4	3	4	13	2	5	5	4	9	5	5
chr1:107682694..107682765,+	p1@NTNG1	2	3	1	1	8	7	3	3	2	4	3	5	0	0	0	0	0	0	0	1	0	1	1	0
chr1:107682848..107682868,+	p@chr1:107682848..107682868,+	5	6	4	6	7	6	5	4	3	2	7	11	2	1	1	0	0	1	1	0	1	1	1	0
chr1:107682962..107683001,+	p6@NTNG1	0	0	0	0	1	2	0	0	0	0	0	0	0	0	0	1	1	0	0	0	0	0	0	0
chr1:107683436..107683476,+	p9@NTNG1	0	0	0	1	0	0	0	0	0	0	0	0	1	0	0	0	0	0	0	0	0	0	0	0
chr1:107683644..107683673,+	p3@NTNG1	5	3	3	9	7	9	7	2	3	1	8	4	0	0	0	2	0	2	1	0	0	1	0	0
chr1:107683720..107683731,+	p12@NTNG1	0	1	0	2	3	2	0	0	0	0	1	0	0	0	0	0	0	0	0	0	0	0	0	0
chr1:107683775..107683816,+	p2@NTNG1	3	2	9	5	14	12	2	4	8	6	9	4	1	1	0	0	1	0	1	0	1	0	0	0
chr1:107683840..107683848,+	p16@NTNG1	0	1	1	0	2	0	1	0	0	1	1	1	0	0	0	0	0	0	0	0	0	0	0	0
chr1:108113112..108113127,-	p@chr1:108113112..108113127,-	100	54	90	58	24	76	94	62	75	95	78	73	137	164	92	41	56	51	76	23	73	59	81	51
chr1:108113342..108113377,-	p@chr1:108113342..108113377,-	2	5	2	1	0	5	5	1	3	0	4	1	4	9	1	1	3	2	3	0	5	4	6	0
chr1:108113380..108113412,-	p@chr1:108113380..108113412,-	1	0	1	0	0	0	0	0	0	0	0	0	0	0	0	0	0	0	0	0	1	1	1	0
chr1:108113460..108113484,-	p@chr1:108113460..108113484,-	5	2	8	3	2	5	3	2	3	6	2	3	2	7	9	1	4	1	1	0	7	4	4	2
chr1:108113504..108113523,+	p@chr1:108113504..108113523,+	38	14	16	7	6	30	12	6	31	29	25	26	24	27	17	3	6	7	4	4	5	6	12	4
chr1:108113539..108113572,-	p1@ENST00000516385	1576	1214	1140	645	409	1809	1067	940	1404	1399	1120	1014	810	774	612	238	355	282	336	312	631	554	567	327
chr1:108113587..108113609,-	p2@ENST00000516385	131	127	134	56	61	127	125	83	123	118	113	114	125	83	94	30	31	32	41	36	104	49	65	43
chr1:108231035..108231046,-	p7@VAV3	0	0	0	0	0	0	0	0	0	0	0	0	1	0	0	1	0	0	0	0	0	0	0	0
chr1:108231101..108231133,-	p2@VAV3	0	0	0	0	0	0	0	0	0	0	0	0	5	1	1	0	1	1	3	0	0	0	0	0
chr1:108231137..108231159,-	p4@VAV3	0	0	0	0	1	0	0	0	0	0	0	0	0	0	0	0	0	0	1	1	0	0	0	0
chr1:108309264..108309290,-	p@chr1:108309264..108309290,-	0	0	0	0	0	0	0	0	0	0	0	0	0	0	0	0	0	0	0	0	0	0	1	0
chr1:108506968..108506995,+	p1@ENST00000438318	0	0	0	0	0	0	0	2	0	0	0	0	0	1	1	1	0	0	2	0	1	1	0	1
chr1:108507718..108507809,-	p1@VAV3	20	20	21	7	27	26	14	18	18	22	25	17	61	110	51	71	72	64	117	70	101	82	59	72
chr1:108507832..108507875,-	p3@VAV3	12	8	16	8	5	8	7	7	6	11	8	2	32	56	44	16	35	23	43	36	67	29	33	34
chr1:108507881..108507897,-	p5@VAV3	3	7	11	4	9	7	7	1	8	3	3	4	7	10	4	6	3	4	10	5	11	3	5	7
chr1:10854315..10854324,+	p@chr1:10854315..10854324,+	0	0	0	0	0	0	0	0	0	0	0	0	1	0	0	0	0	0	0	0	0	0	0	0
chr1:10856639..10856662,-	p2@CASZ1	4	1	5	2	2	0	0	1	4	2	0	1	13	9	7	3	8	4	7	5	16	7	9	4
chr1:10856665..10856683,-	p4@CASZ1	4	8	10	1	3	6	6	4	5	3	7	3	15	18	15	9	8	11	14	1	28	10	9	3
chr1:10856694..10856715,-	p3@CASZ1	11	20	20	16	11	11	8	10	2	6	11	8	29	30	18	9	21	15	18	13	33	14	22	11
chr1:108592945..108592955,+	p@chr1:108592945..108592955,+	0	0	0	0	0	0	0	0	0	0	0	0	1	0	0	0	0	0	0	0	0	1	0	0
chr1:108593091..108593109,+	p@chr1:108593091..108593109,+	0	0	0	0	0	0	0	0	0	0	0	0	0	0	0	0	0	0	0	0	0	0	1	0
chr1:108600276..108600309,-	p@chr1:108600276..108600309,-	0	0	0	0	0	0	0	0	0	0	0	0	0	0	0	0	0	2	0	0	0	2	0	0
chr1:108742772..108742830,-	p2@SLC25A24	12	13	20	26	33	35	23	30	21	15	27	15	117	98	58	78	93	107	89	49	124	98	77	54
chr1:108742834..108742856,-	p4@SLC25A24	5	7	6	9	10	13	6	3	13	6	8	6	24	26	8	19	23	16	26	19	30	16	18	10
chr1:108742862..108742950,-	p1@SLC25A24	191	200	295	249	307	321	199	173	203	181	228	168	454	447	333	359	482	484	516	247	498	420	326	244
chr1:108742957..108743003,-	p3@SLC25A24	124	125	144	97	142	99	95	113	97	112	118	76	161	143	129	122	154	143	176	57	191	165	100	92
chr1:108743028..108743063,+	p1@AK130480	4	2	7	5	1	5	3	5	2	3	5	2	12	7	9	12	8	5	7	1	6	11	7	7
chr1:108743475..108743499,-	p6@SLC25A24	0	2	1	0	1	1	4	2	3	0	1	4	10	3	7	1	4	1	4	8	9	0	0	0
chr1:10875488..10875494,+	p@chr1:10875488..10875494,+	40	32	47	88	117	102	98	89	88	81	96	62	2	4	2	9	22	8	7	8	18	9	6	7
chr1:109102493..109102500,-	p@chr1:109102493..109102500,-	1	1	0	0	2	0	0	0	0	1	0	0	2	0	0	1	2	0	0	0	0	0	0	0
chr1:109102652..109102728,+	p1@FAM102B	583	617	1001	213	392	220	244	198	203	261	397	209	169	154	164	129	205	187	205	103	266	173	157	122
chr1:109103693..109103711,-	p@chr1:109103693..109103711,-	2	3	3	1	1	0	0	0	1	0	0	0	0	0	1	0	0	0	0	0	0	0	1	0
chr1:109103719..109103749,-	p@chr1:109103719..109103749,-	0	3	1	1	0	1	1	0	1	0	0	0	0	0	0	0	1	1	1	1	1	1	0	0
chr1:109133864..109133905,+	p@chr1:109133864..109133905,+	0	0	0	0	0	0	0	0	0	0	0	0	0	1	0	0	0	0	0	0	0	0	0	0
chr1:109203648..109203669,-	p4@HENMT1	3	2	11	3	6	5	2	2	1	4	6	2	0	1	1	1	0	2	0	0	0	1	0	0
chr1:109203685..109203734,-	p1@HENMT1	30	25	61	34	102	50	46	35	34	45	58	56	8	6	11	8	8	6	7	1	7	6	6	3
chr1:109203864..109203923,-	p3@HENMT1	31	34	37	17	49	30	22	17	15	26	20	23	33	17	30	27	25	19	14	14	24	17	23	18
chr1:109203997..109204121,-	p2@HENMT1	8	16	11	7	21	9	9	6	9	11	17	14	13	14	6	6	10	9	7	6	18	8	15	3
chr1:109204067..109204073,+	p@chr1:109204067..109204073,+	0	0	0	0	0	0	0	0	0	0	0	0	0	0	0	0	1	0	0	0	0	0	0	0
chr1:109234804..109234835,-	p1@BC053353	12	6	24	15	35	13	15	18	18	21	16	17	18	9	18	15	13	18	19	12	8	20	14	10
chr1:109234907..109234996,+	p1@PRPF38B	389	395	514	329	468	386	406	350	380	407	463	392	678	570	564	566	684	549	693	456	809	766	691	479
chr1:109235177..109235226,+	p3@PRPF38B	16	21	24	18	24	23	20	19	26	27	19	20	19	18	20	14	30	13	20	17	23	35	20	25
chr1:109235418..109235439,+	p13@PRPF38B	1	0	1	0	0	0	0	1	1	1	1	0	0	0	0	0	1	0	0	0	0	1	0	0
chr1:109241850..109241862,+	p6@PRPF38B	2	2	4	3	5	2	2	2	3	4	2	2	5	0	2	1	3	1	2	1	6	7	4	0
chr1:109241930..109241941,+	p7@PRPF38B	3	0	3	0	3	2	2	1	3	0	7	2	4	1	2	2	3	1	2	2	3	4	1	0
chr1:109241964..109241981,+	p2@PRPF38B	30	30	38	15	62	22	20	31	30	39	56	30	70	42	61	26	37	33	41	38	70	47	39	28
chr1:109241994..109242012,+	p4@PRPF38B	19	19	24	13	26	26	15	7	5	14	33	19	65	25	28	29	23	20	38	22	39	22	25	7
chr1:109242036..109242049,+	p5@PRPF38B	15	11	19	5	35	15	18	15	17	17	26	20	37	28	19	21	24	14	27	20	30	22	24	19
chr1:109242228..109242239,+	p9@PRPF38B	5	4	0	5	7	5	5	0	8	3	5	5	6	3	7	2	5	1	2	5	12	5	4	4
chr1:109242263..109242272,+	p10@PRPF38B	2	0	2	0	2	2	2	0	0	1	2	0	4	1	1	0	1	0	1	0	1	0	0	2
chr1:109255524..109255546,+	p1@FNDC7	3	1	1	2	9	2	0	0	2	7	1	2	0	1	0	1	1	2	0	1	0	0	1	1
chr1:10926182..10926191,-	p@chr1:10926182..10926191,-	0	0	1	0	0	0	0	0	0	0	0	0	0	0	0	0	0	0	0	0	0	0	0	0
chr1:10928103..10928127,-	p@chr1:10928103..10928127,-	0	0	0	0	0	1	0	0	0	0	0	0	0	0	1	0	0	0	0	0	0	0	0	0
chr1:109289251..109289276,+	p2@STXBP3	8	12	23	11	13	12	9	10	6	8	5	10	17	17	21	12	15	15	20	11	16	10	12	11
chr1:109289279..109289331,+	p1@STXBP3	288	289	375	163	289	230	211	211	209	270	286	269	303	224	286	270	302	241	291	222	369	299	301	205
chr1:109289537..109289551,-	p@chr1:109289537..109289551,-	0	0	0	1	0	1	0	1	0	0	1	0	1	0	0	4	1	1	2	0	1	2	0	1
chr1:109290018..109290047,-	p@chr1:109290018..109290047,-	0	2	3	2	2	4	2	3	6	2	3	4	11	2	6	11	10	10	4	5	12	11	7	6
chr1:1093060..1093078,+	p@chr1:1093060..1093078,+	0	0	1	1	1	0	2	1	0	0	0	0	2	3	2	0	0	1	1	1	0	1	0	0
chr1:1093656..1093668,-	p@chr1:1093656..1093668,-	0	0	1	1	1	2	0	1	1	2	1	2	2	3	5	3	4	2	3	2	5	4	1	2
chr1:109418897..109418924,+	p@chr1:109418897..109418924,+	0	0	0	0	0	0	0	0	0	0	0	0	0	0	0	1	0	0	2	0	0	0	0	0
chr1:109419596..109419640,+	p1@GPSM2	179	177	296	169	275	170	147	125	140	180	212	164	155	137	127	121	212	157	339	174	360	175	224	106
chr1:109419643..109419657,+	p3@GPSM2	12	26	40	14	25	17	13	15	21	17	24	17	20	18	5	17	38	21	36	16	40	11	30	16
chr1:109419762..109419796,+	p2@GPSM2	44	32	50	43	89	59	47	28	29	40	54	37	158	166	168	114	103	117	146	77	150	155	115	109
chr1:109419804..109419828,+	p4@GPSM2	4	5	3	3	4	7	3	1	4	3	3	3	12	17	13	2	10	11	21	4	20	13	10	7
chr1:109427881..109427897,+	p5@GPSM2	0	0	0	0	0	0	0	0	0	0	0	0	0	0	0	0	0	0	0	0	2	0	0	0
chr1:109506036..109506129,-	p1@AKNAD1,p1@CLCC1	251	234	344	217	348	257	187	204	179	232	304	244	325	258	267	249	303	263	340	185	435	373	266	202
chr1:109584701..109584712,-	p2@WDR47	1	6	5	2	0	4	2	1	4	1	2	2	6	5	9	1	9	5	10	3	7	7	4	7
chr1:109584716..109584762,-	p1@WDR47	67	62	95	59	50	51	39	43	49	61	75	53	135	144	95	113	133	118	134	52	171	147	156	102
chr1:109584768..109584779,-	p3@WDR47	3	6	6	4	2	8	6	3	4	3	1	1	4	10	5	4	5	3	4	5	9	2	4	2
chr1:109606500..109606505,-	p@chr1:109606500..109606505,-	0	0	0	0	0	0	0	0	0	0	0	0	0	0	0	0	2	0	0	0	0	0	0	0
chr1:109618566..109618636,-	p1@TAF13	722	750	1076	760	1432	852	764	758	841	1114	1412	1083	524	347	353	419	491	405	495	375	722	556	523	399
chr1:109632983..109632994,+	p3@TMEM167B	0	0	0	0	0	0	0	0	0	0	0	0	0	0	0	0	0	1	0	0	0	0	0	0
chr1:109633349..109633422,+	p1@TMEM167B	153	176	197	116	241	164	168	142	149	143	174	129	210	215	225	215	301	231	264	148	278	363	243	186
chr1:109633445..109633450,+	p2@TMEM167B	1	3	3	2	2	1	2	1	2	3	3	3	4	2	2	2	3	2	2	0	2	3	3	1
chr1:109633505..109633526,-	p1@BC011043	3	4	2	4	5	9	5	9	1	5	4	1	8	6	0	6	4	5	1	2	2	4	5	4
chr1:109642799..109642834,+	p1@SCARNA2	32627	29273	43703	23878	16210	25169	26999	23608	23944	22980	26922	23532	75719	72271	73741	60514	79911	70782	55226	30014	72077	82613	73563	54179
chr1:109642840..109642861,+	p2@SCARNA2	1079	1058	1307	738	755	930	884	771	890	849	851	816	4803	4397	5311	4118	5858	5693	3727	2422	4556	6127	4912	3914
chr1:109655338..109655349,-	p6@C1orf194	0	0	0	0	0	0	0	0	0	0	0	0	2	1	0	0	0	1	0	2	3	1	2	1
chr1:109655355..109655374,-	p1@C1orf194	0	0	0	0	0	0	0	0	0	0	0	0	3	0	4	1	2	1	1	3	5	2	4	4
chr1:109655377..109655396,-	p3@C1orf194	0	0	0	0	0	0	0	0	0	0	0	0	0	1	0	0	0	0	2	1	0	1	1	0
chr1:109656439..109656492,-	p2@C1orf194	0	0	0	0	0	0	0	0	0	0	0	0	0	0	1	0	0	0	1	0	0	0	0	0
chr1:109656483..109656516,+	p3@KIAA1324	0	1	0	0	0	1	0	0	2	1	1	0	0	0	0	1	0	0	0	0	0	0	0	1
chr1:109656532..109656543,+	p7@KIAA1324	0	0	0	0	0	0	0	0	0	0	0	0	1	0	0	0	0	0	0	0	0	0	0	0
chr1:109656579..109656616,+	p6@KIAA1324	0	0	0	0	0	0	0	0	0	0	0	0	0	0	0	0	0	0	0	0	0	1	0	0
chr1:109656644..109656670,+	p4@KIAA1324	0	0	0	0	1	0	0	0	0	0	0	0	0	0	0	0	0	0	0	0	0	0	0	0
chr1:109656719..109656800,+	p1@KIAA1324	0	2	0	1	1	1	0	0	3	1	1	1	1	0	0	0	0	1	0	0	4	0	0	0
chr1:109756509..109756521,+	p2@SARS	34	53	48	41	90	61	30	31	32	52	59	37	54	48	57	35	70	46	57	33	53	62	34	32
chr1:109756523..109756595,+	p1@SARS	974	1103	1589	1043	2107	1265	935	973	846	1090	1408	974	1284	1315	1309	1217	1671	1468	1458	935	1804	1715	1298	1035
chr1:109757557..109757605,-	p@chr1:109757557..109757605,-	0	0	0	0	1	1	0	1	0	0	0	0	1	5	2	2	1	3	3	1	4	3	2	0
chr1:109766653..109766674,-	p@chr1:109766653..109766674,-	1	0	0	1	0	0	1	0	1	0	0	0	0	0	1	0	1	0	1	0	2	1	0	0
chr1:109792128..109792139,+	p@chr1:109792128..109792139,+	2	2	2	4	3	2	4	0	2	5	1	2	0	2	3	1	3	2	2	3	5	4	4	0
chr1:109792151..109792170,+	p1@CELSR2	56	71	95	62	49	86	58	57	59	72	91	58	78	75	80	50	74	64	126	64	126	82	87	48
chr1:109792197..109792209,+	p3@CELSR2	21	26	31	24	20	19	25	20	21	25	33	13	20	32	20	21	34	36	49	27	45	45	36	32
chr1:109792214..109792219,+	p5@CELSR2	2	4	2	3	7	3	5	2	0	5	3	2	4	7	6	8	9	7	15	3	18	8	6	4
chr1:109792841..109792855,+	p11@CELSR2	0	0	0	0	0	0	0	0	0	1	0	0	0	1	0	0	0	1	0	0	0	0	0	0
chr1:109806568..109806579,+	p8@CELSR2	0	0	0	0	0	0	0	0	0	0	0	0	0	0	0	0	1	0	0	0	0	0	0	2
chr1:109806755..109806785,+	p4@CELSR2	0	0	0	0	0	0	0	0	0	1	0	0	0	0	0	0	0	0	0	0	0	0	0	0
chr1:109811863..109811877,+	p12@CELSR2	0	0	0	0	0	0	2	1	0	0	1	0	0	0	0	0	0	0	0	0	0	0	2	0
chr1:109816530..109816548,+	p@chr1:109816530..109816548,+	1	1	1	0	3	1	0	1	2	2	1	1	1	0	0	2	1	0	0	5	1	0	1	0
chr1:109818770..109818775,-	p@chr1:109818770..109818775,-	3	2	4	2	3	1	1	3	5	2	4	3	0	2	2	2	4	3	2	4	2	4	1	2
chr1:1098252..1098265,+	p@chr1:1098252..1098265,+	0	2	0	1	1	0	0	0	0	0	1	2	0	1	0	0	1	0	2	1	1	0	0	0
chr1:109825719..109825745,-	p2@PSRC1	157	191	249	140	178	163	138	156	180	163	183	160	412	364	435	277	328	256	403	235	429	395	350	312
chr1:109825751..109825802,-	p1@PSRC1	447	368	606	377	476	384	367	340	335	398	402	430	523	530	687	413	532	361	591	380	614	587	480	364
chr1:1098315..1098328,+	p@chr1:1098315..1098328,+	2	3	1	4	4	4	3	4	4	9	6	5	0	0	0	2	0	1	7	0	0	1	0	0
chr1:109856117..109856176,-	p@chr1:109856117..109856176,-	14	7	4	2	3	11	8	5	8	10	7	6	3	11	3	3	5	0	4	4	6	2	3	1
chr1:109884725..109884745,-	p@chr1:109884725..109884745,-	2	2	0	1	0	0	0	0	0	0	0	0	1	0	0	0	0	0	0	0	0	2	0	0
chr1:109910094..109910108,-	p@chr1:109910094..109910108,-	4	3	4	5	7	0	2	2	0	1	0	3	4	2	9	5	1	2	1	1	7	3	1	2
chr1:109935718..109935748,-	p4@SORT1	0	0	0	0	0	0	0	0	0	0	0	0	0	0	1	0	0	0	0	0	0	0	2	0
chr1:109935819..109935832,-	p10@SORT1	0	0	0	0	0	0	0	0	0	0	0	0	0	0	0	0	0	0	1	0	0	0	0	0
chr1:109940278..109940300,-	p7@SORT1	0	1	1	1	1	1	0	1	0	1	1	0	0	1	0	1	2	2	1	0	0	0	1	0
chr1:109940510..109940549,-	p1@SORT1	221	208	309	202	296	213	200	167	208	186	242	170	173	160	127	139	179	141	178	106	209	211	181	139
chr1:109940550..109940565,-	p2@SORT1	40	51	73	40	57	49	37	40	28	57	62	52	25	31	22	32	29	37	42	26	45	41	36	34
chr1:109969032..109969077,-	p1@PSMA5	2259	2331	3395	2729	3718	2863	2674	2524	2529	2640	3500	2639	1991	1564	1595	1736	2170	1787	2061	1352	2963	2223	2136	1693
chr1:109988963..109988967,-	p@chr1:109988963..109988967,-	1	0	4	3	2	0	3	0	0	0	0	0	4	1	2	1	3	0	1	0	2	2	1	0
chr1:110009150..110009197,+	p1@SYPL2	6	1	3	4	3	4	2	4	0	2	6	6	3	1	0	3	2	5	3	1	7	3	5	4
chr1:110009202..110009214,+	p3@SYPL2	0	0	0	1	0	0	0	1	1	0	1	1	0	0	0	0	0	1	2	0	0	3	1	0
chr1:110009215..110009235,+	p2@SYPL2	3	6	5	2	1	4	0	6	2	2	6	3	2	1	1	2	0	3	2	0	6	5	2	1
chr1:110023167..110023200,+	p5@SYPL2	0	0	1	0	0	1	0	0	1	0	0	0	0	0	0	0	0	0	0	0	0	0	0	0
chr1:110026544..110026608,+	p1@ATXN7L2	75	69	99	52	76	55	70	48	64	50	78	56	272	237	271	241	277	250	243	162	313	284	259	184
chr1:110036682..110036695,+	p3@CYB561D1	3	8	10	4	6	2	6	1	8	7	2	5	10	5	8	10	7	5	9	3	12	11	3	2
chr1:110036699..110036727,+	p1@CYB561D1	15	22	33	21	30	27	17	25	18	20	23	25	54	33	51	54	49	40	29	19	51	54	47	25
chr1:110036728..110036742,+	p2@CYB561D1	3	2	5	3	16	4	5	5	4	3	5	7	15	14	10	12	11	6	9	6	11	7	5	9
chr1:1100457..1100470,+	p@chr1:1100457..1100470,+	0	0	0	0	0	0	0	0	0	0	0	0	4	3	0	0	0	3	3	3	0	0	1	1
chr1:110052281..110052299,-	p2@AMIGO1	0	1	0	0	1	0	0	0	0	2	0	1	0	1	1	0	4	1	1	1	0	2	1	1
chr1:110052302..110052380,-	p1@AMIGO1	9	9	12	9	12	5	9	9	3	14	10	10	12	14	14	25	23	19	8	12	24	12	15	14
chr1:110082487..110082535,+	p1@GPR61	5	3	2	0	4	2	2	4	3	4	2	7	1	0	1	1	1	1	2	1	0	1	1	1
chr1:110082539..110082555,+	p2@GPR61	0	1	0	0	0	1	1	0	0	1	1	1	0	0	0	0	1	0	0	0	0	0	0	0
chr1:110091049..110091067,-	p@chr1:110091049..110091067,-	0	1	0	0	0	0	1	0	0	0	0	0	0	0	0	0	0	0	0	0	0	0	0	0
chr1:110091123..110091138,-	p@chr1:110091123..110091138,-	6	5	12	4	10	4	6	5	5	3	10	5	21	10	15	13	30	4	9	4	15	28	9	5
chr1:110091189..110091268,+	p1@GNAI3	999	990	1392	877	1267	1185	964	932	950	1036	1270	886	1451	1420	1504	1282	1502	1392	1626	881	1744	1823	1524	1094
chr1:110158829..110158846,+	p14@AMPD2	0	0	0	0	0	0	0	0	0	0	0	0	0	0	0	1	0	0	0	0	0	0	1	0
chr1:110158860..110158875,+	p@chr1:110158860..110158875,+	0	0	0	0	0	0	0	0	0	0	0	0	0	0	0	0	1	0	0	0	0	0	0	0
chr1:110162112..110162142,-	p@chr1:110162112..110162142,-	0	0	1	0	0	0	0	0	0	0	1	1	0	0	0	0	0	0	0	0	0	0	0	0
chr1:110162154..110162167,-	p@chr1:110162154..110162167,-	0	0	0	0	0	1	0	0	0	0	0	0	0	0	0	0	0	0	0	0	0	0	0	0
chr1:110162227..110162243,-	p@chr1:110162227..110162243,-	0	0	1	0	0	0	0	0	0	0	0	0	0	0	0	0	0	0	0	0	0	0	0	0
chr1:110162448..110162517,+	p1@AMPD2	22	31	56	36	45	46	24	28	29	37	44	29	94	94	56	68	105	80	135	65	134	91	98	60
chr1:110162522..110162535,+	p4@AMPD2	0	0	0	1	2	0	0	0	1	1	1	1	6	6	10	2	6	2	7	7	7	3	5	3
chr1:110163202..110163263,+	p3@AMPD2	1	0	0	5	4	4	0	4	1	1	3	2	5	4	4	1	3	4	7	8	4	8	5	1
chr1:110163471..110163484,-	p@chr1:110163471..110163484,-	0	0	1	0	0	0	1	0	0	0	0	1	6	1	3	3	5	2	8	4	6	3	2	4
chr1:110163540..110163564,+	p8@AMPD2	0	0	0	0	0	0	0	0	1	1	0	0	0	0	0	0	0	1	0	0	0	0	0	0
chr1:110163560..110163578,-	p@chr1:110163560..110163578,-	1	0	0	0	0	0	0	0	0	0	0	0	0	1	1	0	1	1	0	1	1	0	4	1
chr1:110163682..110163700,+	p6@AMPD2	0	2	1	0	3	0	1	2	0	0	0	0	4	7	2	1	0	3	4	1	2	1	1	2
chr1:110163709..110163782,+	p2@AMPD2	6	5	10	4	7	12	6	8	9	9	6	5	21	23	10	11	18	20	17	3	12	18	13	4
chr1:110166628..110166644,+	p9@AMPD2	0	0	1	0	0	0	0	0	0	0	0	0	0	0	0	0	0	0	0	0	0	0	0	0
chr1:110167651..110167701,+	p25@AMPD2	0	0	0	0	0	0	0	0	0	1	0	0	0	0	0	0	0	0	0	0	0	0	0	0
chr1:110198689..110198701,+	p2@GSTM2,p5@GSTM4	5	2	1	1	1	2	3	1	2	5	3	1	8	9	5	2	9	0	4	4	10	5	1	7
chr1:110198714..110198756,+	p1@GSTM4	44	58	86	59	85	82	64	57	67	42	53	45	89	113	161	179	174	156	142	75	129	161	119	80
chr1:110198761..110198791,+	p4@GSTM4	4	5	3	7	13	5	5	3	5	4	3	1	8	9	13	6	9	6	9	10	2	10	3	4
chr1:110198920..110198942,+	p3@GSTM4	40	43	63	47	75	50	47	40	41	38	50	33	22	17	26	28	29	28	20	12	32	38	23	22
chr1:110198944..110198996,+	p2@GSTM4	31	39	51	32	54	36	41	33	35	42	32	35	37	31	37	41	25	43	23	25	30	59	27	19
chr1:110210642..110210650,+	p3@GSTM2	5	7	4	4	4	3	1	0	2	1	4	3	19	17	17	12	12	12	10	7	16	19	12	7
chr1:110210671..110210724,+	p1@GSTM2	132	118	155	96	156	115	104	87	96	92	132	124	675	512	559	496	563	568	432	261	624	789	485	389
chr1:110210736..110210739,+	p4@GSTM2	0	1	2	0	2	0	0	1	0	0	0	1	1	0	0	1	1	5	2	1	4	3	1	1
chr1:110230412..110230446,+	p1@GSTM1	53	64	50	50	88	42	70	70	75	0	0	4	125	109	122	159	152	120	122	81	156	1	1	0
chr1:110230456..110230474,+	p2@GSTM1	44	50	73	69	101	64	75	72	72	0	0	3	52	52	41	63	53	46	43	48	63	2	0	0
chr1:110254850..110254893,+	p1@GSTM5	3	1	0	0	0	1	1	3	0	0	0	0	5	6	8	5	3	1	2	1	1	0	0	0
chr1:110254894..110254915,+	p2@GSTM5	1	1	1	0	0	0	3	1	0	0	1	0	1	4	5	0	3	0	1	0	1	0	0	0
chr1:110282512..110282560,-	p2@GSTM3	0	0	0	1	0	0	1	1	0	0	1	0	4	2	5	0	0	3	2	1	0	4	8	1
chr1:110282931..110282945,-	p1@GSTM3	16	12	22	18	56	23	24	19	21	56	55	63	615	535	584	488	704	612	605	426	751	855	813	599
chr1:110306562..110306582,-	p2@EPS8L3	0	0	0	0	0	0	1	0	0	0	0	0	0	0	0	0	0	0	0	0	0	0	0	0
chr1:110334888..110334899,-	p@chr1:110334888..110334899,-	1	1	3	0	3	1	0	0	1	2	1	0	6	9	5	3	4	2	3	1	5	5	9	4
chr1:110453109..110453144,+	p5@CSF1	1	0	1	0	0	0	3	1	1	0	0	2	1	3	2	2	4	2	3	2	3	0	0	1
chr1:110453203..110453255,+	p3@CSF1	0	2	2	1	5	2	3	3	1	0	2	4	4	7	6	7	3	5	11	3	15	8	9	7
chr1:110453244..110453259,-	p@chr1:110453244..110453259,-	0	0	0	0	0	0	0	0	0	0	0	0	0	1	2	0	3	0	0	0	2	1	1	0
chr1:110453427..110453449,+	p2@CSF1	4	2	1	2	3	4	2	4	2	3	2	3	15	30	21	17	41	20	27	22	26	29	26	35
chr1:110453462..110453478,+	p1@CSF1	2	1	3	1	3	1	2	4	1	4	0	1	14	34	36	24	61	25	25	29	56	42	47	50
chr1:110453514..110453525,+	p4@CSF1	0	1	3	1	1	1	0	0	0	0	0	0	3	4	2	0	4	4	2	0	2	2	2	3
chr1:110453565..110453570,+	p20@CSF1	0	0	0	0	0	0	0	0	0	0	2	0	0	0	0	0	0	0	0	0	0	0	0	1
chr1:110454194..110454202,+	p@chr1:110454194..110454202,+	0	0	0	0	0	0	0	0	0	0	0	0	0	1	0	0	0	0	0	0	0	0	0	0
chr1:110458954..110458973,+	p@chr1:110458954..110458973,+	0	0	0	0	0	0	0	0	0	0	0	0	0	1	0	0	0	0	0	0	0	0	1	0
chr1:110466095..110466105,+	p@chr1:110466095..110466105,+	0	0	0	0	0	0	0	0	0	0	0	0	0	0	0	0	0	0	0	0	0	0	1	0
chr1:110466229..110466242,+	p@chr1:110466229..110466242,+	0	0	0	0	0	0	0	0	0	0	0	0	1	0	0	0	0	0	0	0	1	1	0	0
chr1:110466374..110466392,+	p@chr1:110466374..110466392,+	0	0	0	0	0	0	0	0	0	0	0	0	0	1	0	0	0	0	0	0	0	1	0	0
chr1:110473205..110473218,+	p@chr1:110473205..110473218,+	1	0	0	0	0	0	2	0	1	0	1	0	0	0	0	0	0	1	0	0	0	0	0	1
chr1:110527342..110527349,+	p4@AHCYL1	3	4	2	1	1	3	4	1	5	6	2	3	6	14	12	4	15	16	6	9	7	12	5	11
chr1:110527378..110527471,+	p1@AHCYL1	851	907	1290	793	910	952	867	835	867	971	1227	970	1223	1367	1260	973	1323	1074	1493	933	1585	1510	1301	954
chr1:110527644..110527655,+	p29@AHCYL1	10	12	18	14	16	8	9	6	5	10	11	8	24	20	16	27	13	15	15	10	25	24	15	20
chr1:110546475..110546482,+	p27@AHCYL1	0	0	1	0	1	2	0	0	0	0	0	0	0	0	0	0	0	0	0	0	0	0	0	0
chr1:110546552..110546575,+	p7@AHCYL1	3	0	2	0	1	1	1	1	0	0	2	0	1	1	1	0	2	0	1	0	1	0	1	1
chr1:110546650..110546663,+	p12@AHCYL1	0	1	0	0	2	1	2	0	0	1	0	0	2	0	0	0	0	0	0	0	0	1	0	0
chr1:110546674..110546695,+	p5@AHCYL1	1	1	6	0	5	3	2	2	3	3	2	0	0	0	1	0	1	2	0	0	0	3	0	0
chr1:110546700..110546758,+	p2@AHCYL1	1	2	0	0	4	2	3	2	1	2	4	4	0	1	0	0	2	0	1	1	1	2	0	0
chr1:110546777..110546789,+	p15@AHCYL1	0	0	0	0	0	0	0	0	1	0	0	0	0	0	0	1	0	0	0	0	0	0	0	0
chr1:110546797..110546808,+	p17@AHCYL1	0	0	0	0	1	0	0	0	0	0	0	0	0	0	1	0	1	0	0	0	0	0	1	0
chr1:110546900..110546931,+	p3@AHCYL1	0	1	3	1	0	1	4	1	3	1	0	0	2	1	1	1	0	0	0	0	0	1	1	0
chr1:110546935..110546955,+	p8@AHCYL1	1	0	0	0	1	0	1	0	0	0	0	0	0	1	2	2	0	0	0	0	1	0	0	0
chr1:110546962..110546980,+	p6@AHCYL1	0	1	1	1	1	0	1	0	3	0	6	0	4	4	6	5	2	2	3	3	0	4	1	3
chr1:110555541..110555555,+	p@chr1:110555541..110555555,+	6	4	1	1	16	6	1	4	5	2	4	1	5	9	5	1	1	2	1	3	5	5	3	2
chr1:110558059..110558070,+	p@chr1:110558059..110558070,+	3	3	1	5	10	6	3	3	2	3	2	4	7	2	9	2	3	0	5	4	3	4	2	5
chr1:110562203..110562214,+	p@chr1:110562203..110562214,+	3	0	0	0	0	0	0	3	0	1	1	0	0	0	0	0	0	0	0	1	2	0	2	0
chr1:110564357..110564369,+	p@chr1:110564357..110564369,+	0	0	1	0	0	0	0	0	0	0	0	0	0	0	0	0	0	0	0	0	0	0	0	0
chr1:110564376..110564385,+	p@chr1:110564376..110564385,+	0	0	0	1	0	0	0	0	0	0	0	0	0	0	0	0	0	0	0	0	0	0	0	0
chr1:110565860..110565886,+	p@chr1:110565860..110565886,+	3	2	2	1	2	2	4	1	0	1	5	2	1	1	2	0	2	3	1	0	1	2	0	0
chr1:110577229..110577258,+	p1@FAM40A	506	557	699	514	1001	596	480	473	515	557	648	523	877	762	790	876	967	933	937	560	971	1096	913	686
chr1:110613238..110613272,-	p1@ALX3	0	0	0	0	0	0	0	0	0	0	1	0	19	71	10	6	4	4	1	2	0	5	2	2
chr1:110613276..110613299,-	p2@ALX3	0	0	0	0	1	0	1	0	0	0	0	0	18	54	15	7	3	2	1	0	1	2	5	1
chr1:110625307..110625328,+	p1@ENST00000554808	0	0	0	0	0	2	0	0	0	0	0	1	0	0	0	0	0	0	0	0	0	0	0	0
chr1:110693103..110693126,+	p2@SLC6A17	0	0	0	0	0	2	0	1	0	1	0	2	0	0	0	1	0	0	0	0	0	1	0	0
chr1:110693127..110693182,+	p1@SLC6A17	0	0	0	0	1	0	0	0	0	0	0	0	2	0	0	0	0	0	0	0	0	0	0	0
chr1:110693203..110693231,+	p3@SLC6A17	0	0	0	0	0	0	0	0	0	0	0	0	0	0	0	0	0	1	0	0	0	0	0	0
chr1:11072696..11072735,+	p1@TARDBP	1752	1761	2413	1993	2867	2156	2009	2027	1857	1883	2424	2177	2333	1923	2580	2375	2590	2148	2326	2172	3056	2774	2802	1996
chr1:11072738..11072743,+	p2@TARDBP	10	23	20	27	50	27	22	34	22	27	40	28	11	19	11	17	9	13	8	20	22	13	20	11
chr1:110752586..110752596,-	p1@KCNC4-AS1	0	0	0	0	0	0	0	0	0	0	1	0	0	0	0	0	0	0	0	0	1	1	1	0
chr1:110752743..110752768,+	p@chr1:110752743..110752768,+	7	6	8	5	13	8	4	6	6	8	7	9	3	4	3	2	2	6	5	3	1	5	6	4
chr1:110752776..110752792,+	p@chr1:110752776..110752792,+	1	2	2	0	2	1	0	0	5	1	5	1	1	0	2	1	6	2	3	0	3	3	2	0
chr1:110752913..110752963,+	p1@KCNC4	8	11	18	4	13	8	10	8	8	8	8	1	1	1	1	2	6	4	2	6	5	4	6	5
chr1:110753083..110753099,+	p2@KCNC4	2	1	1	0	2	1	4	2	2	2	3	2	1	3	3	1	1	1	2	1	6	2	4	4
chr1:110753112..110753129,+	p4@KCNC4	1	0	1	0	0	0	2	1	0	2	1	0	1	0	2	0	0	0	1	0	0	0	1	1
chr1:110753340..110753390,+	p3@KCNC4	1	2	3	1	3	2	2	3	3	0	3	2	3	0	1	5	3	1	2	1	3	0	1	0
chr1:110754094..110754115,+	p5@KCNC4	1	0	0	0	0	1	1	0	0	0	1	0	0	0	1	0	0	0	0	0	0	0	2	0
chr1:110881342..110881390,-	p@chr1:110881342..110881390,-	6	3	8	8	8	4	4	8	5	13	4	8	12	9	9	12	17	14	12	11	17	17	18	11
chr1:110881750..110881784,-	p1@LOC440600	10	8	18	16	13	7	7	2	6	7	7	14	12	4	4	13	10	17	9	2	18	8	7	10
chr1:110882039..110882076,+	p1@RBM15	365	431	516	305	480	378	373	321	351	381	433	383	614	632	681	541	676	666	737	457	720	789	659	465
chr1:110882084..110882100,+	p2@RBM15	11	18	25	20	40	17	25	21	27	21	29	27	35	42	31	28	26	35	31	21	34	25	33	24
chr1:110882117..110882124,+	p3@RBM15	4	1	0	1	0	0	0	0	2	0	0	0	6	3	5	2	0	2	2	1	5	1	0	1
chr1:110882517..110882550,-	p@chr1:110882517..110882550,-	1	1	1	0	1	1	1	1	1	1	1	1	11	12	9	13	16	11	8	3	8	17	7	8
chr1:110882566..110882581,-	p@chr1:110882566..110882581,-	0	0	0	0	0	0	0	0	0	0	0	0	6	2	6	2	4	3	6	3	1	4	4	4
chr1:110882674..110882718,+	p@chr1:110882674..110882718,+	0	3	3	1	1	0	1	0	0	0	1	2	1	2	2	1	1	0	0	0	2	1	2	1
chr1:110886151..110886160,+	p@chr1:110886151..110886160,+	0	0	0	2	1	0	0	0	0	0	0	0	0	0	0	0	0	0	0	0	0	0	2	0
chr1:1109255..1109268,+	p2@TTLL10	0	0	1	0	1	0	0	0	0	0	0	0	1	2	1	0	0	0	1	1	2	1	0	1
chr1:1109272..1109282,+	p4@TTLL10	0	0	1	0	0	1	0	0	1	2	1	0	3	3	1	1	2	2	8	4	3	3	2	0
chr1:110933611..110933660,-	p1@SLC16A4	0	0	0	0	4	1	0	1	1	0	2	2	5	2	0	1	6	4	5	0	7	2	3	4
chr1:110933663..110933695,-	p2@SLC16A4	0	0	0	0	0	0	1	0	1	1	0	0	1	1	0	2	2	0	3	0	1	2	1	1
chr1:110950065..110950081,-	p5@HBXIP	0	0	0	0	1	0	1	0	1	2	0	0	1	0	1	0	2	1	0	0	0	1	2	2
chr1:110950255..110950330,-	p1@HBXIP	993	1058	1539	948	1318	1170	1048	1159	1105	1137	1474	1203	1787	1687	1868	1436	1852	1598	2000	1297	2537	1995	1886	1482
chr1:110950392..110950477,+	p1@ENST00000457535	22	38	45	33	58	42	32	27	27	36	41	28	26	23	30	50	45	38	23	18	34	43	35	23
chr1:110950539..110950551,-	p3@HBXIP	0	0	0	0	0	0	0	0	0	0	0	0	0	0	1	0	0	0	0	0	0	0	0	0
chr1:110950572..110950585,-	p4@HBXIP	1	0	0	1	0	1	0	1	0	0	0	0	0	0	0	0	0	0	0	0	0	0	0	0
chr1:110993754..110993788,+	p1@PROK1	0	0	0	0	0	0	0	0	0	0	0	0	1	0	1	0	0	0	0	0	0	0	0	0
chr1:110993795..110993824,+	p2@PROK1	0	0	0	0	0	0	0	0	0	0	0	0	0	0	0	1	0	0	0	0	0	0	0	0
chr1:111050807..111050828,+	p@chr1:111050807..111050828,+	0	0	0	0	0	0	0	0	0	0	1	0	0	0	0	0	0	0	0	0	0	0	0	0
chr1:11107289..11107304,-	p1@MASP2	0	0	0	0	0	0	0	0	0	0	0	0	0	0	2	0	0	1	0	1	0	0	1	0
chr1:111143233..111143301,-	p@chr1:111143233..111143301,-	0	0	0	0	0	0	0	0	0	0	0	0	0	0	0	0	0	0	0	0	1	0	0	0
chr1:111148637..111148657,-	p7@KCNA2	0	0	0	0	0	0	0	0	0	0	0	0	0	0	0	0	0	1	0	0	0	0	0	0
chr1:111148923..111148928,-	p26@KCNA2	0	0	0	0	0	0	0	0	0	0	0	0	0	0	0	0	1	0	0	0	0	0	0	0
chr1:111148969..111148991,-	p2@KCNA2	1	0	0	0	0	0	0	1	0	0	0	0	0	1	0	0	0	0	1	0	0	0	0	1
chr1:111149006..111149023,-	p3@KCNA2	1	0	0	1	1	0	0	1	0	1	1	0	0	0	0	0	0	0	2	0	1	0	0	0
chr1:111149149..111149167,-	p4@KCNA2	0	0	0	0	1	0	0	0	0	0	0	0	0	0	0	0	0	0	0	0	1	0	1	0
chr1:111149970..111150027,-	p1@KCNA2	0	0	1	0	0	0	0	0	0	0	0	0	0	0	0	0	0	0	0	0	0	1	0	0
chr1:111150592..111150620,-	p@chr1:111150592..111150620,-	0	0	0	0	0	0	0	0	0	0	0	0	0	0	0	0	0	0	0	0	0	0	1	0
chr1:11115829..11115852,+	p@chr1:11115829..11115852,+	0	0	0	0	0	0	0	0	1	0	0	0	0	0	0	0	0	0	0	0	0	0	0	0
chr1:11115853..11115892,+	p@chr1:11115853..11115892,+	0	1	0	1	5	0	0	0	0	1	3	1	1	1	0	0	2	0	0	2	1	0	1	0
chr1:11115880..11115914,-	p4@SRM	0	0	1	2	6	3	1	3	3	1	1	3	0	0	0	0	2	1	2	1	0	0	0	0
chr1:11116762..11116783,-	p6@SRM	6	2	1	2	11	2	1	1	1	2	1	0	0	2	2	1	0	0	2	0	1	0	0	0
chr1:111179236..111179243,+	p@chr1:111179236..111179243,+	0	1	0	0	0	0	0	0	0	1	1	0	1	0	0	0	0	0	0	0	0	0	0	0
chr1:11118896..11118916,-	p3@SRM	17	11	24	14	19	16	16	13	8	21	17	8	4	3	23	12	11	11	7	3	22	13	8	7
chr1:11119314..11119353,-	p7@SRM	10	6	6	6	7	10	2	6	10	10	6	4	2	1	4	2	4	1	3	3	9	2	6	3
chr1:11119539..11119579,-	p5@SRM	0	1	0	1	1	0	0	0	0	2	0	0	1	0	0	0	0	1	2	0	0	0	0	0
chr1:11120033..11120048,-	p2@SRM	166	165	248	128	191	204	209	167	173	179	227	151	116	107	105	86	150	105	135	91	301	102	132	109
chr1:11120057..11120135,-	p1@SRM	922	983	1249	844	889	1046	1032	996	924	1023	1266	937	561	612	530	578	840	714	869	589	1092	757	810	599
chr1:111215529..111215551,+	p1@CU690041	0	0	0	0	0	0	0	0	0	0	0	0	0	0	0	0	0	0	0	0	2	0	0	0
chr1:111217352..111217366,-	p3@KCNA3	0	0	0	0	0	0	1	0	0	0	0	0	0	0	0	0	0	0	0	0	0	0	0	0
chr1:111217410..111217472,-	p2@KCNA3	1	0	0	1	1	2	2	0	3	0	0	2	1	0	0	2	0	0	0	0	2	0	0	2
chr1:111217541..111217576,-	p1@KCNA3	2	0	1	0	1	1	1	0	0	2	5	1	0	1	1	2	2	2	4	1	1	1	3	1
chr1:111217603..111217616,-	p5@KCNA3	0	1	1	0	1	1	1	0	1	0	1	2	0	1	0	0	0	0	0	0	0	1	0	0
chr1:11139818..11139830,-	p6@EXOSC10	0	0	0	0	0	0	0	0	0	0	0	0	0	0	0	0	0	0	0	1	0	0	0	0
chr1:111413791..111413841,+	p3@CD53	1	4	0	3	4	7	3	4	9	3	2	7	0	0	0	0	0	0	0	0	0	0	0	0
chr1:111415757..111415779,+	p1@CD53	0	0	0	0	0	0	0	0	0	0	0	0	0	0	0	0	1	0	0	0	0	1	1	1
chr1:111415786..111415804,+	p2@CD53	0	0	0	0	0	0	0	0	0	0	0	0	0	0	0	0	0	0	0	0	0	0	1	0
chr1:111441743..111441763,+	p@chr1:111441743..111441763,+	0	0	0	0	1	0	0	0	0	0	0	0	0	0	0	0	0	0	0	0	0	0	0	0
chr1:111441802..111441817,+	p@chr1:111441802..111441817,+	0	0	0	0	1	0	0	0	0	0	0	0	0	0	0	0	0	0	0	0	0	0	0	0
chr1:1115056..1115079,+	p1@TTLL10	0	0	0	0	0	0	0	0	0	0	0	0	0	0	1	0	0	0	0	0	0	0	0	0
chr1:111506318..111506334,-	p4@LRIF1	2	5	5	1	4	2	1	0	0	2	2	1	5	2	4	0	0	1	2	0	2	2	5	1
chr1:111506501..111506510,-	p3@LRIF1	9	18	24	10	40	16	13	18	13	18	29	17	13	11	7	11	16	16	13	6	14	20	7	9
chr1:111506513..111506516,-	p5@LRIF1	5	2	6	4	10	2	5	3	4	5	8	3	3	3	7	4	9	6	6	2	6	6	8	1
chr1:111506520..111506551,-	p1@LRIF1	280	268	430	252	376	280	227	255	249	284	389	269	392	310	307	305	459	394	352	231	431	442	370	235
chr1:111506562..111506592,-	p2@LRIF1	38	33	51	30	57	41	26	34	37	32	43	52	54	56	59	63	104	80	69	43	70	95	79	55
chr1:11158162..11158175,-	p@chr1:11158162..11158175,-	2	3	2	1	2	2	2	1	2	4	5	3	6	9	9	3	4	4	4	3	3	5	4	2
chr1:11159592..11159597,+	p4@ENST00000435388,p4@ENST00000447600	0	0	0	0	0	0	0	0	0	0	0	0	0	0	0	1	0	0	0	0	0	0	0	0
chr1:111597042..111597046,+	p@chr1:111597042..111597046,+	1	3	0	0	0	0	0	0	0	0	5	0	0	0	0	0	0	0	0	0	0	0	0	0
chr1:11159887..11159935,-	p1@EXOSC10	740	795	1091	599	945	718	706	750	797	651	826	645	1446	1228	1546	1251	1592	1398	1368	955	1931	1790	1518	1121
chr1:111682058..111682130,+	p2@CEPT1	1	3	3	2	7	2	2	1	2	3	5	4	22	19	27	19	19	19	23	10	20	44	27	21
chr1:111682349..111682390,-	p5@DRAM2	21	19	28	13	17	7	13	16	10	6	16	9	6	13	9	4	4	5	7	4	10	14	5	3
chr1:111682454..111682494,+	p3@CEPT1	8	9	15	7	23	15	10	11	11	17	21	15	11	15	6	16	12	10	7	11	13	17	7	10
chr1:111682499..111682513,+	p5@CEPT1	2	1	3	1	2	2	2	2	1	0	2	1	5	2	2	2	0	2	5	0	2	2	1	1
chr1:111682687..111682734,-	p1@DRAM2	227	228	313	212	342	226	181	219	178	172	210	179	315	300	435	359	428	372	346	224	386	467	321	261
chr1:111682742..111682763,-	p3@DRAM2	16	16	19	12	25	11	15	21	14	18	12	10	28	18	54	25	34	39	18	26	39	31	35	14
chr1:111682773..111682790,-	p2@DRAM2	12	15	13	8	18	14	9	14	11	11	12	9	18	16	30	25	34	28	30	22	28	41	19	18
chr1:111682813..111682831,-	p4@DRAM2	9	10	5	2	4	7	8	2	4	4	6	1	4	10	10	11	13	8	11	7	12	10	9	5
chr1:111682827..111682882,+	p1@CEPT1	250	294	384	206	488	294	240	192	250	264	351	253	437	389	505	427	537	407	432	362	614	595	501	367
chr1:111746966..111747017,-	p6@DENND2D	0	0	1	2	0	2	0	1	0	1	0	1	2	0	0	1	0	0	1	1	2	0	0	1
chr1:111747111..111747226,-	p2@DENND2D	4	1	6	3	1	1	2	3	7	4	5	8	3	0	2	0	1	1	4	0	0	1	2	1
chr1:111757815..111757860,+	p@chr1:111757815..111757860,+	0	0	0	0	0	0	0	0	0	0	0	0	0	0	0	0	0	0	0	1	0	0	0	0
chr1:111772350..111772370,+	p3@CHI3L2	0	0	0	0	0	0	0	0	0	0	0	0	0	0	0	0	0	0	0	0	1	0	0	0
chr1:111772381..111772415,+	p2@CHI3L2	0	0	0	0	0	0	0	0	0	0	0	0	0	0	0	0	0	0	1	0	0	0	0	0
chr1:1118144..1118151,-	p@chr1:1118144..1118151,-	1	0	0	0	2	0	0	0	0	0	0	0	1	0	1	1	2	0	2	1	2	4	0	0
chr1:111888890..111888915,+	p2@C1orf88	8	8	10	4	8	10	7	9	12	7	12	5	20	10	14	12	26	7	4	7	14	23	13	10
chr1:111888925..111888932,+	p6@C1orf88	0	0	0	1	0	1	0	0	1	0	0	0	4	2	2	0	3	0	0	1	1	2	7	1
chr1:111888934..111888946,+	p4@C1orf88	0	0	1	1	1	0	1	0	0	0	1	0	2	3	3	4	5	3	0	2	3	5	2	0
chr1:111889174..111889183,+	p3@C1orf88	0	0	0	0	1	0	0	0	0	0	1	0	1	0	0	0	1	0	0	0	0	0	0	0
chr1:111889212..111889269,+	p1@C1orf88	47	57	66	34	74	38	55	45	39	70	95	64	17	13	19	19	34	24	18	13	36	35	33	32
chr1:111889284..111889288,+	p5@C1orf88	2	4	1	1	0	0	0	0	1	1	2	2	12	14	4	15	14	12	15	4	18	10	14	7
chr1:111991286..111991304,+	p9@ATP5F1	1	0	1	2	0	0	0	0	0	0	1	0	0	0	0	0	0	0	0	1	0	0	0	0
chr1:111991808..111991830,-	p3@WDR77	7	15	15	12	17	20	11	5	13	9	17	15	14	14	13	22	11	16	23	14	22	11	23	16
chr1:111991832..111991849,-	p2@WDR77	34	34	63	55	85	72	44	56	54	60	54	60	68	74	34	55	91	66	95	61	100	78	89	63
chr1:111991850..111991885,-	p1@WDR77	148	180	241	185	264	267	212	196	199	210	277	170	247	203	186	173	273	265	331	165	396	262	239	182
chr1:111991908..111991919,-	p4@WDR77	10	15	13	8	10	14	15	12	8	10	21	15	20	19	20	21	18	17	29	15	25	18	18	19
chr1:111992064..111992142,+	p1@ATP5F1	2034	2112	2961	1803	2832	1998	2034	1957	1817	1835	2359	1965	2396	2228	2190	1843	2307	1923	2357	1692	3182	2814	2464	1910
chr1:111996903..111996917,+	p@chr1:111996903..111996917,+	16	6	29	16	12	13	10	10	2	11	15	7	4	10	25	9	6	14	6	6	11	11	3	4
chr1:112019986..112020011,+	p@chr1:112019986..112020011,+	0	0	0	0	0	0	0	0	0	0	0	0	0	1	0	0	0	0	1	0	1	0	0	0
chr1:112020621..112020625,+	p@chr1:112020621..112020625,+	0	0	0	0	0	0	0	0	0	0	0	0	0	0	0	0	0	0	2	0	0	0	0	0
chr1:112050223..112050245,-	p@chr1:112050223..112050245,-	0	0	0	0	0	0	0	0	0	0	0	0	0	0	0	0	1	0	0	0	0	0	0	0
chr1:112050400..112050439,+	p@chr1:112050400..112050439,+	0	0	0	0	0	0	0	0	0	1	0	0	0	0	0	0	0	0	0	0	0	0	0	0
chr1:112162381..112162431,+	p2@RAP1A	211	201	315	217	257	232	181	164	215	238	268	189	209	194	191	182	269	272	314	173	307	255	186	158
chr1:112162433..112162469,+	p1@RAP1A	44	55	60	41	65	91	55	59	58	57	71	49	74	63	60	55	85	97	98	57	132	127	106	65
chr1:112162997..112163027,-	p@chr1:112162997..112163027,-	0	1	0	0	1	1	1	1	0	0	1	1	3	0	1	4	2	2	1	0	0	3	3	1
chr1:112281208..112281237,+	p@chr1:112281208..112281237,+	4	4	8	5	8	5	3	2	5	3	5	4	5	3	2	3	3	3	3	2	3	5	5	1
chr1:112281978..112282034,-	p1@FAM212B	194	269	295	155	273	165	178	175	164	214	241	159	67	64	63	75	93	90	74	50	106	101	86	63
chr1:112282160..112282175,+	p3@LOC100506343	2	6	4	4	7	6	2	2	4	4	4	2	1	0	3	1	2	0	1	0	4	7	1	2
chr1:112282322..112282346,+	p2@LOC100506343	2	1	1	0	3	2	1	1	1	2	3	2	0	2	0	3	0	2	2	0	0	2	3	0
chr1:112282444..112282464,+	p1@LOC100506343	7	10	21	11	8	16	17	12	11	21	18	11	10	5	3	3	5	5	3	1	2	8	11	8
chr1:112297863..112297874,+	p7@DDX20	0	0	0	0	0	0	0	0	0	0	0	0	1	0	0	1	2	0	0	0	0	2	2	1
chr1:112298075..112298090,-	p3@FAM212B	0	0	0	0	0	0	0	0	0	0	0	0	0	0	0	0	0	1	0	0	0	0	0	1
chr1:112298182..112298205,+	p3@DDX20	0	0	0	1	0	0	1	0	0	0	1	0	1	1	1	5	1	6	2	1	4	2	2	2
chr1:112298226..112298238,+	p4@DDX20	0	0	0	0	0	0	0	0	0	0	0	0	0	0	0	0	0	0	0	1	0	0	1	0
chr1:112298251..112298260,+	p6@DDX20	0	0	0	0	0	0	0	0	0	0	0	0	0	1	0	0	0	0	1	0	0	0	0	0
chr1:112298290..112298395,+	p2@DDX20	18	27	14	12	29	19	15	18	22	24	22	25	16	9	14	14	14	14	15	12	24	30	26	13
chr1:112298514..112298550,+	p1@DDX20	247	315	358	221	344	273	270	221	219	255	294	253	444	334	304	269	414	378	438	292	574	448	401	301
chr1:112298579..112298590,+	p8@DDX20	2	2	1	5	5	3	3	2	0	1	6	4	5	3	6	4	7	4	11	1	12	6	5	3
chr1:112532229..112532299,-	p1@KCND3	0	0	0	0	0	0	0	0	0	0	0	0	0	1	0	0	0	1	0	0	0	2	1	1
chr1:112532519..112532576,-	p@chr1:112532519..112532576,-	0	0	0	0	0	0	0	0	2	0	0	0	1	0	0	0	0	1	0	0	1	0	0	0
chr1:112532710..112532753,-	p@chr1:112532710..112532753,-	0	0	0	0	0	0	0	0	1	0	2	0	0	0	0	0	0	0	0	0	0	0	0	1
chr1:112933694..112933714,+	p@chr1:112933694..112933714,+	0	1	0	1	1	0	1	0	1	0	0	0	1	0	1	0	0	0	1	0	1	1	1	0
chr1:112938820..112938860,+	p1@CTTNBP2NL	278	268	381	200	261	261	224	227	220	225	285	241	478	352	386	398	475	397	449	309	557	470	448	351
chr1:112938861..112938886,+	p2@CTTNBP2NL	47	62	88	41	95	50	49	41	38	60	62	42	127	85	83	103	94	76	97	67	122	110	111	65
chr1:112939057..112939112,+	p3@CTTNBP2NL	11	10	14	7	11	9	12	8	11	4	10	4	18	9	13	6	11	9	5	5	3	17	9	2
chr1:112939121..112939137,+	p5@CTTNBP2NL	3	3	1	1	3	2	3	0	0	2	2	2	1	0	2	0	2	0	1	0	2	2	0	0
chr1:113050208..113050217,+	p@chr1:113050208..113050217,+	1	0	0	1	0	0	1	0	0	0	0	1	0	0	0	0	0	0	0	0	0	0	0	0
chr1:113050799..113050801,+	p@chr1:113050799..113050801,+	0	0	0	0	0	0	0	0	0	0	0	0	0	1	0	0	0	0	0	0	0	0	0	0
chr1:113050937..113050944,+	p7@WNT2B	0	0	0	0	0	0	0	0	0	0	0	0	1	0	0	0	0	0	0	0	0	0	0	0
chr1:113051359..113051397,+	p9@WNT2B	3	2	1	1	2	2	0	2	2	0	2	2	0	0	0	0	0	1	0	0	0	1	0	0
chr1:113051552..113051561,+	p4@WNT2B	0	0	0	0	0	0	0	0	1	0	0	0	0	0	0	0	0	0	0	0	0	0	0	0
chr1:113051579..113051596,+	p1@WNT2B	0	0	0	0	0	0	0	0	1	1	1	0	0	3	0	1	0	1	2	0	1	0	0	0
chr1:113051605..113051641,+	p2@WNT2B	0	0	0	0	0	0	1	0	0	1	0	0	1	0	0	0	1	0	1	1	0	0	1	0
chr1:113161398..113161433,+	p4@CAPZA1	0	1	2	2	1	1	1	0	0	0	1	3	1	1	0	1	1	2	3	0	2	1	0	0
chr1:113161629..113161641,+	p16@CAPZA1	0	0	0	0	0	0	0	0	0	0	0	0	1	0	0	0	0	0	0	0	1	1	0	0
chr1:113161730..113161772,-	p1@ST7L	197	207	264	192	320	189	198	169	157	235	282	231	323	262	334	295	338	340	345	230	399	405	378	299
chr1:113161778..113161820,+	p3@CAPZA1	16	22	36	20	32	19	20	24	25	24	27	19	70	48	49	55	46	61	64	46	68	70	61	45
chr1:113162212..113162268,-	p2@ST7L	1	1	0	3	0	2	1	1	1	1	4	1	5	0	1	2	5	3	1	0	5	5	1	3
chr1:113162273..113162292,-	p4@ST7L	2	2	3	2	5	1	2	2	3	1	1	1	1	2	2	2	8	2	6	3	3	4	2	2
chr1:113162293..113162342,-	p3@ST7L	8	3	11	2	6	3	4	2	4	9	7	9	4	6	9	6	9	5	8	6	12	6	6	5
chr1:113162400..113162411,+	p2@CAPZA1	25	33	33	15	48	15	15	26	30	20	25	13	32	22	35	20	24	23	27	12	46	25	37	29
chr1:113162434..113162462,+	p1@CAPZA1	1471	1839	2245	1160	2820	1433	1367	1289	1505	1374	1783	1181	2289	1571	1680	1555	2197	1860	1886	1187	2913	2349	1864	1510
chr1:113212996..113213011,+	p@chr1:113212996..113213011,+	0	0	0	0	0	0	0	0	0	0	0	0	0	0	0	0	0	0	0	0	0	1	0	0
chr1:113213232..113213279,+	p@chr1:113213232..113213279,+	0	0	0	0	2	0	0	0	0	0	0	0	0	0	0	0	0	0	0	0	0	0	0	0
chr1:113217051..113217070,+	p6@MOV10	19	19	24	9	10	14	11	16	7	15	12	11	19	23	26	21	23	11	10	16	23	29	18	14
chr1:113217073..113217127,+	p2@MOV10	77	85	85	59	90	78	51	47	58	70	87	73	143	146	150	127	151	135	124	81	119	209	151	96
chr1:113217275..113217286,+	p9@MOV10	6	3	9	3	4	2	1	2	1	2	3	3	7	12	9	6	11	11	8	3	9	6	4	10
chr1:113217287..113217302,+	p7@MOV10	38	46	48	16	27	14	31	28	29	23	24	33	79	81	72	48	45	43	67	33	72	63	61	40
chr1:113217309..113217333,+	p1@MOV10	112	143	184	82	173	102	99	94	97	127	116	110	246	221	216	242	269	235	175	117	221	316	228	192
chr1:113217345..113217365,+	p8@MOV10	68	59	83	48	76	63	45	35	54	74	79	72	77	28	63	64	61	74	47	27	59	73	47	45
chr1:113217483..113217503,+	p3@MOV10	1	1	2	1	8	0	0	3	2	0	7	1	3	3	6	1	4	4	3	2	2	2	2	2
chr1:113217505..113217554,+	p4@MOV10	2	2	1	2	3	2	1	2	1	3	4	1	2	4	4	0	2	1	1	0	3	3	3	0
chr1:113217571..113217617,+	p5@MOV10	4	4	7	4	6	5	6	2	3	6	5	5	12	10	8	12	13	3	6	3	11	16	8	4
chr1:11322551..11322583,-	p2@MTOR	212	212	290	214	320	259	200	165	203	188	198	187	237	178	162	200	225	206	226	133	266	238	233	178
chr1:11322586..11322629,-	p1@MTOR	264	292	372	232	438	369	340	291	250	333	366	256	423	273	343	283	374	391	382	218	481	418	354	199
chr1:113244045..113244063,-	p@chr1:113244045..113244063,-	0	0	0	0	0	0	0	0	0	0	0	0	0	1	0	0	2	0	1	0	0	1	0	0
chr1:113244097..113244125,-	p@chr1:113244097..113244125,-	4	4	3	0	3	1	0	1	1	2	0	0	1	1	4	3	1	2	0	0	5	1	0	0
chr1:113244128..113244155,-	p@chr1:113244128..113244155,-	0	0	0	0	4	3	0	1	1	0	0	0	0	1	1	1	0	1	0	2	2	0	0	1
chr1:113244195..113244247,-	p@chr1:113244195..113244247,-	1	1	7	1	7	0	1	3	4	4	5	3	1	7	6	3	2	2	1	1	2	14	3	5
chr1:113245220..113245249,-	p9@RHOC	0	2	3	4	5	5	1	1	1	1	3	1	4	2	5	3	1	1	2	1	0	5	1	1
chr1:113246314..113246331,-	p6@RHOC	1	1	1	1	7	3	1	3	0	1	1	1	11	6	7	7	4	2	0	4	5	10	5	1
chr1:113246361..113246388,-	p19@RHOC	1	0	3	1	4	2	0	1	4	0	2	1	1	3	1	1	0	4	4	0	4	8	1	3
chr1:113247745..113247770,-	p2@RHOC	84	74	70	79	80	89	55	58	45	51	55	52	106	220	223	133	191	138	146	163	174	270	201	131
chr1:113247779..113247794,-	p5@RHOC	8	9	11	5	12	9	4	4	6	6	8	6	5	8	13	4	10	12	10	10	16	5	4	5
chr1:113249721..113249731,-	p3@RHOC	50	57	67	59	120	72	59	74	58	83	85	60	171	154	124	136	140	143	106	103	145	198	157	142
chr1:113249734..113249762,-	p1@RHOC	244	239	331	251	515	336	246	238	275	286	330	264	534	458	466	452	568	518	450	278	552	643	515	373
chr1:113249948..113250035,-	p4@RHOC	18	23	26	19	17	23	25	22	25	23	31	13	24	22	21	33	30	23	25	13	39	36	40	24
chr1:113250450..113250457,-	p18@RHOC	0	0	0	0	0	0	0	0	0	0	0	0	0	0	0	1	0	0	0	0	0	0	0	0
chr1:113257796..113257811,-	p2@PPM1J	2	5	4	2	4	3	4	6	5	2	6	2	1	0	1	0	0	0	0	0	5	0	0	0
chr1:113257882..113257896,-	p3@PPM1J	2	9	6	4	6	2	11	3	7	5	6	3	2	1	0	0	1	0	3	0	1	1	2	2
chr1:113257905..113257958,-	p1@PPM1J	97	143	138	81	108	125	124	112	113	132	164	102	22	28	15	9	29	27	21	16	28	30	35	21
chr1:113258063..113258082,-	p5@PPM1J	0	1	1	1	1	0	2	2	0	1	2	1	0	0	0	0	0	0	0	0	0	0	0	1
chr1:113258228..113258250,+	p1@BC044921	1	0	0	0	0	0	1	0	0	3	1	1	1	0	0	0	0	0	0	1	2	1	3	1
chr1:113261561..113261570,+	p@chr1:113261561..113261570,+	0	0	0	0	0	0	0	1	1	0	1	0	0	1	0	0	0	0	0	0	0	1	0	0
chr1:113261573..113261600,+	p@chr1:113261573..113261600,+	1	0	0	0	3	0	1	0	0	0	1	0	0	0	0	0	0	0	1	0	0	1	1	0
chr1:11333245..11333290,+	p1@UBIAD1	111	126	145	88	131	126	114	101	97	123	142	119	92	82	61	77	95	92	94	55	105	114	93	87
chr1:11333513..11333531,+	p3@UBIAD1	3	2	2	2	7	2	4	4	3	5	3	5	2	5	1	1	1	0	1	1	2	4	3	3
chr1:11333546..11333573,+	p2@UBIAD1	11	15	8	7	17	12	14	10	16	11	10	11	12	7	12	9	8	6	13	12	12	23	14	13
chr1:113368292..113368325,-	p@chr1:113368292..113368325,-	4	3	3	2	3	3	2	3	4	7	5	4	0	0	0	0	0	0	0	0	0	0	0	0
chr1:113392104..113392115,+	p1@AB593135	0	3	1	1	2	2	1	1	2	3	4	3	0	1	0	0	1	0	0	0	1	1	1	0
chr1:113392146..113392158,+	p6@ENST00000456651	0	1	0	0	0	0	0	0	1	1	0	0	0	0	0	0	0	0	0	0	1	0	0	0
chr1:113392400..113392417,-	p1@ENST00000449572	6	3	9	6	12	5	6	6	7	6	9	5	14	11	23	16	17	12	8	11	14	21	17	19
chr1:113392455..113392504,+	p1@ENST00000456651	10	11	22	9	18	9	10	7	11	11	18	18	32	32	36	22	18	31	25	18	38	42	41	24
chr1:113394964..113394983,-	p@chr1:113394964..113394983,-	1	0	2	0	0	0	0	1	0	1	1	0	0	0	0	0	0	0	0	0	0	0	0	0
chr1:113396682..113396688,-	p@chr1:113396682..113396688,-	4	7	3	5	16	13	5	8	4	8	8	5	0	1	1	0	0	0	1	0	0	1	0	0
chr1:113438263..113438270,+	p@chr1:113438263..113438270,+	0	0	0	0	0	0	1	0	0	0	0	0	0	0	0	0	0	0	0	0	0	0	0	0
chr1:113455424..113455428,-	p@chr1:113455424..113455428,-	0	0	0	0	0	0	0	0	0	0	0	0	0	1	0	0	0	0	0	0	0	1	0	0
chr1:113455479..113455547,-	p@chr1:113455479..113455547,-	27	41	36	41	37	46	33	23	41	32	51	26	14	15	8	8	3	5	12	11	10	13	6	6
chr1:113455622..113455693,-	p@chr1:113455622..113455693,-	3	10	7	0	8	3	1	4	5	5	3	7	0	0	4	1	2	0	1	0	2	0	1	1
chr1:113456192..113456205,-	p@chr1:113456192..113456205,-	1	1	1	2	1	3	2	0	0	0	0	1	1	0	0	0	0	0	2	0	0	1	0	0
chr1:113460229..113460247,-	p5@SLC16A1	4	0	3	1	6	2	2	1	2	1	1	3	2	2	5	0	0	1	0	0	1	1	0	0
chr1:113460472..113460487,-	p4@SLC16A1	22	16	41	23	52	17	21	14	16	17	15	15	14	6	15	7	2	5	1	5	15	18	11	8
chr1:113478603..113478658,-	p2@SLC16A1	0	0	0	1	0	0	0	0	0	0	0	1	0	0	0	0	0	0	0	0	0	0	0	0
chr1:113498809..113498826,-	p1@SLC16A1	2657	2839	3491	2437	3256	3007	3080	2831	3255	2955	3641	2874	1607	1760	1398	1552	1976	1398	1658	1263	2163	2139	1840	1759
chr1:113498911..113498930,+	p3@ENST00000416193,p3@uc001edb.2,p3@uc001edc.1	52	39	57	22	46	30	27	13	23	17	36	24	4	15	8	9	16	5	19	8	7	13	9	9
chr1:113498942..113498964,+	p4@ENST00000416193,p4@uc001edb.2,p4@uc001edc.1	21	15	23	11	23	16	13	8	13	17	13	14	5	15	9	8	16	2	18	4	11	7	12	4
chr1:113498943..113498980,-	p3@SLC16A1	48	40	67	37	63	44	41	52	41	48	51	39	28	24	30	23	27	41	32	29	23	32	27	31
chr1:113498993..113499099,+	p1@ENST00000416193,p1@ENST00000428411,p1@ENST00000435800,p1@uc001edb.2,p1@uc001edc.1,p1@uc001edd.2	40	49	73	55	71	73	51	37	35	54	59	51	108	130	93	90	107	82	117	64	129	144	100	55
chr1:113499111..113499126,+	p1@ENST00000420168	1	2	2	2	3	2	3	1	1	1	1	1	0	0	2	0	2	1	0	0	2	0	3	1
chr1:113615699..113615730,-	p1@ENST00000421157,p1@uc001ede.1	7	3	6	4	12	5	4	2	1	2	9	10	11	14	9	17	17	12	15	11	17	16	13	6
chr1:113615794..113615884,+	p1@LRIG2	468	427	589	317	538	389	361	295	364	364	417	360	384	434	512	428	478	487	380	326	555	632	451	375
chr1:113638921..113638937,+	p@chr1:113638921..113638937,+	0	0	0	0	0	0	0	0	0	0	0	0	0	0	0	0	0	0	0	1	0	0	0	0
chr1:1136756..1136767,-	p@chr1:1136756..1136767,-	0	0	0	0	0	0	2	0	0	0	0	0	0	0	0	0	0	0	1	0	0	0	0	0
chr1:1136782..1136795,-	p@chr1:1136782..1136795,-	0	0	0	1	1	0	1	0	0	0	0	0	0	1	1	2	1	0	1	0	0	0	0	0
chr1:1137060..1137108,+	p@chr1:1137060..1137108,+	0	0	0	0	0	0	0	0	0	0	0	0	0	0	0	0	0	0	0	0	0	0	0	1
chr1:113711578..113711590,+	p1@ENST00000457967	0	0	0	0	0	0	0	0	0	0	0	0	0	0	1	0	0	0	0	0	1	0	0	0
chr1:113933117..113933146,+	p1@MAGI3	19	22	23	8	17	16	15	9	17	14	17	14	36	40	45	38	30	19	31	14	32	34	33	22
chr1:113933151..113933162,+	p2@MAGI3	3	0	2	1	1	0	1	0	3	1	1	0	5	5	0	1	2	3	1	2	1	4	1	0
chr1:113992275..113992308,+	p1@ENST00000424736	10	16	13	15	17	17	20	16	11	12	18	11	8	12	9	10	17	17	8	14	16	17	13	13
chr1:1141883..1141886,-	p2@AX781599,p2@AX781601	1	0	0	0	0	0	0	0	0	0	0	0	0	0	0	0	0	0	0	0	0	0	0	0
chr1:1141900..1141911,-	p1@AX781599,p1@AX781601	1	0	0	0	0	1	0	0	0	0	0	0	0	1	0	0	0	0	0	1	0	0	0	0
chr1:1141927..1141985,-	p1@TNFRSF18	1	1	1	0	8	1	6	4	10	3	3	4	8	8	2	1	2	2	9	3	8	3	1	1
chr1:1142067..1142076,-	p4@TNFRSF18	0	0	0	0	0	0	0	0	0	0	0	0	0	1	0	0	0	0	2	0	0	0	0	0
chr1:1142084..1142097,-	p3@TNFRSF18	0	0	0	0	0	0	0	0	0	0	1	0	1	0	1	0	0	0	1	1	1	2	0	0
chr1:1142184..1142194,-	p2@TNFRSF18	0	0	0	0	0	0	0	0	0	0	0	0	0	0	0	0	0	0	0	0	0	1	0	1
chr1:114301553..114301576,-	p6@PHTF1	0	0	2	1	0	1	0	0	0	1	2	0	4	3	5	3	1	1	1	0	1	2	2	3
chr1:114301755..114301796,-	p3@PHTF1	16	14	21	14	34	36	27	23	22	24	40	14	54	63	54	67	71	73	59	52	78	70	66	60
chr1:114302066..114302080,-	p2@PHTF1	2	4	8	6	14	11	5	5	10	11	12	6	6	0	1	4	7	3	3	4	13	9	10	8
chr1:114302086..114302174,-	p1@PHTF1	190	199	219	195	264	261	199	178	193	215	268	179	334	278	243	322	364	346	284	176	343	398	308	263
chr1:114354857..114354870,-	p2@RSBN1	6	4	9	4	4	5	2	1	1	4	1	4	7	5	9	6	6	9	6	9	14	7	17	10
chr1:114354876..114354922,-	p1@RSBN1	191	207	267	128	223	190	149	178	160	152	182	156	388	346	440	359	429	334	353	321	463	515	406	322
chr1:114355070..114355080,-	p10@RSBN1	0	0	2	1	3	1	0	0	3	1	4	1	3	3	4	0	0	6	2	4	4	2	1	1
chr1:114355083..114355123,-	p3@RSBN1	2	1	3	2	0	2	1	0	1	3	1	0	7	4	6	1	1	3	6	0	11	4	3	3
chr1:114355167..114355173,-	p13@RSBN1	0	0	0	0	0	0	0	0	0	0	0	0	0	0	0	2	0	0	0	0	1	0	0	0
chr1:114355226..114355280,+	p1@ENST00000418238	1	1	2	6	8	1	1	1	1	2	6	2	17	12	11	12	13	14	12	6	18	13	13	6
chr1:114355281..114355288,+	p3@ENST00000418238	0	1	0	2	1	0	0	0	1	0	0	2	2	1	1	0	0	1	2	0	1	1	0	1
chr1:114414316..114414407,-	p1@PTPN22	1	0	1	0	4	0	0	0	0	0	0	0	0	0	0	0	1	0	0	0	0	1	0	0
chr1:114447412..114447530,-	p1@AP4B1	9	16	10	22	39	28	18	12	12	27	20	18	55	39	47	34	62	37	49	38	77	54	52	40
chr1:114447643..114447660,-	p2@AP4B1	33	53	65	21	27	25	31	27	31	33	42	27	69	40	53	46	35	35	50	27	62	72	60	41
chr1:114447683..114447694,-	p3@AP4B1	12	12	12	2	5	2	9	2	6	6	9	8	7	7	11	5	3	5	6	3	2	14	6	8
chr1:114447784..114447805,+	p3@DCLRE1B	1	2	0	1	1	0	0	0	0	0	0	0	1	1	0	0	1	1	1	0	0	1	0	0
chr1:114447912..114448014,+	p1@DCLRE1B	105	109	135	114	231	135	109	89	104	112	134	92	190	146	138	168	244	204	192	154	302	245	205	158
chr1:114448027..114448070,+	p2@DCLRE1B	1	4	11	6	12	4	4	8	4	8	13	3	9	8	5	6	6	5	6	5	9	9	4	2
chr1:114471883..114471895,-	p1@ENST00000450706,p1@uc001eek.2	0	0	0	0	0	0	0	0	0	0	0	0	0	1	0	0	1	0	0	0	0	1	2	0
chr1:114471926..114471960,+	p5@HIPK1	0	1	0	0	0	0	0	1	0	0	0	0	1	0	2	1	1	1	1	0	0	0	1	0
chr1:114471972..114472000,+	p3@HIPK1	0	0	0	0	1	0	0	0	0	0	1	1	0	1	0	0	0	0	0	0	0	0	0	0
chr1:114472222..114472316,+	p1@HIPK1	313	319	506	213	225	267	245	253	262	304	372	280	319	267	296	268	361	326	396	239	472	396	369	241
chr1:114472459..114472472,+	p4@HIPK1	6	0	7	2	4	3	3	1	3	3	1	4	2	2	4	2	2	3	3	3	2	3	5	4
chr1:114472484..114472505,+	p2@HIPK1	3	1	4	1	3	1	3	4	1	2	0	1	5	6	1	3	4	4	2	0	0	5	1	1
chr1:114472730..114472759,-	p@chr1:114472730..114472759,-	0	0	0	0	0	1	0	0	0	0	0	0	1	0	0	1	0	2	0	0	1	1	0	0
chr1:114472833..114472854,-	p@chr1:114472833..114472854,-	0	0	0	0	0	0	0	0	0	0	0	0	1	2	2	1	1	1	1	0	3	1	0	2
chr1:114472866..114472877,+	p10@HIPK1	0	0	0	0	0	0	0	0	0	0	0	0	0	0	0	2	2	1	0	1	1	1	1	2
chr1:114472905..114472919,+	p9@HIPK1	0	0	0	0	0	0	0	0	0	0	0	0	2	0	2	0	0	2	1	0	0	2	1	1
chr1:114472940..114472951,-	p@chr1:114472940..114472951,-	0	0	0	0	0	0	0	0	0	0	0	0	0	0	0	0	1	0	0	0	0	0	1	0
chr1:114472992..114473004,+	p21@HIPK1	0	0	0	0	0	0	0	0	0	0	0	0	1	0	0	1	0	2	0	0	1	0	1	0
chr1:114473055..114473064,-	p@chr1:114473055..114473064,-	0	0	0	0	0	0	0	0	0	0	0	0	0	0	0	0	2	1	0	1	0	0	0	0
chr1:114473082..114473103,-	p@chr1:114473082..114473103,-	0	0	0	0	0	0	0	0	0	0	0	0	1	1	0	0	1	1	1	1	1	0	0	2
chr1:114473139..114473163,-	p@chr1:114473139..114473163,-	0	0	0	0	0	0	0	0	0	0	0	0	3	1	3	1	3	4	1	0	1	1	4	1
chr1:114473192..114473210,-	p@chr1:114473192..114473210,-	0	0	0	0	0	0	0	0	0	0	0	0	1	0	0	0	0	0	1	1	2	0	0	2
chr1:114473251..114473289,-	p@chr1:114473251..114473289,-	0	0	0	0	0	0	0	0	0	0	0	0	12	7	5	13	11	9	6	5	6	15	25	5
chr1:114473489..114473520,+	p@chr1:114473489..114473520,+	0	0	0	0	1	0	0	0	0	0	0	1	4	0	0	1	1	0	0	2	0	1	0	0
chr1:114483015..114483037,+	p@chr1:114483015..114483037,+	0	0	2	1	1	1	1	0	2	0	1	0	0	1	1	0	1	0	0	0	0	0	0	2
chr1:114483218..114483235,+	p@chr1:114483218..114483235,+	0	1	0	0	0	0	0	0	1	0	0	0	0	0	0	1	0	0	0	1	0	0	0	0
chr1:114483276..114483289,+	p@chr1:114483276..114483289,+	0	1	1	0	0	0	0	1	0	0	0	0	0	0	0	0	0	0	2	0	0	0	0	0
chr1:114499268..114499280,+	p@chr1:114499268..114499280,+	0	0	0	0	1	0	1	0	0	1	1	0	0	0	0	0	0	0	0	0	0	1	0	0
chr1:114522049..114522131,+	p1@OLFML3	991	994	1315	430	668	528	544	531	509	374	453	370	168	192	204	155	130	102	109	62	151	287	318	287
chr1:114522973..114522995,+	p@chr1:114522973..114522995,+	0	1	3	1	1	0	1	2	0	0	0	0	0	1	0	1	0	1	0	1	0	0	2	0
chr1:114523008..114523020,+	p@chr1:114523008..114523020,+	1	2	0	0	0	0	1	0	0	2	0	0	0	0	0	0	0	0	0	0	0	0	0	1
chr1:114523110..114523125,+	p@chr1:114523110..114523125,+	28	19	22	4	12	8	3	11	5	7	4	7	1	2	1	2	0	1	3	1	0	3	3	2
chr1:114523947..114523968,+	p@chr1:114523947..114523968,+	7	5	7	5	4	8	2	1	2	0	1	1	1	0	2	0	0	1	0	0	0	1	0	1
chr1:114524220..114524275,+	p@chr1:114524220..114524275,+	4	0	2	0	0	2	3	0	0	0	1	1	1	0	1	0	0	0	0	0	0	0	1	0
chr1:114524329..114524340,+	p@chr1:114524329..114524340,+	3	3	2	1	1	2	0	3	1	1	2	1	0	1	2	0	0	0	0	1	0	0	0	0
chr1:114574998..114575000,+	p@chr1:114574998..114575000,+	33	50	54	10	10	14	22	23	14	6	6	3	0	0	0	0	0	0	0	0	0	0	0	0
chr1:114695537..114695554,-	p1@SYT6	795	812	1060	314	403	425	469	439	426	375	462	322	36	38	27	42	50	30	44	19	50	84	118	114
chr1:114696428..114696440,-	p4@SYT6	26	26	32	16	21	11	23	18	14	14	6	11	1	1	1	3	1	2	2	0	1	6	2	4
chr1:114696441..114696455,-	p3@SYT6	105	140	135	56	68	62	66	72	80	63	62	55	6	7	4	4	7	6	9	5	10	10	19	16
chr1:114696485..114696496,-	p2@SYT6	11	15	20	5	8	15	15	9	6	7	8	9	2	4	2	3	5	1	4	3	2	5	5	16
chr1:1149506..1149515,-	p2@TNFRSF4	0	0	0	0	0	0	0	0	0	0	0	0	3	3	3	1	1	0	2	1	1	2	1	2
chr1:1149526..1149539,-	p1@TNFRSF4	0	0	0	1	0	1	0	0	0	1	2	1	0	6	8	4	3	4	5	8	8	9	5	5
chr1:114970406..114970437,-	p6@TRIM33	0	0	0	0	0	0	0	1	0	0	0	2	1	0	0	0	0	1	1	0	2	0	0	0
chr1:114970438..114970466,-	p7@TRIM33	0	0	0	0	0	0	0	0	0	0	1	0	0	0	0	0	0	0	0	0	0	0	0	0
chr1:114970468..114970480,-	p10@TRIM33	0	0	0	0	0	0	0	1	0	0	0	0	0	0	0	0	0	0	0	0	0	0	0	0
chr1:115053702..115053714,-	p2@TRIM33	81	86	103	67	59	85	53	55	48	74	96	47	152	134	152	127	144	126	115	70	165	156	146	128
chr1:115053716..115053728,-	p3@TRIM33	32	20	56	19	22	32	31	25	40	32	33	44	80	65	81	78	60	70	79	64	56	96	79	64
chr1:115053782..115053853,-	p1@TRIM33	231	193	277	167	227	206	188	186	166	206	248	197	276	275	261	243	266	259	316	175	333	393	332	269
chr1:115053955..115053993,+	p@chr1:115053955..115053993,+	2	2	1	1	3	2	1	0	0	0	2	0	1	0	1	1	2	1	3	0	1	0	1	0
chr1:115054028..115054040,+	p@chr1:115054028..115054040,+	0	0	0	0	0	0	0	0	0	1	1	0	1	0	0	0	0	1	0	0	3	1	1	0
chr1:115123984..115123999,-	p@chr1:115123984..115123999,-	4	9	11	2	19	5	3	3	6	2	7	1	4	6	12	7	5	3	4	2	10	5	2	4
chr1:115124218..115124254,-	p1@BCAS2	606	692	610	680	1194	567	790	701	710	802	571	779	832	437	771	729	806	769	455	548	1158	739	893	717
chr1:115124257..115124270,-	p2@BCAS2	24	20	41	21	43	21	28	26	26	25	28	22	45	24	34	34	45	32	39	22	69	45	43	29
chr1:115124429..115124471,+	p@chr1:115124429..115124471,+	5	3	2	1	2	6	4	5	2	6	4	5	14	10	15	17	12	9	6	10	12	15	11	8
chr1:115124474..115124481,+	p@chr1:115124474..115124481,+	0	0	1	0	0	0	0	0	1	1	0	0	1	1	0	3	3	1	1	0	1	2	0	1
chr1:115212619..115212636,-	p2@DENND2C	6	5	4	3	9	9	6	11	7	9	5	5	2	2	1	1	2	0	0	1	2	2	1	1
chr1:115212640..115212681,-	p1@DENND2C	25	28	39	35	45	46	24	33	36	36	51	32	17	16	11	10	12	6	5	5	10	9	8	8
chr1:115212696..115212716,-	p3@DENND2C	5	5	9	8	19	6	10	6	5	11	12	9	7	5	4	0	5	5	0	0	2	9	3	1
chr1:115212843..115212862,+	p@chr1:115212843..115212862,+	0	0	0	1	1	0	1	0	2	1	1	0	1	0	1	0	0	1	0	1	1	2	0	0
chr1:115247729..115247757,-	p@chr1:115247729..115247757,-	2	0	1	2	0	1	1	0	2	1	2	5	0	0	3	3	1	0	1	0	0	1	2	0
chr1:115250580..115250616,-	p@chr1:115250580..115250616,-	3	1	0	0	1	1	1	1	0	1	2	4	1	0	1	0	0	0	0	0	0	0	0	3
chr1:115259337..115259407,-	p1@NRAS	847	1038	1387	843	1785	1004	946	888	874	866	1167	863	1097	870	833	837	941	853	1123	759	1371	1158	926	700
chr1:115260100..115260128,-	p2@NRAS	46	27	27	30	25	26	21	17	29	17	23	31	28	31	32	11	22	17	28	28	24	35	24	19
chr1:115267895..115267923,-	p@chr1:115267895..115267923,-	35	38	40	23	50	24	28	24	25	28	38	26	40	36	24	10	12	9	32	8	40	19	22	12
chr1:115269663..115269678,-	p5@CSDE1	65	40	41	27	30	38	37	22	35	30	72	32	54	32	38	8	14	11	29	18	36	29	16	13
chr1:115276655..115276673,-	p@chr1:115276655..115276673,-	18	7	8	7	13	5	6	7	10	9	5	11	8	6	10	6	5	2	2	1	7	7	4	2
chr1:115276698..115276741,-	p@chr1:115276698..115276741,-	28	15	21	21	20	20	12	12	16	17	15	8	8	16	15	14	6	9	7	5	19	11	11	13
chr1:115279452..115279485,-	p@chr1:115279452..115279485,-	10	5	10	3	13	6	5	6	5	5	5	8	5	1	4	2	3	2	1	1	2	5	1	0
chr1:115292512..115292590,-	p3@CSDE1	11	6	8	3	8	6	8	3	4	3	2	7	3	7	12	3	4	6	4	2	7	8	6	2
chr1:115292591..115292664,-	p4@CSDE1	8	5	12	5	10	5	4	7	2	3	3	3	13	3	11	3	1	8	1	4	8	9	3	1
chr1:115300579..115300590,-	p2@CSDE1	669	782	1070	673	936	798	864	733	715	714	923	751	832	569	625	548	634	580	622	498	878	879	759	587
chr1:115300592..115300620,-	p1@CSDE1	2764	2976	4002	2197	3548	2843	2559	2583	2576	2450	2965	2496	3863	3145	3667	2979	3637	3114	3164	2701	4611	4900	3630	2925
chr1:115315896..115315910,-	p@chr1:115315896..115315910,-	0	0	0	0	0	0	0	0	0	0	0	0	0	0	0	0	0	0	0	1	0	0	1	0
chr1:115323193..115323207,-	p2@SIKE1	32	24	32	19	57	32	29	27	38	33	34	35	36	21	17	27	26	20	25	15	35	30	23	17
chr1:115323245..115323324,-	p1@SIKE1	839	870	1076	747	1388	934	859	779	852	844	1094	931	1138	1211	1365	1187	1510	1256	1247	897	1613	1594	1327	1093
chr1:11539204..11539219,+	p1@PTCHD2	55	48	67	33	50	52	47	37	42	38	57	39	105	118	99	118	155	117	153	87	165	167	116	108
chr1:1154212..1154235,-	p@chr1:1154212..1154235,-	3	3	2	3	1	2	4	4	2	4	0	2	1	1	8	2	0	5	0	0	3	8	2	1
chr1:1154250..1154275,-	p@chr1:1154250..1154275,-	0	0	2	0	0	0	0	0	0	0	0	0	1	0	0	0	0	1	3	0	0	0	2	0
chr1:115444521..115444544,-	p@chr1:115444521..115444544,-	0	0	0	0	1	1	1	0	1	1	1	0	0	0	0	0	0	0	0	0	0	0	0	0
chr1:115599363..115599368,+	p@chr1:115599363..115599368,+	0	0	0	0	0	0	0	0	0	0	2	0	3	0	0	0	0	0	0	0	3	0	1	1
chr1:115632074..115632149,-	p1@TSPAN2	87	118	172	249	310	227	165	164	166	293	284	227	248	147	151	169	281	260	325	254	424	401	301	309
chr1:115641975..115641991,-	p@chr1:115641975..115641991,-	0	0	0	0	0	0	0	0	0	0	0	0	8	4	4	3	5	4	7	2	5	8	5	3
chr1:115641995..115642015,-	p@chr1:115641995..115642015,-	0	1	0	0	0	0	0	0	0	0	1	0	4	0	2	2	2	3	2	5	2	4	3	9
chr1:115642186..115642195,+	p3@ENST00000448680	0	0	0	0	0	0	0	0	0	0	0	0	0	1	0	1	1	1	1	0	2	2	1	2
chr1:115642199..115642221,+	p2@ENST00000448680	0	0	1	0	0	0	0	0	0	0	0	1	3	1	0	0	3	1	1	1	2	2	4	4
chr1:115642262..115642279,+	p1@ENST00000448680	0	0	0	0	0	0	0	0	0	0	0	0	6	3	2	8	5	3	1	4	6	7	6	4
chr1:115642295..115642304,+	p4@ENST00000448680	0	0	0	0	0	1	0	0	0	0	0	0	0	1	0	0	0	0	1	0	1	0	0	1
chr1:115822929..115822945,+	p@chr1:115822929..115822945,+	0	0	0	0	0	0	0	0	0	0	0	0	0	0	0	0	0	0	1	0	0	0	0	0
chr1:115880852..115880877,-	p1@NGF	7	5	7	5	9	8	7	7	5	5	11	9	16	12	5	17	8	16	15	7	12	21	17	23
chr1:115880901..115880906,-	p2@NGF	0	1	0	0	0	0	0	0	0	1	2	0	0	0	1	0	0	0	0	0	0	0	0	3
chr1:116072140..116072172,+	p@chr1:116072140..116072172,+	0	0	0	0	0	0	0	0	0	0	0	0	0	0	0	0	0	0	1	0	1	0	0	0
chr1:116184499..116184521,+	p2@VANGL1	21	21	38	25	42	16	31	18	28	30	24	15	36	23	31	21	33	17	21	19	33	25	30	25
chr1:116184566..116184633,+	p1@VANGL1	152	162	173	115	217	144	130	123	118	151	157	110	170	119	124	122	122	127	156	99	167	182	161	107
chr1:116184639..116184653,+	p3@VANGL1	5	6	8	3	6	3	5	2	7	4	3	1	10	3	5	10	7	4	8	6	1	8	10	11
chr1:116213646..116213662,+	p4@VANGL1	0	0	0	0	0	0	0	0	0	0	0	0	0	0	0	0	0	0	0	0	0	0	0	1
chr1:116372137..116372145,+	p@chr1:116372137..116372145,+	0	0	0	0	0	0	0	0	0	0	0	0	0	0	0	0	0	0	0	0	1	0	0	0
chr1:116383322..116383333,-	p6@NHLH2	0	0	0	0	0	0	0	0	0	0	0	0	1	0	0	0	0	0	0	0	0	0	0	0
chr1:116383701..116383706,-	p9@NHLH2	0	0	1	0	0	0	0	0	0	0	0	0	0	0	0	0	0	0	1	0	0	0	0	0
chr1:116383716..116383723,-	p5@NHLH2	0	0	0	0	0	0	0	0	0	0	0	0	0	0	0	0	0	0	1	0	0	0	0	0
chr1:116383738..116383752,-	p1@NHLH2	0	0	0	0	0	0	0	0	0	1	0	0	3	1	0	4	5	2	17	4	27	2	7	1
chr1:11640241..11640246,-	p@chr1:11640241..11640246,-	0	0	0	1	1	0	0	1	0	0	0	0	0	0	0	1	1	2	0	0	0	0	0	0
chr1:1164084..1164100,-	p7@SDF4	2	3	1	1	3	4	4	2	2	2	3	0	2	6	3	2	2	2	2	6	3	3	2	1
chr1:1164204..1164250,-	p6@SDF4	2	1	0	2	0	0	2	3	0	2	3	0	3	0	1	1	0	0	2	0	0	1	2	3
chr1:116518930..116518955,+	p3@SLC22A15	1	1	2	1	2	1	2	0	0	0	1	1	1	0	5	3	2	2	1	0	1	1	3	0
chr1:116519112..116519204,+	p1@SLC22A15	11	9	20	15	14	15	11	7	9	12	24	16	8	5	5	4	2	7	6	0	8	8	3	2
chr1:116519223..116519236,+	p6@SLC22A15	0	1	2	0	0	0	0	0	3	3	2	1	0	0	0	0	1	0	0	0	0	0	0	0
chr1:116519289..116519310,+	p4@SLC22A15	0	2	1	3	1	0	1	2	2	0	1	1	0	0	0	0	0	0	0	0	2	0	0	0
chr1:116610298..116610302,+	p10@SLC22A15	0	0	0	0	0	0	0	0	0	0	0	0	0	0	0	0	1	0	0	0	0	0	0	0
chr1:116688604..116688609,-	p@chr1:116688604..116688609,-	0	0	0	0	0	0	0	0	0	0	0	0	0	0	0	0	3	0	2	0	0	1	0	0
chr1:116706874..116706893,+	p1@ENST00000426515	0	0	0	0	0	0	0	0	0	0	0	0	0	0	0	0	0	0	0	0	0	0	1	0
chr1:1167327..1167338,-	p4@SDF4	5	14	15	8	15	20	9	17	10	6	11	7	7	6	5	6	11	5	10	5	8	9	7	8
chr1:1167346..1167392,-	p1@SDF4	440	423	623	296	481	385	329	351	357	396	485	358	664	769	624	602	725	638	822	423	848	833	667	534
chr1:1167393..1167398,-	p5@SDF4	3	2	5	3	5	1	3	4	2	4	2	3	4	7	2	5	5	4	9	5	17	5	5	4
chr1:1167419..1167430,-	p3@SDF4	26	22	40	23	37	26	27	15	15	19	21	22	50	48	39	28	54	34	54	35	72	48	55	42
chr1:1167431..1167452,-	p2@SDF4	11	15	20	6	12	15	10	12	12	19	26	22	30	42	28	22	36	27	45	21	29	39	37	28
chr1:1167594..1167668,+	p1@B3GALT6	60	82	84	58	56	75	58	59	71	72	65	57	158	116	129	171	165	164	152	87	195	207	170	157
chr1:116821226..116821230,+	p1@ENST00000408113	0	0	0	0	0	0	1	0	0	0	0	0	0	0	0	0	0	0	0	0	0	0	0	0
chr1:116915085..116915100,+	p47@ATP1A1	0	0	0	0	0	0	0	0	2	0	0	0	0	0	0	0	0	0	0	0	0	0	0	0
chr1:116915205..116915220,+	p34@ATP1A1	1	2	0	0	0	1	0	1	0	0	2	0	0	1	0	0	0	0	0	0	0	0	0	0
chr1:116915270..116915282,+	p53@ATP1A1	0	0	0	0	0	0	0	0	0	0	0	0	0	0	0	0	0	1	0	0	0	0	0	0
chr1:116915384..116915423,+	p7@ATP1A1	3	3	1	0	1	0	3	0	1	2	2	1	4	3	2	0	3	3	2	0	5	2	4	2
chr1:116915818..116915836,+	p54@ATP1A1	141	106	144	106	106	159	152	114	148	145	179	123	106	131	164	107	141	114	123	101	159	143	158	105
chr1:116915855..116915872,+	p1@ATP1A1	1536	1667	2296	1924	2181	2316	1971	1747	1746	2142	2508	1848	1936	1704	1882	1870	2321	2493	1981	1266	2235	2472	1855	1590
chr1:116915883..116915894,+	p55@ATP1A1	69	86	141	83	114	121	71	94	86	136	115	93	98	76	92	82	95	91	105	64	146	138	118	89
chr1:116915906..116915923,+	p2@ATP1A1	283	307	394	259	322	270	298	269	262	271	330	236	284	217	263	223	354	318	324	218	389	337	303	219
chr1:116915947..116915958,+	p56@ATP1A1	17	24	34	10	27	15	12	18	31	27	23	17	30	26	15	29	35	22	23	16	48	26	34	24
chr1:116916136..116916152,-	p@chr1:116916136..116916152,-	0	0	0	0	0	0	0	0	0	0	0	0	0	1	0	0	0	0	0	0	0	0	0	0
chr1:116926628..116926667,+	p3@ATP1A1	22	21	54	42	49	35	29	18	26	29	34	15	41	37	67	27	17	31	18	16	58	41	21	20
chr1:116929906..116929918,+	p12@ATP1A1	5	0	4	0	7	4	2	1	0	2	1	1	5	2	4	0	1	1	1	1	2	2	0	0
chr1:116929940..116929980,+	p4@ATP1A1	6	2	2	6	6	10	5	5	2	3	8	6	9	9	13	7	3	2	8	4	5	5	1	2
chr1:116930016..116930032,+	p5@ATP1A1	4	5	16	7	10	13	5	3	3	7	7	4	4	9	6	0	3	6	1	2	11	3	1	7
chr1:116930756..116930793,+	p6@ATP1A1	1	1	6	3	10	4	1	2	4	3	3	4	1	2	4	0	2	0	2	4	4	4	1	0
chr1:116931547..116931560,+	p13@ATP1A1	0	0	0	0	0	0	0	0	0	0	0	0	0	0	0	0	0	0	2	0	0	0	0	0
chr1:116932254..116932273,+	p@chr1:116932254..116932273,+	0	0	0	1	2	4	0	0	1	1	3	0	3	0	1	0	1	1	1	1	1	2	0	0
chr1:116932899..116932925,+	p@chr1:116932899..116932925,+	0	1	1	1	2	1	1	1	4	2	1	1	2	1	2	0	0	0	0	0	2	3	0	0
chr1:116935469..116935518,+	p@chr1:116935469..116935518,+	3	2	1	0	6	4	2	1	2	1	1	0	1	1	2	0	2	0	0	0	0	0	0	2
chr1:116941241..116941280,+	p@chr1:116941241..116941280,+	4	3	3	4	2	2	3	4	1	2	2	2	3	2	0	2	0	1	1	0	0	2	2	0
chr1:116941301..116941346,+	p@chr1:116941301..116941346,+	16	8	5	10	9	11	4	7	7	4	9	8	10	9	9	4	2	3	2	6	8	6	2	1
chr1:116941545..116941560,+	p@chr1:116941545..116941560,+	3	3	1	2	3	1	1	3	1	1	3	2	1	0	1	0	0	0	1	0	2	1	0	3
chr1:116943556..116943590,+	p10@ATP1A1	8	16	8	12	7	19	7	10	12	15	16	11	16	17	9	5	6	2	11	8	12	5	6	5
chr1:116946511..116946537,+	p@chr1:116946511..116946537,+	4	2	1	3	4	0	1	1	3	2	0	2	1	4	1	1	1	1	1	1	1	2	3	1
chr1:116961177..116961259,-	p1@ATP1A1OS	37	55	43	31	47	36	49	41	36	47	33	32	89	63	63	64	68	67	74	43	100	109	70	52
chr1:117021492..117021508,-	p1@ENST00000443219	0	0	1	1	0	1	0	0	1	0	1	0	0	0	0	0	0	0	0	0	0	0	0	0
chr1:117021512..117021519,-	p4@ENST00000443219	0	0	0	0	0	0	0	0	0	0	1	0	0	0	0	0	0	0	0	0	0	0	0	0
chr1:117057622..117057644,-	p@chr1:117057622..117057644,-	0	0	0	0	0	0	0	0	0	0	0	0	0	0	0	0	0	0	0	1	0	0	0	0
chr1:117076724..117076730,-	p1@NAP1L4P1	0	1	0	0	0	0	0	0	0	0	0	0	0	1	0	0	0	0	0	0	0	0	0	0
chr1:11709857..11709875,-	p@chr1:11709857..11709875,-	1	0	1	0	0	0	1	0	0	0	0	0	0	0	0	0	0	0	0	0	0	0	0	0
chr1:117113268..117113316,+	p@chr1:117113268..117113316,+	0	0	0	0	0	0	0	0	0	0	0	0	0	1	1	0	0	0	0	0	0	0	1	0
chr1:117113596..117113682,-	p1@CD58	84	89	120	78	112	92	80	77	68	87	106	90	159	120	135	152	180	156	124	125	181	198	198	108
chr1:117113747..117113788,+	p@chr1:117113747..117113788,+	0	0	1	1	2	0	3	0	0	0	3	0	0	2	2	5	3	1	2	3	1	5	3	1
chr1:117114407..117114419,+	p@chr1:117114407..117114419,+	0	0	0	0	0	0	0	0	0	0	0	0	0	0	0	0	1	0	0	0	0	0	0	0
chr1:11714406..11714429,-	p2@FBXO2	12	16	18	11	11	14	14	13	5	11	11	6	1	5	2	0	2	5	6	1	1	7	2	4
chr1:11714425..11714436,+	p9@FBXO44	0	0	0	0	0	1	0	0	1	0	0	1	0	1	1	0	0	0	0	0	0	0	0	0
chr1:11714446..11714457,-	p4@FBXO2	11	10	12	5	7	7	11	9	9	8	11	10	1	1	1	1	3	4	2	3	2	7	1	2
chr1:11714458..11714482,+	p2@FBXO44	2	0	1	0	1	0	2	0	0	0	0	0	1	1	0	0	2	1	0	1	0	1	1	1
chr1:11714462..11714471,-	p7@FBXO2	2	6	9	6	6	8	2	5	3	1	3	10	0	3	0	0	0	3	1	0	3	2	3	2
chr1:11714479..11714493,-	p1@FBXO2	161	141	211	101	108	121	124	108	124	121	135	101	20	37	26	24	62	50	47	29	70	45	42	38
chr1:11714700..11714783,-	p3@FBXO2	87	103	106	46	65	56	65	65	78	57	71	49	12	25	11	21	27	18	23	6	26	25	17	24
chr1:11714852..11714899,-	p5@FBXO2	6	2	5	1	3	4	1	2	3	2	4	1	4	3	4	0	3	3	3	0	1	0	3	1
chr1:11714919..11714976,+	p1@FBXO44	201	215	294	138	197	170	166	173	156	162	174	148	224	225	213	207	289	280	254	151	331	294	220	175
chr1:11715079..11715092,+	p@chr1:11715079..11715092,+	41	32	54	13	25	23	20	19	24	26	19	24	8	7	7	6	15	9	9	4	7	16	5	4
chr1:117170113..117170114,+	p@chr1:117170113..117170114,+	0	0	1	0	0	0	0	0	0	0	0	0	1	0	1	2	3	2	7	2	0	1	1	1
chr1:117210069..117210101,-	p@chr1:117210069..117210101,-	5	4	5	6	8	5	6	3	4	5	4	6	2	4	5	3	6	9	3	4	3	14	7	8
chr1:117210290..117210376,-	p1@IGSF3	415	421	558	214	318	263	287	280	254	278	312	285	477	413	327	276	425	312	439	280	598	479	376	266
chr1:11724144..11724161,+	p4@FBXO6	0	2	0	1	2	0	1	0	2	1	3	1	0	1	1	0	0	3	2	0	1	0	1	1
chr1:11724167..11724197,+	p2@FBXO6	1	4	2	0	0	1	2	1	2	0	1	1	1	1	0	1	0	0	0	0	1	1	1	2
chr1:11724249..11724289,+	p1@FBXO6	16	8	13	7	7	3	8	9	6	2	5	0	11	15	7	9	13	6	19	12	20	8	4	9
chr1:11724407..11724431,+	p3@FBXO6	2	0	1	0	2	0	0	0	0	0	1	1	1	2	2	2	0	1	2	0	4	4	0	0
chr1:11740979..11741035,-	p2@MAD2L2	167	137	185	113	105	111	143	101	137	88	108	92	14	14	9	18	33	9	42	24	64	11	31	16
chr1:11741155..11741236,-	p1@MAD2L2	738	739	996	472	1012	581	614	642	656	661	744	584	493	412	490	404	651	511	698	468	973	550	558	417
chr1:11741395..11741421,-	p9@MAD2L2	6	7	5	1	1	0	1	0	0	3	3	0	0	0	0	0	0	0	1	0	1	0	0	0
chr1:117452491..117452579,+	p1@PTGFRN	85	85	105	52	93	80	56	55	60	74	64	52	282	289	339	211	285	260	214	162	275	284	236	177
chr1:117452669..117452748,+	p2@PTGFRN	70	74	88	55	64	76	58	45	57	61	84	63	311	208	305	252	213	280	195	97	189	273	276	180
chr1:11751288..11751301,+	p4@C1orf187	0	0	0	0	0	1	0	0	0	0	0	0	0	0	0	0	0	0	0	0	3	0	1	0
chr1:11751529..11751536,-	p10@MAD2L2	7	3	5	2	7	0	1	3	2	6	3	4	4	5	1	5	8	6	3	4	9	9	4	1
chr1:11751529..11751557,+	p2@C1orf187	0	1	0	0	1	2	1	0	2	0	1	1	1	2	1	0	9	3	3	2	6	4	4	1
chr1:11751540..11751553,-	p6@MAD2L2	53	69	80	63	153	79	65	59	68	67	70	71	70	43	70	55	101	88	75	63	127	91	67	76
chr1:11751574..11751662,-	p3@MAD2L2	1110	1211	1434	910	1576	1090	890	759	845	1042	1231	904	477	444	513	474	773	603	629	384	752	706	601	486
chr1:11751665..11751698,-	p5@MAD2L2	137	158	191	111	210	131	111	101	94	134	138	114	75	50	72	59	93	83	101	46	104	89	82	56
chr1:11751748..11751798,+	p1@C1orf187	137	126	122	90	136	124	102	99	93	86	135	107	245	169	189	202	431	241	391	188	511	264	298	233
chr1:11751799..11751806,+	p3@C1orf187	2	4	1	3	1	5	1	3	4	2	2	2	4	3	6	2	8	3	15	2	18	2	7	4
chr1:11751835..11751892,-	p4@MAD2L2	990	1125	1473	646	1394	788	656	730	703	816	971	731	49	38	29	46	58	40	53	38	43	54	33	33
chr1:117602077..117602122,-	p1@ENST00000445523	0	0	2	0	3	5	2	0	0	1	3	1	4	2	2	0	2	1	3	0	1	2	1	1
chr1:117602546..117602557,-	p2@ENST00000445523	0	0	0	1	1	0	0	1	0	1	0	3	0	0	0	0	0	0	0	0	1	0	0	1
chr1:117602932..117602973,+	p1@TTF2	510	519	691	385	633	438	453	424	430	506	646	474	473	400	472	379	469	383	426	359	644	550	530	419
chr1:117602977..117602984,+	p3@TTF2	3	4	2	1	4	3	3	0	1	2	5	1	3	1	0	3	0	2	1	1	3	2	1	3
chr1:117605017..117605033,+	p@chr1:117605017..117605033,+	1	0	0	0	0	0	0	0	0	0	0	0	0	0	0	0	0	0	0	0	0	0	0	0
chr1:117605045..117605055,+	p@chr1:117605045..117605055,+	0	0	0	0	0	0	0	0	1	1	0	0	0	1	0	0	0	0	0	0	0	1	0	0
chr1:1176298..1176334,-	p@chr1:1176298..1176334,-	0	0	0	0	0	0	1	0	0	0	0	0	0	2	0	1	0	0	0	0	0	0	0	1
chr1:117664317..117664379,-	p1@TRIM45	101	112	130	145	243	156	196	180	171	170	205	167	380	268	336	323	339	355	297	152	345	410	394	239
chr1:11785769..11785779,-	p@chr1:11785769..11785779,-	1	0	4	0	0	0	0	0	0	1	0	1	0	0	0	0	0	0	0	0	0	0	0	0
chr1:117909435..117909474,+	p@chr1:117909435..117909474,+	31	27	44	27	35	43	27	33	36	30	36	34	129	133	103	123	99	120	123	49	129	139	129	103
chr1:117909501..117909566,+	p@chr1:117909501..117909566,+	8	7	3	5	13	10	7	7	8	10	5	9	55	51	46	38	39	60	47	29	57	63	48	40
chr1:117909912..117909926,-	p@chr1:117909912..117909926,-	2	1	3	5	1	5	3	1	2	2	7	1	3	1	3	4	4	5	2	0	2	2	2	1
chr1:117910011..117910024,+	p4@MAN1A2	0	3	2	2	1	0	1	2	2	1	1	0	1	1	0	2	1	0	0	0	3	1	3	1
chr1:117910030..117910041,+	p7@MAN1A2	1	1	0	2	1	2	1	2	1	1	5	2	3	0	1	0	0	3	1	0	1	0	1	1
chr1:117910047..117910131,+	p1@MAN1A2	119	138	159	93	107	94	95	97	117	122	125	107	139	115	144	116	131	106	149	74	181	161	128	89
chr1:117910132..117910146,+	p3@MAN1A2	4	2	5	2	0	3	2	6	4	3	5	8	4	2	2	0	2	3	7	2	2	3	1	3
chr1:117911045..117911063,+	p5@MAN1A2	0	3	1	1	8	2	2	2	3	3	3	7	5	4	5	5	6	2	4	4	2	4	6	5
chr1:117944801..117944860,+	p@chr1:117944801..117944860,+	2	2	2	1	3	3	3	0	6	1	3	1	10	6	10	4	3	3	6	4	14	12	15	3
chr1:117948207..117948222,+	p@chr1:117948207..117948222,+	2	0	1	2	2	0	1	0	1	0	2	0	5	6	4	3	2	2	0	4	0	5	1	0
chr1:117957343..117957358,+	p@chr1:117957343..117957358,+	2	0	0	0	0	0	1	0	0	0	0	0	3	2	3	2	2	2	0	1	0	2	1	1
chr1:117957382..117957399,+	p@chr1:117957382..117957399,+	0	0	0	0	0	0	0	0	0	0	0	0	0	0	1	0	1	0	0	0	1	2	0	0
chr1:117957412..117957423,+	p@chr1:117957412..117957423,+	0	2	0	0	0	0	0	0	1	0	1	2	2	0	3	0	3	2	1	1	1	1	2	2
chr1:11796126..11796137,+	p3@AGTRAP	17	25	26	23	27	24	19	16	21	21	32	20	17	18	25	32	33	32	32	24	38	33	35	36
chr1:11796146..11796160,+	p2@AGTRAP	34	28	47	24	29	32	28	26	32	30	34	26	28	28	33	31	27	34	34	17	44	43	35	26
chr1:11796177..11796241,+	p1@AGTRAP	503	530	633	387	768	484	465	468	491	506	564	477	388	373	390	393	419	401	388	266	453	483	427	344
chr1:117963183..117963195,+	p6@MAN1A2	0	0	0	0	0	0	0	0	0	0	0	0	0	0	0	0	0	0	0	0	0	1	0	0
chr1:117963209..117963245,+	p2@MAN1A2	1	0	0	1	1	1	0	1	0	1	4	1	1	3	3	2	1	1	1	0	2	4	0	1
chr1:11796461..11796474,-	p@chr1:11796461..11796474,-	0	1	0	0	0	0	1	0	0	0	0	0	1	0	1	1	0	1	0	0	0	1	0	0
chr1:11796488..11796502,-	p@chr1:11796488..11796502,-	2	0	1	0	1	0	1	2	1	1	1	0	4	1	2	2	3	0	0	3	2	1	2	3
chr1:11796527..11796540,-	p@chr1:11796527..11796540,-	0	0	2	0	0	4	0	1	0	0	0	0	0	1	1	0	1	2	1	0	1	1	0	0
chr1:1179741..1179746,-	p@chr1:1179741..1179746,-	0	0	0	0	0	0	0	0	0	0	0	0	0	0	0	0	0	0	0	0	0	1	0	0
chr1:11797586..11797597,+	p@chr1:11797586..11797597,+	0	0	0	0	0	1	0	0	0	0	0	0	0	0	0	0	0	0	0	0	0	0	0	0
chr1:1179760..1179773,-	p2@FAM132A	0	0	0	0	0	0	0	0	0	0	0	0	0	1	0	0	0	0	0	0	0	0	0	0
chr1:118148547..118148563,+	p4@FAM46C	0	0	0	0	0	0	0	0	0	0	0	0	0	0	0	0	1	0	0	0	0	0	0	0
chr1:118148662..118148681,+	p1@FAM46C	5	9	12	19	20	23	10	9	8	19	24	18	51	26	19	27	69	30	56	17	53	53	36	13
chr1:118148696..118148704,+	p6@FAM46C	0	0	1	0	1	0	0	1	0	0	0	0	0	0	0	0	0	1	0	0	0	0	0	0
chr1:118149413..118149448,+	p@chr1:118149413..118149448,+	0	0	0	0	0	0	0	0	0	0	0	0	0	0	0	1	0	0	0	0	0	0	0	0
chr1:11822233..11822238,+	p@chr1:11822233..11822238,+	0	0	0	4	0	1	1	1	0	1	3	0	0	0	0	0	0	0	0	1	0	2	2	0
chr1:11822244..11822266,+	p@chr1:11822244..11822266,+	3	1	2	5	3	0	1	1	2	4	6	6	2	0	3	0	4	2	3	2	4	2	3	2
chr1:118471501..118471506,-	p@chr1:118471501..118471506,-	0	0	0	0	0	0	0	0	0	0	0	0	0	0	0	0	0	0	0	0	0	1	1	0
chr1:118472171..118472215,-	p2@GDAP2	11	16	16	14	14	19	23	14	21	17	18	15	48	44	21	39	36	41	38	25	45	36	30	29
chr1:118472216..118472262,-	p1@GDAP2	119	127	163	112	138	119	124	110	91	105	131	105	198	178	194	154	187	164	237	129	243	286	206	132
chr1:118472350..118472418,+	p1@WDR3	420	449	633	410	873	500	436	429	413	453	619	443	527	507	573	491	629	463	728	529	871	639	607	461
chr1:118472539..118472551,+	p3@WDR3	1	0	0	0	0	0	0	1	0	1	0	1	4	2	1	0	1	1	1	0	1	3	2	0
chr1:118472587..118472604,+	p@chr1:118472587..118472604,+	0	0	0	0	0	1	0	0	0	0	0	0	0	1	0	0	1	1	0	0	1	1	0	0
chr1:118472608..118472625,+	p@chr1:118472608..118472625,+	0	1	0	0	0	0	1	1	0	0	1	0	2	1	0	0	0	1	0	0	0	1	0	2
chr1:11847842..11847849,+	p1@C1orf167	2	1	1	0	0	1	0	1	0	0	2	0	0	1	0	0	0	0	0	0	0	0	0	0
chr1:11856593..11856612,-	p@chr1:11856593..11856612,-	0	0	0	0	0	0	0	0	0	0	0	0	1	0	1	0	1	1	0	0	1	1	1	1
chr1:11863148..11863162,-	p15@MTHFR	0	0	0	0	0	0	0	0	0	0	0	0	0	0	0	0	0	1	0	0	1	0	1	0
chr1:11863171..11863195,-	p7@MTHFR	0	0	1	0	0	0	0	0	0	0	1	0	0	0	0	0	0	0	0	1	0	2	1	0
chr1:11863577..11863603,-	p1@MTHFR	3	2	3	3	1	3	2	6	2	4	4	3	27	28	30	24	20	12	14	14	18	41	22	31
chr1:11863635..11863646,-	p6@MTHFR	0	0	1	0	1	0	1	0	0	1	0	1	6	5	5	14	11	8	3	1	9	14	8	4
chr1:11865532..11865537,-	p11@MTHFR	0	0	4	1	0	1	0	0	1	0	0	1	1	3	0	1	1	0	0	0	0	2	0	0
chr1:11865954..11865976,-	p5@MTHFR	11	14	23	9	24	12	15	17	19	11	15	20	32	38	22	32	26	27	30	22	35	38	26	19
chr1:11865982..11866005,-	p4@MTHFR	48	55	47	48	55	46	43	44	40	38	42	38	78	74	51	88	89	75	84	46	90	92	66	65
chr1:11866007..11866027,-	p3@MTHFR	16	16	20	7	12	11	14	10	14	8	13	15	29	20	22	26	27	34	31	14	42	39	24	17
chr1:11866034..11866108,-	p2@MTHFR	1	0	1	1	1	1	2	1	0	1	1	1	5	6	1	1	3	4	4	6	4	4	2	2
chr1:11866240..11866267,+	p2@CLCN6	11	10	20	6	8	13	8	3	9	10	14	5	22	29	26	36	25	33	30	16	32	33	30	16
chr1:11866270..11866314,+	p1@CLCN6	141	150	167	118	133	125	129	120	134	129	143	123	456	435	418	343	400	347	454	272	514	394	384	265
chr1:118727781..118727859,-	p1@SPAG17	8	6	5	2	10	8	7	4	4	3	9	6	114	68	64	84	54	59	43	29	49	96	51	39
chr1:118727861..118727872,-	p2@SPAG17	0	1	0	0	0	2	0	0	0	0	1	1	7	2	6	4	2	4	1	2	5	9	7	6
chr1:11907829..11907847,-	p1@NPPA	0	0	0	0	0	0	0	0	0	0	0	0	0	0	0	1	4	0	8	1	17	2	2	2
chr1:11908185..11908202,-	p6@NPPA	0	0	0	0	0	0	0	0	0	0	0	0	0	0	0	0	2	0	0	0	0	0	0	0
chr1:11908227..11908236,-	p8@NPPA	0	0	0	0	0	0	0	0	0	0	0	0	0	1	0	0	0	0	2	0	1	0	0	0
chr1:11918990..11919013,-	p1@NPPB	9	5	9	1	1	1	2	1	1	1	1	0	0	0	0	1	0	0	1	0	1	0	0	0
chr1:11919027..11919058,-	p2@NPPB	0	0	1	0	1	0	0	0	1	1	0	1	0	0	0	0	0	0	0	0	0	0	0	0
chr1:11919679..11919705,-	p@chr1:11919679..11919705,-	0	0	1	0	0	1	1	0	1	0	0	0	0	0	0	0	0	0	0	0	0	0	0	0
chr1:119526488..119526507,-	p@chr1:119526488..119526507,-	0	0	0	0	0	0	0	0	0	0	0	0	0	0	0	1	0	0	0	0	0	0	0	0
chr1:119530493..119530572,-	p1@TBX15	0	0	0	0	0	0	1	0	0	0	1	0	21	9	9	12	17	19	14	7	9	13	8	3
chr1:119530636..119530653,-	p2@TBX15	0	0	0	0	1	0	0	0	0	0	0	0	2	1	1	3	2	3	0	0	4	3	2	0
chr1:119530682..119530692,-	p10@TBX15	0	0	0	0	0	0	0	0	0	0	0	0	2	1	0	0	3	0	1	0	0	1	1	0
chr1:119530706..119530736,-	p3@TBX15	0	0	0	0	0	0	0	0	0	0	0	0	1	0	0	5	3	1	1	0	4	1	1	0
chr1:119530746..119530756,-	p9@TBX15	0	0	0	0	0	0	0	0	0	0	0	0	0	0	0	1	0	0	0	0	2	0	0	0
chr1:119530857..119530884,-	p4@TBX15	0	0	0	0	0	0	0	0	0	0	0	0	10	0	0	7	8	11	7	6	9	9	1	0
chr1:119530930..119530971,-	p@chr1:119530930..119530971,-	2	0	1	1	0	0	0	0	0	0	0	0	17	8	9	29	24	21	32	20	20	11	6	3
chr1:119532127..119532138,-	p5@TBX15	0	0	0	0	0	0	0	0	0	1	0	0	2	0	0	1	2	0	0	0	2	0	0	1
chr1:119543967..119543989,-	p1@ENST00000439394	0	0	0	0	0	1	0	0	0	0	0	0	0	0	0	0	2	0	0	0	0	0	0	0
chr1:119682743..119682756,-	p2@BC037821	0	0	0	0	0	0	0	0	0	0	0	0	0	1	0	1	0	0	1	0	1	1	1	0
chr1:119682788..119682800,-	p3@BC037821	0	0	0	0	0	0	0	0	0	0	0	0	1	0	0	0	1	0	0	0	0	1	0	0
chr1:119682812..119682829,-	p1@BC037821	0	0	0	0	0	0	0	0	0	0	1	0	6	0	3	2	0	2	0	0	2	2	4	1
chr1:119683002..119683047,+	p1@ENST00000425884,p1@ENST00000440150,p1@uc001eho.1,p1@uc001ehp.1,p1@uc009whk.1	35	40	57	35	66	45	40	42	36	60	64	46	216	207	222	203	193	183	162	104	204	262	209	130
chr1:119683251..119683298,-	p1@WARS2	122	113	144	73	185	80	86	114	99	95	97	74	260	239	196	155	214	168	162	126	256	211	188	110
chr1:119683339..119683375,+	p2@ENST00000413531,p2@ENST00000418015	4	1	3	0	4	2	2	0	1	2	1	0	4	3	1	3	1	3	2	4	2	2	1	0
chr1:119683378..119683406,+	p1@ENST00000413531,p1@ENST00000418015	4	6	12	4	5	5	5	5	13	9	11	9	12	13	14	15	19	15	11	13	15	12	23	7
chr1:119837610..119837621,+	p@chr1:119837610..119837621,+	1	0	2	0	1	1	0	0	0	1	1	0	1	0	5	0	3	5	5	8	4	0	5	0
chr1:119837632..119837659,+	p@chr1:119837632..119837659,+	0	1	1	1	1	2	0	0	0	1	1	2	5	8	7	18	42	14	24	28	35	24	20	21
chr1:119837661..119837664,+	p@chr1:119837661..119837664,+	0	0	0	0	0	1	0	0	0	0	0	0	0	1	1	3	2	1	1	1	2	0	0	0
chr1:119837700..119837705,+	p@chr1:119837700..119837705,+	0	0	0	0	0	0	0	0	0	0	0	0	1	0	0	2	4	1	5	5	0	1	4	0
chr1:11986442..11986502,-	p1@KIAA2013	198	238	270	202	143	249	172	204	177	186	229	210	259	277	310	263	273	250	297	199	363	297	294	258
chr1:119869755..119869768,-	p2@ENST00000457719	6	4	2	1	1	0	0	1	0	1	2	3	18	4	2	8	36	22	5	12	18	18	20	11
chr1:119869778..119869800,-	p3@ENST00000457719	0	1	0	1	0	0	0	0	0	1	0	1	5	2	0	5	4	9	6	3	13	6	5	1
chr1:119869827..119869830,-	p7@ENST00000457719	0	0	0	0	0	0	0	0	0	0	1	1	0	1	0	2	3	1	2	1	1	2	3	0
chr1:119869834..119869845,-	p4@ENST00000457719	5	2	0	1	2	0	0	1	0	1	0	0	3	2	2	4	4	4	3	5	5	1	3	4
chr1:119869846..119869867,-	p1@ENST00000457719	0	2	3	0	2	1	1	0	0	1	0	0	6	1	3	5	4	8	2	2	6	10	5	7
chr1:11994715..11994833,+	p1@PLOD1	371	428	499	316	427	432	374	375	391	389	473	465	2179	2565	2957	1606	1947	1522	1895	1216	1873	2297	1739	1336
chr1:12008068..12008082,+	p@chr1:12008068..12008082,+	1	0	0	0	1	0	0	2	2	2	0	1	11	6	12	7	2	2	7	1	6	11	1	3
chr1:12009863..12009876,+	p@chr1:12009863..12009876,+	0	2	0	0	1	1	2	1	1	0	0	2	4	7	8	2	7	7	4	1	4	5	2	0
chr1:12010434..12010450,+	p@chr1:12010434..12010450,+	0	1	0	0	0	0	0	1	0	0	1	0	1	2	0	0	0	1	0	0	0	0	0	0
chr1:12010472..12010508,+	p@chr1:12010472..12010508,+	0	1	0	2	4	1	0	0	1	0	0	0	5	4	11	3	6	3	2	0	2	7	1	1
chr1:12012673..12012703,+	p@chr1:12012673..12012703,+	3	4	2	0	7	3	1	0	1	1	3	1	14	11	10	2	5	0	3	3	1	10	9	2
chr1:12014885..12014920,+	p@chr1:12014885..12014920,+	0	0	0	2	0	0	1	0	0	1	1	0	0	0	4	1	0	1	2	1	3	4	0	0
chr1:12017010..12017037,+	p@chr1:12017010..12017037,+	0	2	0	0	0	0	0	0	0	0	0	1	0	3	1	1	1	3	0	0	0	0	1	0
chr1:12018567..12018582,+	p@chr1:12018567..12018582,+	0	0	2	1	3	2	0	0	0	1	1	3	2	6	7	3	2	2	0	2	9	2	2	1
chr1:12018644..12018675,+	p@chr1:12018644..12018675,+	0	0	1	0	1	0	1	0	0	0	1	0	0	2	3	3	2	0	1	0	0	3	0	0
chr1:120188728..120188750,+	p@chr1:120188728..120188750,+	1	1	1	1	4	1	2	1	1	0	1	0	0	0	0	0	0	0	0	0	0	0	0	0
chr1:120189791..120189829,+	p@chr1:120189791..120189829,+	0	0	0	0	0	0	0	0	0	0	0	0	0	0	0	1	0	0	0	0	1	0	0	0
chr1:120190761..120190782,-	p2@ZNF697	11	11	15	9	16	9	12	1	13	7	11	5	10	13	11	10	9	8	11	11	11	9	5	4
chr1:120190786..120190915,-	p1@ZNF697	180	234	288	210	386	267	177	171	158	233	307	198	328	247	283	282	361	395	287	211	392	465	362	284
chr1:120229056..120229061,+	p@chr1:120229056..120229061,+	0	0	0	0	0	1	0	0	0	0	0	0	0	0	0	0	0	0	0	0	0	0	0	0
chr1:12024282..12024306,+	p2@PLOD1	4	0	3	3	2	2	2	0	2	0	1	2	1	7	5	4	2	2	4	2	1	5	2	2
chr1:120254548..120254571,+	p1@PHGDH	1417	1303	1789	1622	3535	1990	1433	1658	1531	1693	1988	1788	1224	1048	1143	923	1031	727	1017	632	1259	1179	981	781
chr1:120255269..120255282,-	p@chr1:120255269..120255282,-	6	4	6	2	2	5	2	5	4	3	5	2	6	4	7	4	15	9	7	3	10	9	6	2
chr1:12025558..12025595,+	p@chr1:12025558..12025595,+	0	0	2	0	1	0	0	0	0	0	0	1	0	0	1	0	1	0	1	0	0	0	0	0
chr1:12025595..12025627,-	p@chr1:12025595..12025627,-	1	2	1	0	1	0	0	0	0	0	0	0	3	1	2	0	1	0	1	1	1	1	1	1
chr1:120285422..120285431,+	p10@PHGDH	0	0	0	0	0	0	0	0	0	0	0	2	0	0	0	0	0	0	0	1	2	0	0	0
chr1:120285486..120285516,+	p2@PHGDH	0	1	3	0	2	0	1	2	3	0	1	1	0	1	1	0	0	0	1	0	1	1	0	0
chr1:120286732..120286735,-	p@chr1:120286732..120286735,-	0	0	0	0	0	0	0	0	0	0	0	0	0	1	0	0	0	0	0	0	0	0	0	0
chr1:12030713..12030734,+	p@chr1:12030713..12030734,+	0	0	0	0	0	1	0	0	0	0	0	0	0	1	0	0	0	1	0	1	0	0	0	0
chr1:1203263..1203291,-	p3@UBE2J2	0	0	1	0	0	0	1	0	0	0	1	0	0	1	0	3	1	0	0	0	1	0	0	0
chr1:12040422..12040429,+	p3@MFN2	1	3	0	1	2	0	1	1	1	0	1	2	5	1	2	2	1	1	0	0	4	1	3	1
chr1:12040482..12040514,+	p1@MFN2	381	482	591	385	781	474	436	445	426	463	562	436	654	593	625	593	716	630	670	480	940	817	690	555
chr1:12042015..12042030,+	p8@MFN2	0	0	1	0	1	2	0	0	0	0	0	0	0	0	1	0	1	0	0	0	0	0	0	0
chr1:12043823..12043850,+	p@chr1:12043823..12043850,+	0	0	0	0	0	0	0	0	0	0	0	0	0	0	1	0	0	0	0	0	0	0	0	0
chr1:120455997..120456030,-	p@chr1:120455997..120456030,-	0	0	1	0	0	0	0	2	0	0	0	0	0	1	2	0	1	0	0	1	2	1	2	0
chr1:120457014..120457067,-	p19@NOTCH2	0	0	0	0	1	1	1	0	2	0	2	0	5	3	5	4	2	7	1	1	2	11	6	1
chr1:120458377..120458391,-	p@chr1:120458377..120458391,-	3	1	2	0	0	0	0	0	2	1	1	0	6	5	9	4	4	10	3	2	5	10	7	5
chr1:120458971..120458981,-	p20@NOTCH2	0	0	0	0	0	0	0	1	0	0	0	1	1	2	4	0	1	2	0	0	6	2	0	1
chr1:120480446..120480477,-	p18@NOTCH2	0	0	0	0	1	0	0	0	1	0	0	0	0	1	0	0	0	0	2	0	0	3	0	1
chr1:120529779..120529798,-	p@chr1:120529779..120529798,-	0	0	0	0	0	0	1	0	0	0	0	0	0	0	1	0	0	0	0	0	0	0	0	0
chr1:120612173..120612177,-	p5@NOTCH2	4	2	0	4	1	8	4	2	2	5	3	3	33	26	36	27	32	30	19	16	26	56	59	24
chr1:120612261..120612288,-	p1@NOTCH2	139	129	184	86	69	127	87	78	97	116	130	94	389	376	430	348	403	346	418	307	515	507	414	312
chr1:12061506..12061540,+	p7@MFN2	0	1	1	1	1	1	0	1	0	3	2	1	2	0	0	0	1	0	0	0	1	3	1	0
chr1:12079299..12079303,-	p@chr1:12079299..12079303,-	4	3	6	8	12	3	5	7	5	6	7	4	10	14	18	8	14	11	12	6	12	18	15	7
chr1:12079492..12079501,+	p2@MIIP	6	4	5	2	12	2	1	6	3	5	5	5	9	6	3	6	6	5	4	3	16	16	6	6
chr1:12079517..12079595,+	p1@MIIP	601	641	824	470	883	620	510	475	525	530	588	511	778	709	885	708	825	787	819	631	1029	923	781	604
chr1:120838328..120838358,-	p1@ENST00000412759	166	191	276	114	177	145	138	94	138	191	220	199	136	128	153	103	161	109	167	108	180	190	161	136
chr1:1208860..1208912,-	p2@UBE2J2	0	0	0	0	0	0	0	2	0	0	0	0	0	0	0	0	0	0	0	0	0	0	0	0
chr1:120904659..120904667,+	p1@ENST00000401004	0	0	0	0	0	0	0	0	0	0	0	0	0	0	0	0	0	0	0	0	0	1	0	0
chr1:120905986..120906002,+	p1@HIST2H2BA	0	0	1	0	0	0	0	1	1	1	0	0	0	0	0	0	0	0	0	0	0	0	0	0
chr1:1209195..1209254,-	p1@UBE2J2	438	470	644	450	902	582	430	430	424	584	696	612	662	515	593	645	853	707	604	482	864	957	884	667
chr1:1209374..1209424,+	p1@DQ898177	15	32	35	16	25	14	18	8	17	12	24	15	67	57	52	49	57	77	53	28	33	104	61	40
chr1:1209430..1209446,+	p2@DQ898177	3	5	2	2	3	2	2	2	0	2	2	1	12	8	4	5	8	6	7	2	11	5	2	2
chr1:12123219..12123228,+	p6@TNFRSF8	4	2	4	3	6	6	3	7	2	6	5	2	0	0	0	0	0	1	0	1	0	0	1	0
chr1:12123317..12123328,+	p8@TNFRSF8	7	2	6	1	3	3	5	5	4	5	1	5	0	0	0	0	0	0	0	0	0	0	0	0
chr1:12123343..12123367,+	p1@TNFRSF8	11	4	10	12	11	20	7	9	18	10	19	8	0	2	0	1	0	0	0	0	0	0	0	0
chr1:12123368..12123377,+	p11@TNFRSF8	2	1	2	1	5	0	4	2	0	3	5	3	0	0	0	0	0	0	0	0	0	0	0	0
chr1:12123379..12123405,+	p2@TNFRSF8	10	13	17	7	9	13	9	7	5	10	13	10	0	0	0	0	0	0	0	0	0	0	0	0
chr1:12123414..12123445,+	p3@TNFRSF8	3	5	10	5	5	9	2	0	5	3	6	3	0	0	1	0	0	0	0	0	0	0	1	0
chr1:12123463..12123485,+	p4@TNFRSF8	0	1	1	0	0	1	1	1	1	0	0	0	0	0	0	0	0	0	0	0	0	0	0	0
chr1:12123503..12123508,+	p12@TNFRSF8	0	0	1	0	0	1	0	0	0	0	0	0	0	0	0	0	0	0	0	0	0	0	0	0
chr1:12123625..12123640,+	p13@TNFRSF8	2	1	3	0	0	0	1	4	0	2	1	1	0	0	0	0	0	0	0	0	0	0	0	0
chr1:12123651..12123661,+	p14@TNFRSF8	0	0	0	2	0	1	1	1	1	0	0	4	0	0	0	0	0	0	0	0	0	0	0	0
chr1:12123952..12123963,+	p@chr1:12123952..12123963,+	0	1	0	0	0	0	1	0	0	0	0	0	0	0	0	0	0	0	0	0	0	0	0	0
chr1:12124073..12124086,+	p@chr1:12124073..12124086,+	4	5	4	4	2	8	5	7	2	5	3	2	0	0	0	0	1	0	0	0	0	0	0	0
chr1:12124105..12124114,+	p@chr1:12124105..12124114,+	0	1	1	0	0	0	0	0	0	0	0	1	0	0	0	0	0	0	0	0	0	1	0	0
chr1:12124119..12124134,+	p@chr1:12124119..12124134,+	0	0	0	0	1	0	0	0	0	0	1	0	0	0	0	0	0	0	0	0	0	0	0	0
chr1:121260904..121260934,+	p2@EMBP1	5	11	13	5	2	5	5	6	9	5	8	11	11	10	10	14	10	9	11	8	16	27	9	7
chr1:121260993..121261024,+	p1@EMBP1	1	10	3	5	3	5	5	3	2	4	2	10	8	14	3	6	9	7	7	7	6	5	7	3
chr1:121261342..121261374,-	p@chr1:121261342..121261374,-	9	10	4	11	6	14	6	6	7	10	10	5	7	8	8	11	13	9	5	3	7	14	15	8
chr1:121484421..121484466,+	p@chr1:121484421..121484466,+	0	0	0	0	0	0	0	0	0	0	0	0	0	0	1	0	0	0	0	0	0	0	0	0
chr1:121484587..121484617,+	p@chr1:121484587..121484617,+	0	1	2	0	0	0	0	0	0	0	0	0	1	0	0	0	0	0	0	0	0	0	0	0
chr1:121484620..121484648,-	p@chr1:121484620..121484648,-	1	4	3	1	0	0	0	0	0	0	0	0	1	0	0	0	0	0	0	0	1	0	0	0
chr1:121484793..121484854,+	p@chr1:121484793..121484854,+	0	0	0	0	0	0	0	0	0	0	0	0	0	0	0	0	0	0	0	0	1	0	0	0
chr1:121484960..121484977,-	p@chr1:121484960..121484977,-	0	1	0	0	0	0	0	0	0	0	0	0	0	0	0	0	0	0	0	0	0	0	0	0
chr1:121484998..121485040,+	p@chr1:121484998..121485040,+	0	1	0	0	0	0	0	0	0	0	0	0	0	0	0	0	0	0	0	0	0	0	0	0
chr1:121485187..121485212,+	p@chr1:121485187..121485212,+	2	1	0	0	0	0	0	0	0	0	0	0	1	1	0	0	0	1	0	1	0	0	0	0
chr1:121485212..121485254,-	p@chr1:121485212..121485254,-	1	0	1	0	0	0	1	0	0	0	0	0	0	0	0	0	0	0	0	0	0	0	0	0
chr1:121485236..121485261,+	p@chr1:121485236..121485261,+	8	4	7	0	1	0	0	0	0	0	0	0	0	0	1	0	0	0	0	0	0	0	0	0
chr1:121485345..121485375,+	p@chr1:121485345..121485375,+	0	1	0	0	0	0	0	0	0	0	0	0	0	0	0	0	0	0	0	0	0	0	0	0
chr1:12149825..12149837,+	p@chr1:12149825..12149837,+	0	0	0	0	0	0	0	0	1	0	0	0	0	0	0	0	0	0	0	0	0	0	0	0
chr1:12170170..12170176,+	p@chr1:12170170..12170176,+	0	1	0	0	1	0	0	0	0	0	0	0	0	0	0	0	0	0	0	0	0	0	0	0
chr1:12185978..12185991,+	p9@TNFRSF8	0	0	0	0	0	1	0	0	0	0	0	0	0	0	0	0	0	0	0	0	0	0	0	0
chr1:1219377..1219385,+	p1@SCNN1D	0	0	0	0	0	0	0	0	0	0	0	0	0	2	0	0	0	0	0	1	0	1	0	0
chr1:12207060..12207069,+	p@chr1:12207060..12207069,+	0	0	0	0	1	0	0	0	0	0	0	0	0	0	0	0	0	0	0	0	0	0	0	0
chr1:12226889..12226929,-	p@chr1:12226889..12226929,-	0	0	0	0	0	0	0	0	0	0	0	0	0	0	0	0	0	0	0	2	0	0	0	0
chr1:12227035..12227058,+	p1@TNFRSF1B	7	12	4	15	21	18	7	16	5	11	12	16	78	71	74	67	99	94	74	43	96	89	81	52
chr1:12239065..12239070,-	p@chr1:12239065..12239070,-	0	0	0	0	0	0	0	0	0	0	0	0	4	2	1	4	7	2	4	1	3	7	5	1
chr1:12240663..12240690,+	p@chr1:12240663..12240690,+	0	0	0	0	0	0	0	0	0	0	0	0	0	0	0	0	0	0	0	0	0	0	2	0
chr1:12244342..12244353,-	p@chr1:12244342..12244353,-	0	0	0	0	0	0	0	0	0	0	0	0	1	0	0	0	0	0	0	0	0	0	1	0
chr1:12244583..12244602,+	p@chr1:12244583..12244602,+	0	0	0	0	0	0	0	0	0	0	0	0	1	0	0	0	2	2	0	0	2	1	0	0
chr1:12248850..12248869,+	p2@TNFRSF1B	0	0	0	0	1	0	0	0	0	0	0	0	0	0	0	0	0	0	0	0	1	1	0	0
chr1:12251915..12251946,+	p3@TNFRSF1B	0	0	0	0	1	0	0	0	0	0	0	0	0	0	0	0	0	0	0	0	0	1	0	0
chr1:12252955..12252987,+	p@chr1:12252955..12252987,+	0	0	0	0	0	1	0	0	0	0	0	0	0	0	0	0	0	0	0	0	0	0	0	0
chr1:12252996..12253018,+	p@chr1:12252996..12253018,+	0	0	0	0	1	0	0	0	0	0	0	0	0	0	0	0	0	0	0	0	0	0	0	0
chr1:12268070..12268096,+	p@chr1:12268070..12268096,+	1	0	0	1	0	0	0	0	0	0	0	0	1	0	0	0	1	0	0	0	0	0	2	0
chr1:12290063..12290118,+	p1@VPS13D	67	64	94	38	76	45	60	37	47	53	83	48	76	65	51	48	67	67	79	60	82	105	62	49
chr1:12290121..12290141,+	p2@VPS13D	16	19	48	21	46	21	16	22	20	18	22	19	20	13	16	22	19	14	17	12	30	26	17	7
chr1:12321966..12321976,+	p@chr1:12321966..12321976,+	0	0	0	0	0	0	0	0	0	0	0	0	0	0	0	0	0	0	0	0	1	0	0	0
chr1:1240157..1240187,-	p6@ACAP3	0	0	0	1	0	2	0	0	0	0	0	0	0	0	0	0	0	0	0	1	0	0	0	0
chr1:12402937..12403001,+	p3@VPS13D	0	0	0	0	1	2	0	0	0	0	0	0	1	0	0	0	1	1	0	0	0	0	0	0
chr1:12403006..12403037,+	p6@VPS13D	0	0	0	0	0	0	0	0	0	0	0	0	0	0	0	0	0	0	0	0	1	0	0	0
chr1:1243214..1243229,-	p2@ACAP3	1	4	2	2	10	8	2	5	5	6	4	5	16	12	19	10	23	13	15	8	17	17	11	10
chr1:1243252..1243318,-	p1@ACAP3	54	65	71	43	96	62	68	68	67	77	78	52	329	241	231	213	248	231	279	162	240	293	238	205
chr1:1243392..1243403,-	p4@ACAP3	0	0	1	0	2	0	1	2	0	1	2	0	8	6	7	6	8	4	4	2	17	9	9	5
chr1:1243409..1243422,-	p7@ACAP3	1	1	5	0	0	0	2	0	1	0	2	0	3	1	4	0	3	4	4	6	8	6	2	3
chr1:1243966..1244033,+	p1@PUSL1	97	97	146	101	139	141	144	140	120	135	157	136	81	84	82	84	91	106	115	88	140	98	117	72
chr1:1244065..1244084,+	p2@PUSL1	2	0	0	0	2	2	2	0	2	1	0	0	2	2	0	3	1	2	1	2	2	0	2	1
chr1:1244094..1244107,+	p3@PUSL1	0	1	1	0	0	0	0	1	1	1	0	0	0	0	1	0	0	0	0	0	0	1	0	0
chr1:12445353..12445368,+	p@chr1:12445353..12445368,+	1	0	0	0	0	1	0	0	0	0	0	0	0	1	0	0	0	0	0	0	0	0	0	0
chr1:12445376..12445392,+	p@chr1:12445376..12445392,+	1	0	0	0	0	0	0	0	0	0	0	0	0	0	0	0	0	0	0	0	0	0	0	0
chr1:12469299..12469313,-	p1@ENST00000475641	1	0	0	0	0	0	0	0	0	0	0	0	0	0	0	0	0	0	0	0	0	0	1	0
chr1:12493896..12493927,-	p@chr1:12493896..12493927,-	0	1	0	0	0	0	0	0	0	0	0	0	0	0	0	0	0	0	0	0	0	0	0	0
chr1:1255890..1255914,-	p3@CPSF3L	1	2	5	0	3	0	0	0	0	2	0	1	0	0	1	1	0	0	2	1	0	1	0	1
chr1:1256446..1256462,-	p4@CPSF3L	4	6	3	1	7	0	1	2	1	2	3	0	4	1	1	3	1	7	0	2	7	3	2	0
chr1:12570643..12570656,+	p@chr1:12570643..12570656,+	0	0	0	0	0	0	0	0	0	0	0	0	0	0	0	0	1	0	1	0	0	0	0	0
chr1:1259994..1260005,-	p2@CPSF3L	7	8	5	3	24	14	11	7	7	5	8	8	21	14	10	11	10	16	14	10	20	25	10	15
chr1:1260011..1260064,-	p1@CPSF3L	635	740	930	609	1383	761	694	708	645	762	862	659	1171	1075	1086	1002	1108	1020	1066	812	1405	1410	1149	909
chr1:1260169..1260242,+	p1@GLTPD1	93	97	122	79	148	91	83	96	104	98	114	77	185	142	157	150	171	172	170	114	178	225	186	110
chr1:1260247..1260270,+	p3@GLTPD1	5	6	8	3	10	6	5	5	1	6	16	4	4	3	0	4	1	4	3	1	2	2	2	3
chr1:1260284..1260304,+	p2@GLTPD1	4	1	6	1	9	3	3	11	2	1	9	1	0	2	1	4	1	2	1	0	1	1	0	4
chr1:12640690..12640700,-	p@chr1:12640690..12640700,-	0	0	0	0	0	1	0	0	0	0	0	0	0	0	0	0	0	0	0	0	0	0	0	0
chr1:12656620..12656639,-	p23@DHRS3	0	0	0	0	0	0	1	0	0	0	0	0	0	0	0	0	1	0	0	0	0	0	0	0
chr1:12662045..12662059,-	p@chr1:12662045..12662059,-	0	0	0	0	0	0	0	0	0	0	0	0	1	1	0	0	1	0	0	1	0	0	0	0
chr1:12676623..12676632,-	p22@DHRS3	0	2	1	4	1	3	1	1	0	0	0	1	0	2	0	0	0	0	0	0	0	1	1	0
chr1:12676696..12676745,-	p15@DHRS3	2	0	0	1	2	2	0	3	0	0	0	4	0	1	0	0	0	0	0	0	0	0	0	0
chr1:12676766..12676799,-	p12@DHRS3	0	1	4	3	10	5	6	6	3	7	8	4	0	0	0	0	0	0	0	0	0	0	0	0
chr1:12677308..12677315,-	p17@DHRS3	1	1	1	2	0	0	5	2	0	0	2	3	0	0	1	0	1	0	0	0	0	1	0	0
chr1:12677510..12677525,-	p3@DHRS3	0	0	0	0	1	0	0	0	0	0	0	0	0	0	0	0	0	0	0	0	0	0	0	0
chr1:12677599..12677613,-	p9@DHRS3	7	10	10	6	17	15	13	7	12	11	18	17	2	3	3	0	0	0	0	1	1	1	2	1
chr1:12677633..12677640,-	p19@DHRS3	2	0	5	5	3	5	3	2	4	0	6	6	0	2	1	0	0	0	1	0	2	0	0	1
chr1:12677676..12677707,-	p5@DHRS3	11	12	16	12	9	18	21	21	19	13	30	16	7	32	7	3	5	3	9	1	0	0	1	4
chr1:12677714..12677729,-	p4@DHRS3	2	2	0	1	1	2	5	1	1	2	2	1	0	3	1	0	1	0	0	0	0	0	0	0
chr1:12677781..12677800,-	p2@DHRS3	1	3	5	3	2	2	4	7	4	1	1	5	0	2	0	0	1	0	0	0	0	0	0	0
chr1:12677860..12677865,-	p10@DHRS3	0	1	0	0	0	0	0	0	0	0	0	0	0	0	0	0	0	0	0	0	0	0	0	0
chr1:12677935..12677987,-	p6@DHRS3	89	72	103	42	52	73	71	64	81	56	73	40	15	52	14	4	20	4	10	4	15	2	4	5
chr1:12677996..12678016,-	p7@DHRS3	36	44	48	26	41	44	44	31	46	38	32	26	14	45	15	2	14	5	11	4	10	3	4	3
chr1:12678029..12678040,-	p24@DHRS3	7	6	17	7	3	7	7	4	6	4	9	6	2	2	3	1	1	3	4	2	1	0	1	0
chr1:12678119..12678130,-	p14@DHRS3	0	0	0	0	0	0	0	1	0	2	0	1	1	3	0	0	0	0	0	1	0	0	0	0
chr1:12678194..12678203,-	p13@DHRS3	2	0	2	3	1	4	2	7	2	4	5	2	1	6	1	1	0	0	2	1	1	0	1	0
chr1:12678204..12678238,-	p1@DHRS3	56	57	86	44	67	78	106	82	83	74	85	65	25	105	9	31	11	4	27	9	5	8	8	2
chr1:12678241..12678252,-	p11@DHRS3	12	7	12	3	10	10	8	12	10	16	17	5	1	11	3	0	4	2	1	1	4	0	1	1
chr1:12678258..12678280,-	p8@DHRS3	18	21	19	25	37	21	21	25	25	26	26	25	8	25	4	7	2	1	1	1	4	4	5	0
chr1:12678408..12678457,+	p@chr1:12678408..12678457,+	33	42	28	28	39	38	23	23	24	30	27	14	2	9	7	3	6	3	6	1	4	2	6	2
chr1:12678476..12678501,+	p@chr1:12678476..12678501,+	6	2	2	2	5	5	2	3	4	11	5	3	2	1	2	0	0	1	0	0	1	0	0	2
chr1:12678643..12678655,-	p@chr1:12678643..12678655,-	0	1	0	0	0	0	0	0	2	1	0	1	1	0	1	0	0	0	0	0	0	0	0	0
chr1:12678746..12678753,-	p@chr1:12678746..12678753,-	0	0	0	0	0	1	1	0	0	0	0	0	1	0	0	0	0	1	0	0	1	0	1	0
chr1:12678889..12678903,-	p@chr1:12678889..12678903,-	0	0	0	0	0	0	0	1	0	0	0	0	0	0	0	0	0	0	0	0	0	0	0	0
chr1:12679045..12679065,-	p@chr1:12679045..12679065,-	2	3	3	2	0	5	1	3	0	3	2	4	2	5	1	2	0	1	1	1	0	0	1	0
chr1:12679075..12679086,-	p@chr1:12679075..12679086,-	2	0	3	1	2	1	0	0	3	0	2	1	0	1	0	0	0	0	1	1	0	1	0	0
chr1:12679100..12679121,-	p@chr1:12679100..12679121,-	19	12	29	15	23	14	16	10	13	16	22	19	2	7	4	2	3	1	2	2	5	0	5	3
chr1:12679148..12679160,-	p@chr1:12679148..12679160,-	0	0	2	0	1	0	2	0	0	1	0	0	0	1	0	0	0	0	0	0	0	0	0	0
chr1:12679171..12679184,-	p@chr1:12679171..12679184,-	2	0	1	0	0	2	1	0	1	0	2	0	0	2	0	0	1	0	0	0	0	0	0	0
chr1:12679956..12679993,-	p@chr1:12679956..12679993,-	3	8	9	2	10	6	7	11	4	9	9	5	3	9	1	1	3	1	0	0	0	1	0	0
chr1:12776111..12776121,+	p1@AADACL3	0	0	0	0	0	0	1	0	0	0	0	0	0	0	0	0	0	0	0	0	0	0	0	0
chr1:12806141..12806199,+	p1@C1orf158	0	1	0	0	0	0	0	1	0	0	0	0	0	0	0	0	0	0	1	0	0	3	0	1
chr1:12806207..12806219,+	p4@C1orf158	0	0	0	1	0	0	0	0	0	0	0	0	1	1	1	0	0	3	0	0	0	1	2	1
chr1:1284748..1284809,-	p1@DVL1	174	187	252	107	116	141	124	133	131	175	182	123	280	251	216	194	272	289	295	173	333	284	250	179
chr1:1284818..1284828,-	p3@DVL1	3	7	9	1	6	8	4	7	5	6	8	4	5	4	2	2	7	7	5	2	12	4	2	2
chr1:1284929..1284971,+	p@chr1:1284929..1284971,+	32	36	47	22	50	24	46	37	35	21	32	27	31	42	17	39	44	42	45	32	43	58	56	36
chr1:1288124..1288161,-	p@chr1:1288124..1288161,-	0	0	0	0	1	0	0	1	0	1	0	0	0	1	1	1	0	1	1	0	0	1	1	1
chr1:1288320..1288358,-	p@chr1:1288320..1288358,-	0	1	0	0	1	0	1	0	0	0	0	1	2	1	3	1	0	0	1	0	1	0	1	0
chr1:1288756..1288786,-	p@chr1:1288756..1288786,-	0	1	0	0	0	1	0	0	0	0	0	0	0	0	1	0	0	0	0	0	0	0	0	0
chr1:1288792..1288806,+	p@chr1:1288792..1288806,+	0	1	0	0	0	1	0	0	0	0	0	0	0	0	0	0	0	0	0	0	0	0	0	0
chr1:1288794..1288843,-	p@chr1:1288794..1288843,-	0	0	0	0	0	0	0	0	0	0	0	0	2	0	3	1	0	1	0	0	0	1	1	1
chr1:1289264..1289283,-	p@chr1:1289264..1289283,-	0	0	0	0	1	0	0	0	0	0	0	0	1	0	0	1	1	1	0	0	0	0	0	0
chr1:1289610..1289617,-	p6@MXRA8	0	1	0	1	1	3	0	0	0	0	0	0	3	4	6	5	3	3	2	0	2	6	6	2
chr1:1289800..1289816,-	p11@MXRA8	1	2	1	0	0	1	0	0	0	0	0	0	5	4	3	0	1	2	1	0	4	4	3	0
chr1:1290090..1290114,-	p4@MXRA8	0	1	0	0	3	0	0	0	0	0	1	0	2	4	2	0	1	4	4	1	2	3	4	0
chr1:1290174..1290234,-	p14@MXRA8	1	1	0	0	1	0	1	0	0	0	1	0	8	2	3	4	3	1	3	1	5	7	2	2
chr1:1290694..1290708,-	p3@MXRA8	0	1	0	0	0	1	1	3	0	1	0	1	0	5	6	1	4	2	4	1	2	1	4	1
chr1:1290861..1290889,-	p5@MXRA8	7	5	5	2	1	3	4	3	4	1	9	6	4	5	0	2	1	1	2	5	1	2	2	1
chr1:1290954..1290971,-	p8@MXRA8	0	1	1	0	0	1	1	0	0	0	1	1	0	0	2	0	2	0	0	1	3	4	0	2
chr1:1293904..1293949,-	p1@MXRA8	56	57	103	108	166	132	160	130	151	97	152	141	1214	1075	1178	950	782	776	805	520	840	1085	757	706
chr1:1297175..1297180,-	p13@MXRA8	0	2	0	0	0	0	4	1	1	1	0	1	1	1	1	3	3	1	3	1	10	5	2	0
chr1:1310530..1310603,-	p1@AURKAIP1	1960	2177	2829	1853	2734	2400	2141	2002	2108	2596	2982	2103	1384	1296	1252	1054	1456	1301	1537	1024	1857	1612	1440	1026
chr1:1310644..1310651,-	p4@AURKAIP1	8	9	19	10	18	12	6	7	7	5	9	10	5	4	1	1	2	1	8	3	6	6	4	4
chr1:1310666..1310682,-	p3@AURKAIP1	32	45	57	41	48	33	46	36	33	57	64	38	24	19	19	21	21	22	16	26	38	26	13	23
chr1:1310714..1310723,-	p5@AURKAIP1	6	9	10	8	5	6	6	7	12	6	3	2	5	3	2	5	6	2	1	6	5	7	8	3
chr1:1310870..1310920,-	p2@AURKAIP1	12	11	9	6	13	11	12	15	14	11	19	16	9	10	6	2	4	6	8	8	7	10	2	6
chr1:1334545..1334557,-	p4@CCNL2	0	2	1	0	1	0	0	1	0	2	0	0	0	0	0	0	0	1	0	0	1	0	0	0
chr1:1334685..1334722,-	p1@CCNL2	958	1045	1321	655	1168	906	830	763	847	813	990	803	2932	2267	2550	2407	2527	2647	2240	1424	2584	3216	2701	2080
chr1:1334895..1334912,+	p2@LOC148413	29	24	39	20	34	35	32	32	25	28	31	32	37	36	33	28	37	29	48	30	46	36	38	30
chr1:1334914..1334972,+	p1@LOC148413	72	84	106	100	97	76	92	87	89	79	98	81	117	86	82	99	109	108	80	64	113	106	113	83
chr1:1335180..1335196,+	p1@ENST00000418833	0	1	0	0	0	0	2	1	1	0	0	0	3	1	1	2	0	0	2	0	0	2	2	0
chr1:1342594..1342605,-	p2@MRPL20	56	68	84	71	137	92	77	71	67	79	91	89	65	49	53	66	60	48	50	44	71	73	62	52
chr1:1342617..1342691,-	p1@MRPL20	1377	1464	1995	1309	2735	1611	1618	1601	1663	1721	1937	1497	1154	1055	1047	1139	1471	1172	1215	1052	1799	1310	1206	1008
chr1:1342747..1342776,+	p@chr1:1342747..1342776,+	104	89	135	117	88	119	88	116	86	86	94	62	64	77	80	68	133	122	73	48	98	98	67	61
chr1:1343189..1343224,-	p3@MRPL20	1	1	0	1	1	0	0	0	0	2	1	1	11	4	3	3	5	8	6	3	7	6	4	10
chr1:1355490..1355533,-	p2@ANKRD65	4	7	5	3	3	4	8	2	1	3	5	4	4	3	1	2	1	0	3	2	4	1	2	0
chr1:1355539..1355574,+	p1@ENST00000428932	2	2	0	2	1	2	0	0	1	0	1	1	0	0	2	0	0	0	0	1	0	0	0	0
chr1:1356628..1356678,-	p1@ANKRD65	0	1	0	6	1	1	1	2	1	0	3	3	3	7	2	3	3	2	3	3	2	3	3	4
chr1:1356682..1356700,-	p4@ANKRD65	1	0	0	0	0	0	0	0	0	0	0	0	0	2	0	1	0	0	2	0	1	1	1	1
chr1:1356719..1356730,-	p6@ANKRD65	0	2	1	0	0	1	0	0	0	0	0	0	2	2	0	3	0	0	1	0	0	1	0	1
chr1:1357098..1357110,+	p@chr1:1357098..1357110,+	1	0	0	1	0	0	1	0	0	1	0	0	0	0	0	1	0	0	0	0	0	0	0	1
chr1:1357744..1357767,-	p@chr1:1357744..1357767,-	0	0	0	1	0	0	0	1	0	0	0	0	0	0	0	0	0	0	0	0	0	0	0	0
chr1:1361235..1361244,+	p4@TMEM88B	0	3	0	3	0	1	1	5	1	2	2	1	0	0	0	0	2	2	1	1	1	1	1	0
chr1:1361245..1361298,+	p1@TMEM88B	18	15	26	15	21	26	18	20	23	12	21	7	5	6	4	5	10	3	6	7	9	6	11	7
chr1:1361343..1361349,+	p8@TMEM88B	0	0	0	0	0	1	0	0	0	0	0	0	0	0	0	0	0	0	0	0	0	0	0	0
chr1:1361420..1361433,+	p3@TMEM88B	0	2	0	0	1	0	1	1	0	1	0	0	0	0	0	1	0	0	0	0	1	0	1	2
chr1:1361448..1361475,+	p2@TMEM88B	0	2	1	0	5	2	6	5	5	0	3	4	0	3	2	5	2	1	3	3	11	9	4	3
chr1:1361482..1361489,+	p5@TMEM88B	0	1	0	0	0	1	0	0	0	0	0	0	0	0	0	0	0	1	1	1	1	0	0	0
chr1:1361494..1361497,+	p7@TMEM88B	0	1	0	0	0	0	0	0	1	0	0	0	0	0	1	0	0	0	1	0	0	0	0	0
chr1:1371047..1371119,+	p1@VWA1	120	149	193	119	165	151	128	148	132	156	226	159	172	177	158	94	128	115	207	100	187	179	129	100
chr1:13840157..13840176,-	p3@LRRC38	0	1	0	0	0	0	1	0	0	0	0	0	0	0	0	0	0	0	0	0	0	0	0	0
chr1:13840276..13840295,-	p5@LRRC38	0	0	0	0	0	0	0	1	0	0	0	0	0	0	0	0	0	0	0	0	0	0	0	0
chr1:13840483..13840521,-	p1@LRRC38	0	1	0	0	1	1	0	0	1	0	0	0	0	0	0	0	0	0	0	0	0	0	0	0
chr1:13910194..13910339,+	p1@PDPN	1574	1613	1977	618	1166	892	962	851	989	927	1125	765	189	159	187	137	284	174	233	152	348	213	225	138
chr1:13910456..13910461,+	p4@PDPN	0	1	1	2	2	0	0	4	1	1	0	0	0	0	0	0	0	0	0	0	0	0	0	0
chr1:13910479..13910490,+	p2@PDPN	2	1	0	1	0	2	1	0	0	1	0	1	0	0	0	0	1	0	0	0	1	0	0	0
chr1:13910757..13910770,+	p3@PDPN	0	1	0	0	0	0	0	0	0	0	0	0	0	0	0	0	0	0	0	0	0	0	0	0
chr1:13911834..13911838,-	p@chr1:13911834..13911838,-	0	0	0	0	0	1	0	0	0	0	0	0	0	0	0	0	0	0	0	0	0	0	0	0
chr1:13940829..13940846,+	p5@PDPN	6	10	17	3	8	3	0	2	1	4	6	3	0	0	1	0	0	0	0	0	1	0	0	1
chr1:1397841..1397862,+	p1@ATAD3C	5	0	1	2	3	0	2	0	0	0	1	0	2	0	1	0	0	0	0	0	0	0	0	1
chr1:14026671..14026705,+	p2@PRDM2	113	127	153	89	145	112	89	77	85	99	136	118	327	248	289	248	311	295	330	236	418	336	288	231
chr1:14026722..14026733,+	p5@PRDM2	5	5	4	1	6	5	4	1	3	7	7	6	10	6	6	4	5	3	13	2	10	7	9	3
chr1:14026769..14026772,-	p@chr1:14026769..14026772,-	0	0	0	1	0	0	0	0	0	0	0	0	4	3	1	0	1	1	5	1	2	4	2	1
chr1:14027109..14027147,-	p@chr1:14027109..14027147,-	0	0	0	0	0	0	0	0	0	0	0	2	2	2	2	3	2	3	2	1	0	5	1	1
chr1:14027398..14027404,-	p@chr1:14027398..14027404,-	0	0	0	0	0	0	0	0	0	0	0	1	0	1	0	0	1	0	0	0	0	0	0	0
chr1:14057463..14057496,+	p4@PRDM2	0	0	0	0	0	0	0	0	0	0	1	0	0	0	0	0	0	1	0	0	0	0	0	0
chr1:1407133..1407170,+	p1@ATAD3B	120	135	190	113	187	152	111	112	128	153	167	134	151	161	152	148	179	126	184	113	201	172	169	130
chr1:14075744..14075764,-	p@chr1:14075744..14075764,-	1	0	1	0	1	2	0	0	0	2	2	1	4	1	2	2	2	0	2	0	2	1	1	2
chr1:14075865..14075896,+	p3@PRDM2	28	37	37	23	49	29	17	22	25	35	46	33	79	70	59	65	80	84	73	56	93	94	61	65
chr1:14075903..14075940,+	p1@PRDM2	66	72	104	47	120	57	46	59	49	83	96	80	212	136	116	155	219	188	157	106	232	202	191	138
chr1:14106785..14106811,+	p@chr1:14106785..14106811,+	1	0	1	1	0	0	0	0	0	0	1	0	1	0	2	0	0	0	0	1	1	0	0	0
chr1:14108948..14108959,+	p@chr1:14108948..14108959,+	0	0	1	0	0	0	0	0	0	0	0	0	0	0	0	0	0	0	0	0	1	0	0	0
chr1:1413227..1413230,+	p2@ATAD3B	0	0	1	15	30	30	3	5	2	20	20	11	1	1	0	17	32	46	1	1	2	23	8	16
chr1:14219287..14219357,+	p1@C1orf196	0	0	0	0	0	0	0	0	0	1	0	1	5	15	7	3	5	1	4	4	9	15	11	15
chr1:14219382..14219413,+	p2@C1orf196	0	0	0	0	0	0	0	0	0	0	0	0	1	3	1	2	0	1	1	0	0	2	2	2
chr1:14219676..14219688,+	p@chr1:14219676..14219688,+	0	0	0	0	0	0	0	0	0	0	0	0	1	5	4	0	2	0	0	0	1	3	6	2
chr1:14220052..14220081,+	p@chr1:14220052..14220081,+	0	0	0	0	0	0	0	0	0	0	0	0	2	1	1	0	0	1	2	1	0	5	1	1
chr1:14220085..14220096,+	p@chr1:14220085..14220096,+	0	0	0	0	0	0	0	0	0	0	0	0	0	0	0	0	0	0	0	0	1	2	2	1
chr1:14309046..14309051,-	p@chr1:14309046..14309051,-	0	0	0	0	0	0	0	0	0	0	1	0	0	0	0	0	0	0	1	0	1	0	0	0
chr1:143913790..143913841,+	p1@SRGAP2P2	399	384	483	213	355	301	263	221	277	346	379	282	452	428	427	363	528	433	460	433	558	530	515	339
chr1:1441058..1441078,+	p@chr1:1441058..1441078,+	1	2	2	0	0	0	1	2	1	0	1	2	4	4	6	2	0	1	2	3	3	0	0	0
chr1:144520117..144520134,+	p@chr1:144520117..144520134,+	25	31	34	6	4	11	7	9	9	9	13	7	31	40	26	14	25	18	31	19	40	37	34	19
chr1:144520983..144521015,-	p1@LOC728875	179	184	214	40	69	59	81	70	70	35	31	39	313	271	254	149	173	194	191	153	296	176	122	120
chr1:144533782..144533805,+	p@chr1:144533782..144533805,+	5	3	3	2	4	2	1	6	2	2	6	3	41	30	33	33	24	25	37	39	65	22	14	8
chr1:144534036..144534038,+	p1@ENST00000364829	233	212	272	250	409	282	438	325	392	196	216	162	1155	486	486	300	540	270	437	446	957	238	147	138
chr1:144572585..144572594,+	p@chr1:144572585..144572594,+	0	0	0	0	0	0	0	0	0	0	1	2	3	2	0	2	1	1	4	2	1	2	0	1
chr1:144593670..144593696,+	p1@NBPF8,p1@NBPF9	3	4	1	4	4	4	4	1	4	4	2	4	54	64	58	41	61	55	57	47	73	64	62	46
chr1:1447517..1447556,+	p1@ATAD3A	343	353	464	303	660	423	400	371	385	358	415	275	308	317	286	277	324	283	384	299	473	313	265	229
chr1:144921938..144921952,-	p17@PDE4DIP	1	0	0	2	0	1	0	1	0	0	0	0	1	0	0	0	0	2	0	0	0	1	1	2
chr1:144930830..144930845,+	p@chr1:144930830..144930845,+	0	1	0	0	0	0	0	0	0	0	0	0	0	0	0	2	0	0	1	0	0	0	0	0
chr1:144930871..144930948,+	p@chr1:144930871..144930948,+	0	0	0	0	0	2	0	0	0	0	0	0	0	0	0	0	0	0	2	0	0	0	0	0
chr1:144931788..144931802,-	p20@PDE4DIP	0	0	0	0	0	1	0	0	0	0	0	0	0	1	1	0	0	0	0	0	0	0	0	0
chr1:144931810..144931920,-	p7@PDE4DIP	15	11	18	10	21	18	14	12	12	20	26	13	50	42	22	26	28	17	38	16	46	28	34	16
chr1:144932014..144932132,-	p3@PDE4DIP	93	94	116	75	104	110	65	75	85	88	106	91	112	149	93	103	127	111	149	89	152	142	103	78
chr1:144932316..144932367,-	p8@PDE4DIP	0	1	2	2	2	2	3	5	2	13	13	8	4	3	1	3	6	3	1	1	4	16	14	16
chr1:144932369..144932397,-	p14@PDE4DIP	0	3	2	1	2	0	0	0	0	8	5	11	1	2	1	1	1	2	4	2	2	30	17	19
chr1:144932446..144932460,-	p18@PDE4DIP	4	15	10	12	19	20	22	12	12	7	8	6	6	4	4	4	10	5	2	2	5	9	6	5
chr1:144932464..144932503,-	p15@PDE4DIP	15	14	22	20	34	29	28	26	27	14	21	13	11	4	4	3	11	9	13	7	10	7	9	5
chr1:144944671..144944674,+	p1@ENST00000410856	0	0	0	0	0	0	0	0	0	0	0	0	0	0	0	0	0	0	0	0	0	0	1	0
chr1:144994873..144994884,-	p12@PDE4DIP	0	0	0	0	0	0	0	0	0	0	0	0	0	1	1	1	1	0	0	0	1	6	0	1
chr1:144994910..144994932,-	p2@PDE4DIP	1	1	1	1	0	2	1	1	0	0	0	0	4	1	12	5	1	2	0	1	0	10	7	5
chr1:144994971..144994982,-	p16@PDE4DIP	0	0	0	1	0	1	0	0	0	2	0	0	13	3	4	1	2	2	3	0	2	4	3	4
chr1:144995002..144995057,-	p11@PDE4DIP	1	1	0	1	2	1	1	1	1	1	2	0	25	14	11	7	5	6	5	4	6	4	6	6
chr1:144995074..144995085,-	p21@PDE4DIP	3	2	2	0	2	1	1	1	2	1	3	2	3	3	6	0	1	1	0	0	2	3	1	2
chr1:145017681..145017725,+	p@chr1:145017681..145017725,+	0	0	0	0	0	0	0	0	0	0	0	0	0	1	1	0	0	0	0	0	0	0	0	0
chr1:145021139..145021143,-	p24@PDE4DIP	0	0	0	0	0	0	0	0	0	0	0	0	0	0	0	0	0	0	0	0	0	2	0	0
chr1:145039750..145039761,-	p79@PDE4DIP	0	0	0	0	0	0	0	0	0	0	0	0	0	0	0	0	0	0	1	0	0	0	2	0
chr1:145039835..145039853,-	p6@PDE4DIP	0	0	0	0	0	0	0	0	0	0	0	0	4	1	1	1	1	0	1	1	1	3	8	1
chr1:145039864..145039875,-	p9@PDE4DIP	0	0	0	0	0	0	0	0	0	0	0	0	2	1	1	0	0	1	1	1	1	2	1	0
chr1:145039949..145039967,-	p1@PDE4DIP	0	0	1	0	0	0	0	0	1	1	1	1	35	16	2	7	9	13	10	7	13	24	24	12
chr1:145075847..145075982,-	p4@PDE4DIP	2	0	5	3	2	0	2	2	1	0	4	1	0	3	3	4	0	1	3	0	2	2	3	2
chr1:145075992..145076044,-	p5@PDE4DIP	0	0	0	0	0	0	1	1	1	0	0	0	1	0	0	1	1	0	2	1	0	0	1	1
chr1:145076048..145076059,-	p19@PDE4DIP	0	0	0	0	0	0	0	0	0	0	0	0	0	0	0	0	1	0	0	0	0	1	0	0
chr1:145076068..145076115,-	p13@PDE4DIP	1	1	0	0	0	0	0	0	1	0	0	0	0	0	0	2	1	0	0	0	0	1	1	0
chr1:145096387..145096477,+	p1@SEC22B	239	208	269	229	446	249	243	228	215	256	271	278	609	520	526	520	661	581	558	389	716	773	610	451
chr1:145096480..145096513,+	p2@SEC22B	46	44	51	45	82	38	24	34	32	35	48	33	97	90	59	67	90	107	93	68	130	96	79	75
chr1:145096514..145096528,+	p3@SEC22B	84	90	116	74	187	103	79	75	89	88	112	76	151	132	119	123	127	148	123	96	152	195	163	136
chr1:145096530..145096546,+	p4@SEC22B	55	48	86	64	124	69	51	61	51	53	77	42	83	58	51	64	66	79	52	41	83	88	84	56
chr1:145096551..145096556,+	p5@SEC22B	0	1	2	0	6	1	1	1	3	2	3	2	4	1	2	2	3	2	0	5	6	5	6	3
chr1:145103731..145103743,+	p@chr1:145103731..145103743,+	0	0	0	0	0	1	2	0	0	0	0	0	0	0	1	0	0	0	0	0	0	0	0	0
chr1:145115909..145115924,+	p@chr1:145115909..145115924,+	10	6	15	8	18	15	8	9	13	8	24	9	14	13	22	18	8	15	3	16	20	23	16	11
chr1:145116942..145116972,+	p@chr1:145116942..145116972,+	0	0	0	0	0	0	0	0	0	0	0	0	0	1	0	0	0	0	0	0	1	0	0	0
chr1:145209092..145209163,+	p1@NBPF10,p1@NOTCH2NL	101	116	165	100	100	131	69	68	57	131	149	156	422	462	393	431	480	439	465	267	482	624	447	317
chr1:145209173..145209176,+	p1@ENST00000468030	0	0	0	0	0	2	0	0	0	3	0	0	14	11	23	16	13	15	10	7	20	23	12	9
chr1:145209699..145209711,+	p@chr1:145209699..145209711,+	0	0	0	0	0	0	0	1	0	0	1	0	0	0	0	1	0	0	0	1	0	0	0	0
chr1:145277406..145277436,+	p@chr1:145277406..145277436,+	0	0	0	0	0	0	0	0	0	0	0	0	0	1	1	0	0	0	0	0	0	0	0	0
chr1:145277438..145277449,+	p@chr1:145277438..145277449,+	0	0	0	0	1	0	0	0	0	0	0	0	0	0	0	0	0	0	0	0	0	0	0	0
chr1:145382365..145382409,-	p1@ENST00000433081	23	25	24	27	51	26	28	32	42	54	42	42	16	23	20	14	23	23	13	12	30	42	29	16
chr1:145382457..145382463,-	p2@ENST00000433081	94	113	167	103	162	154	126	117	119	122	144	111	150	77	96	113	159	95	82	83	160	201	130	118
chr1:145382755..145382759,+	p1@ENST00000364688	314	393	373	332	430	450	501	416	396	394	458	342	585	229	248	379	453	250	188	154	325	424	319	239
chr1:145427710..145427718,+	p@chr1:145427710..145427718,+	0	0	0	0	0	0	0	0	0	0	0	0	1	0	0	0	0	0	0	0	0	0	0	0
chr1:145438482..145438501,+	p1@TXNIP	1078	879	1202	471	1025	505	562	550	637	360	544	322	1038	644	668	508	726	401	587	301	794	861	571	420
chr1:145439323..145439355,+	p10@TXNIP	0	0	0	0	1	0	0	0	0	0	0	0	0	0	0	0	0	0	0	0	0	0	0	0
chr1:145439821..145439857,+	p2@TXNIP	7	3	9	5	15	2	1	5	2	2	3	2	6	4	16	4	5	9	4	3	6	8	5	4
chr1:145440089..145440107,+	p@chr1:145440089..145440107,+	8	4	4	6	6	3	6	1	1	2	3	0	1	2	4	0	1	2	0	1	2	3	0	1
chr1:145440891..145440931,+	p6@TXNIP	1	0	0	2	0	0	0	0	0	0	0	1	0	0	0	0	0	0	0	0	0	0	0	0
chr1:145441176..145441213,+	p@chr1:145441176..145441213,+	1	3	4	1	0	1	0	1	1	0	2	1	0	0	0	0	0	0	0	0	0	0	0	0
chr1:145441220..145441237,+	p@chr1:145441220..145441237,+	0	0	1	0	0	0	0	0	0	0	0	0	0	0	0	0	0	0	1	0	0	0	0	0
chr1:145441936..145441994,+	p@chr1:145441936..145441994,+	26	12	13	3	11	13	5	2	10	5	5	10	10	16	8	3	3	6	9	8	6	17	13	5
chr1:145442026..145442088,+	p@chr1:145442026..145442088,+	5	3	5	2	2	3	2	5	1	1	0	3	4	4	5	3	4	1	3	3	4	4	3	0
chr1:145455329..145455354,-	p@chr1:145455329..145455354,-	2	0	0	0	0	1	0	0	0	0	0	0	6	5	2	3	0	1	2	1	1	1	1	1
chr1:145457020..145457067,+	p@chr1:145457020..145457067,+	1	0	0	1	0	0	0	0	1	0	1	0	1	0	0	0	0	0	0	0	0	0	0	1
chr1:145457662..145457668,-	p@chr1:145457662..145457668,-	0	0	0	0	3	0	0	0	0	1	1	0	0	0	0	0	0	0	0	0	0	0	0	1
chr1:145470352..145470381,-	p2@POLR3GL	114	118	165	97	182	120	104	96	95	102	130	75	200	158	196	157	228	191	187	112	213	237	217	144
chr1:145470383..145470414,-	p1@POLR3GL	67	50	71	52	64	47	67	50	49	51	58	45	171	180	150	133	207	166	176	114	205	209	152	121
chr1:145470504..145470522,+	p2@ANKRD34A	1	0	2	0	1	0	1	0	2	0	2	2	5	8	3	3	2	1	0	1	4	3	2	2
chr1:145470579..145470620,+	p9@ANKRD34A	0	0	3	0	0	0	1	0	0	0	0	0	1	3	0	3	0	0	2	0	4	1	0	0
chr1:145471703..145471706,+	p@chr1:145471703..145471706,+	0	0	0	0	1	0	0	0	0	0	0	0	0	0	0	0	0	0	0	0	0	0	0	0
chr1:145472443..145472506,+	p1@ANKRD34A	2	4	0	0	0	1	1	1	2	2	0	1	0	3	4	0	3	2	2	2	1	2	4	2
chr1:145472627..145472638,+	p10@ANKRD34A	0	0	0	0	0	0	0	0	0	0	0	0	0	0	0	0	1	0	0	0	0	0	0	0
chr1:145473244..145473265,+	p1@AB464458	0	0	0	0	0	0	0	0	0	0	0	0	0	0	0	0	0	0	0	0	0	0	1	0
chr1:145473286..145473295,+	p5@AB464458	0	0	0	0	0	0	0	0	0	0	0	0	0	0	0	0	0	0	0	0	0	1	0	1
chr1:145473958..145473974,+	p8@ANKRD34A	0	0	0	0	0	1	0	0	0	0	0	0	1	0	0	0	0	0	1	0	0	0	0	0
chr1:145474478..145474502,-	p@chr1:145474478..145474502,-	6	9	10	4	11	7	7	7	9	4	6	7	22	32	27	5	16	23	31	15	19	25	14	8
chr1:145476858..145476888,-	p@chr1:145476858..145476888,-	1	2	0	0	1	0	1	1	1	1	1	1	9	3	5	8	11	9	4	2	9	5	3	3
chr1:145477030..145477041,+	p3@LIX1L	4	1	2	3	2	2	0	1	0	0	2	1	18	17	28	26	19	22	31	17	20	21	11	7
chr1:145477045..145477059,+	p2@LIX1L	0	2	4	1	2	0	2	2	2	1	2	5	37	35	18	23	22	30	27	19	38	27	16	17
chr1:145477060..145477116,+	p1@LIX1L	9	10	17	15	14	10	15	19	15	13	13	23	210	219	146	159	202	123	202	77	230	179	141	125
chr1:145477302..145477360,+	p1@AB590077	0	0	2	1	1	0	0	1	0	1	1	0	17	15	6	8	14	8	6	4	19	13	8	5
chr1:145477369..145477391,+	p2@AB590077	1	0	0	0	1	1	1	0	0	1	0	0	13	8	5	7	3	5	11	3	7	2	2	4
chr1:145498773..145498810,+	p4@LIX1L	1	0	0	0	0	0	0	0	0	0	0	0	2	0	1	0	0	0	0	1	0	0	0	1
chr1:145499132..145499160,+	p5@LIX1L	0	0	0	0	2	0	0	0	0	0	0	0	0	0	0	1	2	0	0	4	1	1	3	1
chr1:145499223..145499259,+	p6@LIX1L	1	0	0	0	0	0	0	0	0	0	0	0	0	0	0	0	1	2	0	0	1	1	0	0
chr1:145507436..145507501,-	p1@ENST00000421764	33	22	36	18	49	33	18	25	30	19	27	16	71	34	61	68	68	55	35	44	57	64	55	40
chr1:145507587..145507615,+	p1@RBM8A	151	166	244	147	246	161	170	136	157	142	175	163	196	158	216	158	212	181	208	167	277	228	214	178
chr1:145508171..145508181,-	p1@ENST00000412239	1	0	0	0	0	1	0	0	0	0	0	0	0	0	0	1	1	2	0	0	1	1	0	0
chr1:145516061..145516092,-	p1@GNRHR2	3	6	4	9	12	4	9	3	3	8	8	9	4	4	3	7	11	8	9	0	3	6	2	5
chr1:145516358..145516403,+	p1@PEX11B	98	93	108	65	127	116	84	99	81	81	125	82	176	178	144	185	133	128	165	100	194	205	185	120
chr1:145516574..145516603,+	p2@PEX11B	1	0	1	0	1	0	1	0	0	1	0	1	0	0	2	2	1	0	0	0	1	0	1	1
chr1:145525001..145525012,+	p2@ITGA10	0	0	0	0	0	0	0	0	0	0	0	0	0	0	0	1	0	0	0	0	0	0	0	0
chr1:145525015..145525048,+	p1@ITGA10	0	0	0	0	0	0	0	0	0	0	0	0	0	1	3	4	3	3	1	1	2	3	4	2
chr1:145549203..145549248,+	p2@ANKRD35	0	0	0	0	0	0	0	0	0	0	0	0	1	0	0	0	0	0	0	0	0	0	0	0
chr1:145562301..145562348,+	p1@ANKRD35	29	41	56	30	65	43	40	28	38	64	67	51	23	13	22	15	28	22	14	17	31	46	40	40
chr1:145575207..145575216,+	p5@PIAS3	5	7	11	8	10	10	8	9	6	10	9	2	9	4	11	6	8	5	8	8	11	6	0	1
chr1:145575227..145575319,+	p1@PIAS3	155	223	279	150	344	239	181	168	150	208	201	139	157	164	146	109	111	140	172	84	172	138	127	106
chr1:145575329..145575341,+	p6@PIAS3	1	3	0	1	2	1	1	2	1	1	1	1	1	0	1	0	1	0	0	0	0	0	0	0
chr1:145575980..145576001,+	p3@PIAS3	26	24	45	29	53	29	27	33	32	28	29	25	69	55	74	57	68	70	78	57	93	95	68	50
chr1:145576007..145576026,+	p4@PIAS3	12	5	12	8	21	13	11	10	8	11	12	7	35	31	16	23	13	15	15	23	24	17	17	10
chr1:145576028..145576076,+	p2@PIAS3	48	60	71	29	96	54	52	42	52	39	57	42	66	77	80	71	56	69	91	60	101	80	75	58
chr1:145578223..145578279,+	p7@PIAS3	3	1	3	3	11	0	1	0	0	1	2	3	2	2	2	2	1	3	3	1	1	2	1	0
chr1:145579271..145579291,+	p@chr1:145579271..145579291,+	0	0	0	1	2	0	0	0	0	2	0	1	1	2	0	0	0	0	0	1	0	0	0	0
chr1:145580184..145580196,+	p8@PIAS3	1	1	1	3	6	2	0	4	1	3	0	1	1	0	0	0	1	0	2	0	0	4	0	1
chr1:145589059..145589070,-	p3@NUDT17	2	0	3	1	1	3	0	0	0	1	3	2	0	0	0	0	1	0	0	0	0	0	0	0
chr1:145589424..145589471,-	p1@NUDT17	18	23	24	10	17	11	12	15	10	17	14	21	7	6	6	12	10	12	14	9	11	13	14	9
chr1:145609186..145609190,-	p8@POLR3C	1	0	0	1	1	1	0	0	0	0	0	0	0	0	0	0	0	0	0	0	0	1	0	0
chr1:145610545..145610556,+	p13@RNF115	3	0	0	0	0	0	0	0	0	0	0	0	1	0	0	0	0	0	1	0	0	0	0	0
chr1:145610717..145610730,+	p4@RNF115	0	2	0	1	1	1	0	0	0	0	0	0	3	1	2	4	2	0	3	1	3	9	1	3
chr1:145610869..145610942,-	p1@POLR3C	205	286	372	237	318	273	244	250	229	271	306	267	383	326	353	384	382	347	355	233	428	507	456	384
chr1:145610969..145610976,+	p14@RNF115	4	5	10	7	6	7	5	7	7	3	4	6	9	16	6	8	10	13	4	6	14	12	7	6
chr1:145611010..145611046,+	p2@RNF115	154	150	251	115	205	155	148	144	165	174	155	120	163	160	182	164	155	160	189	125	196	215	205	112
chr1:145611035..145611051,-	p2@POLR3C	7	2	5	3	4	4	3	3	3	2	2	6	13	4	6	6	10	6	6	3	11	7	8	3
chr1:145611089..145611112,+	p3@RNF115	43	43	65	36	57	54	49	39	51	44	62	37	69	70	55	59	84	56	63	25	80	87	75	45
chr1:145611113..145611182,+	p1@RNF115	153	189	216	152	247	174	174	135	144	193	212	163	191	191	206	198	235	238	214	151	296	277	242	172
chr1:145611208..145611249,-	p4@POLR3C	1	2	3	3	0	2	2	3	0	2	1	2	1	3	2	4	3	2	5	2	5	4	1	0
chr1:145639706..145639711,+	p@chr1:145639706..145639711,+	0	0	0	0	0	0	1	0	1	0	1	0	0	1	0	0	0	0	0	0	0	0	0	0
chr1:145650460..145650496,+	p@chr1:145650460..145650496,+	0	0	0	0	0	0	0	0	0	0	0	0	0	0	0	0	0	0	0	0	1	1	0	0
chr1:145683646..145683649,+	p@chr1:145683646..145683649,+	0	0	0	0	2	0	0	0	0	0	0	0	1	0	1	0	0	0	1	0	0	2	0	0
chr1:145726810..145726835,+	p4@PDZK1	0	0	0	0	0	0	0	0	0	0	0	0	1	1	1	0	2	0	1	0	1	0	1	1
chr1:145726845..145726865,+	p7@PDZK1	0	0	0	0	0	0	0	0	0	0	0	0	0	0	0	0	0	1	1	0	1	1	1	0
chr1:145727486..145727495,+	p9@PDZK1	0	0	0	0	0	0	0	0	0	0	0	0	0	0	0	0	0	0	0	0	0	0	1	0
chr1:145727518..145727529,+	p6@PDZK1	0	0	1	0	0	0	0	0	1	0	1	0	0	0	0	0	1	0	0	0	0	1	0	0
chr1:145727545..145727565,+	p3@PDZK1	1	0	0	0	0	0	1	2	0	0	0	0	0	1	0	0	1	0	0	0	0	0	1	0
chr1:145727570..145727575,+	p11@PDZK1	0	0	0	0	0	0	0	0	0	0	0	0	0	0	0	0	0	0	0	1	0	0	0	0
chr1:145727640..145727651,+	p5@PDZK1	0	0	1	0	0	0	0	0	0	0	0	0	1	0	0	0	0	0	0	0	0	0	0	0
chr1:145727652..145727678,+	p2@PDZK1	0	0	0	0	0	0	1	0	0	0	0	0	1	0	0	2	0	0	0	0	0	0	0	0
chr1:145727681..145727720,+	p1@PDZK1	0	0	0	0	0	0	2	0	0	0	0	0	2	0	0	2	0	0	2	1	4	4	1	0
chr1:146373572..146373600,+	p1@NBPF12	4	0	4	7	5	5	13	3	5	6	9	5	26	20	13	42	26	26	16	7	18	19	13	4
chr1:146544055..146544062,-	p@chr1:146544055..146544062,-	1	2	1	1	1	1	1	3	3	4	6	2	1	2	1	0	1	0	1	0	1	0	0	0
chr1:146556295..146556310,-	p@chr1:146556295..146556310,-	168	191	231	236	416	292	390	352	391	385	494	345	1466	569	569	1146	1255	959	615	407	1042	1700	1221	944
chr1:146556584..146556589,+	p@chr1:146556584..146556589,+	10	9	7	7	19	17	9	12	8	7	16	9	10	11	5	8	7	8	8	4	5	11	3	2
chr1:146643708..146643719,-	p7@PRKAB2	1	1	1	1	1	2	0	2	0	2	3	0	0	3	1	1	1	0	0	0	1	1	2	0
chr1:146643723..146643782,-	p2@PRKAB2	22	33	33	29	87	59	29	22	34	55	38	46	45	75	70	56	78	66	53	31	70	82	53	53
chr1:146643783..146643817,-	p4@PRKAB2	27	32	25	24	33	30	16	20	22	26	17	18	24	24	30	12	25	23	15	10	28	21	16	10
chr1:146643900..146643916,-	p5@PRKAB2	0	1	1	3	6	6	5	3	3	6	4	7	6	16	14	13	8	7	11	4	8	14	9	12
chr1:146644036..146644086,-	p1@PRKAB2	133	142	157	82	126	106	75	83	79	102	111	73	116	145	147	127	157	124	159	104	171	161	134	102
chr1:146644122..146644176,-	p3@PRKAB2	71	81	73	34	56	51	57	53	57	41	43	45	51	41	50	51	60	42	84	53	81	71	57	47
chr1:146644281..146644367,+	p1@uc001epf.1	32	33	45	15	33	10	25	42	35	19	32	21	64	46	71	38	31	41	53	30	46	73	45	29
chr1:146644371..146644387,+	p2@uc001epf.1	1	2	2	2	0	1	4	3	2	3	1	1	7	0	6	6	4	1	2	2	6	1	2	2
chr1:146696906..146696911,-	p7@FMO5	0	2	2	0	0	0	0	0	0	0	0	0	0	0	0	0	0	0	1	0	0	0	0	0
chr1:146696912..146696974,-	p1@FMO5	1	0	1	0	2	0	3	0	1	0	1	0	0	0	1	1	0	2	1	1	0	0	3	2
chr1:146696984..146696989,-	p5@FMO5	0	0	0	1	0	0	0	0	0	0	0	0	0	0	0	0	0	0	0	0	0	0	0	1
chr1:146697160..146697180,-	p3@FMO5	1	0	0	1	0	0	3	0	0	0	0	0	0	0	0	0	1	0	0	0	0	1	0	1
chr1:146697185..146697233,-	p2@FMO5	0	1	0	0	0	1	0	0	0	0	0	1	0	0	0	1	1	1	0	0	1	0	0	1
chr1:146714321..146714420,+	p1@CHD1L	495	611	740	578	737	571	620	528	526	537	631	605	867	709	825	672	811	872	769	622	1179	921	871	703
chr1:146714695..146714717,-	p4@FMO5	3	4	1	2	4	2	4	4	3	0	5	1	9	1	4	10	7	3	9	3	8	10	5	7
chr1:146989697..146989701,-	p1@LOC100289211	3	3	4	5	16	9	2	3	11	6	9	5	2	2	1	4	4	1	2	1	3	2	2	2
chr1:147013249..147013329,+	p1@BCL9	268	287	362	196	253	225	212	181	172	202	213	195	686	594	636	562	661	582	611	410	763	840	618	445
chr1:147013330..147013342,+	p4@BCL9	70	66	101	63	77	60	55	57	56	43	64	54	81	52	70	68	101	69	98	51	121	89	100	76
chr1:147013367..147013387,+	p5@BCL9	20	14	24	23	29	22	24	21	23	22	20	23	24	15	20	33	40	20	27	15	33	30	29	22
chr1:147071419..147071423,-	p@chr1:147071419..147071423,-	4	7	8	6	13	13	11	3	5	10	18	11	46	30	24	63	63	54	40	22	48	66	45	24
chr1:147071917..147071960,+	p2@BCL9	80	90	133	90	124	139	114	100	122	124	148	99	131	99	82	111	105	108	80	58	120	114	75	85
chr1:147072006..147072048,+	p3@BCL9	59	97	123	96	151	135	107	90	85	126	147	93	92	85	64	63	95	111	101	73	108	162	95	83
chr1:147142358..147142407,-	p1@ACP6	20	24	22	22	32	26	26	11	33	22	45	20	33	47	31	54	61	55	39	21	52	65	43	43
chr1:147142557..147142620,-	p2@ACP6	41	37	59	38	58	65	28	39	33	39	40	47	78	85	81	86	89	76	73	34	63	108	65	56
chr1:147142635..147142652,-	p3@ACP6	19	12	27	16	20	23	11	10	5	13	17	10	20	31	29	28	33	31	30	8	23	37	28	13
chr1:147144518..147144523,+	p@chr1:147144518..147144523,+	0	0	1	0	0	1	1	0	0	2	1	1	0	0	0	0	0	0	0	0	0	0	0	0
chr1:147152387..147152393,-	p@chr1:147152387..147152393,-	0	0	0	0	0	0	0	0	0	0	0	0	0	1	0	0	0	0	0	0	0	0	1	0
chr1:147230763..147230786,-	p@chr1:147230763..147230786,-	1	0	0	0	0	0	0	0	0	0	0	0	1	0	0	0	0	0	0	0	0	0	0	0
chr1:147232700..147232725,-	p1@GJA5	0	0	0	0	1	0	0	2	0	0	0	0	0	0	0	0	1	0	0	1	0	0	0	0
chr1:147232748..147232762,-	p3@GJA5	0	0	0	0	1	1	0	0	0	0	0	1	0	0	0	0	0	0	0	0	0	0	0	0
chr1:147245407..147245417,-	p5@GJA5	0	0	0	0	0	0	0	0	0	0	0	0	1	0	0	0	0	0	0	0	0	0	1	1
chr1:147245422..147245431,-	p7@GJA5	0	0	0	0	0	1	0	0	0	0	0	0	1	3	3	0	1	0	0	0	0	0	0	3
chr1:147245435..147245444,-	p8@GJA5	0	0	0	0	0	0	0	0	0	0	0	0	1	1	0	0	0	0	0	1	0	1	2	0
chr1:147245445..147245461,-	p2@GJA5	0	0	2	0	0	0	0	0	0	0	0	0	0	1	4	5	1	0	0	0	2	0	2	1
chr1:147245485..147245494,-	p6@GJA5	2	1	3	0	3	0	1	1	0	0	5	1	12	7	11	12	9	12	6	6	12	15	16	9
chr1:147374915..147374932,+	p1@GJA8	0	0	0	0	0	0	0	0	0	0	0	0	0	5	0	0	0	1	0	0	0	0	0	1
chr1:147400558..147400566,+	p4@GPR89A,p4@GPR89B	12	24	28	20	26	30	24	15	31	25	46	30	39	39	38	42	30	23	25	19	43	43	42	27
chr1:14746465..14746470,-	p@chr1:14746465..14746470,-	0	0	1	0	0	0	1	1	1	1	1	1	1	1	1	1	0	0	0	0	1	1	1	0
chr1:1475919..1475931,-	p4@TMEM240	2	3	2	4	1	3	7	4	4	3	0	2	4	2	3	7	4	5	5	0	3	7	2	0
chr1:1475968..1476017,-	p1@TMEM240	17	17	27	9	16	13	16	13	14	11	14	13	27	19	18	22	47	30	32	16	39	30	23	14
chr1:147717976..147717985,+	p2@ENST00000415381	0	0	0	0	0	0	0	0	1	0	0	0	0	0	0	0	2	0	1	0	0	2	1	0
chr1:147718018..147718038,+	p1@ENST00000415381	1	0	0	0	0	0	0	0	0	0	0	0	0	1	1	1	0	0	0	1	0	0	1	0
chr1:147718685..147718722,-	p@chr1:147718685..147718722,-	16	18	34	49	68	55	18	14	27	20	35	25	23	22	33	93	73	71	11	5	5	41	22	22
chr1:147718878..147718979,-	p@chr1:147718878..147718979,-	9	9	21	10	22	16	10	7	11	15	15	14	10	5	7	31	15	23	2	4	0	18	9	8
chr1:147718982..147718996,-	p@chr1:147718982..147718996,-	0	0	0	0	1	0	0	0	1	0	1	0	0	0	0	0	1	0	0	0	1	1	0	0
chr1:147719007..147719042,-	p@chr1:147719007..147719042,-	2	4	5	12	13	4	5	1	5	4	5	2	3	3	4	5	2	4	2	1	0	6	4	3
chr1:147727248..147727259,-	p@chr1:147727248..147727259,-	0	0	0	0	1	0	0	1	0	0	0	0	0	0	0	0	0	0	0	0	0	0	0	0
chr1:147735462..147735471,-	p@chr1:147735462..147735471,-	2	3	2	4	3	5	5	3	3	3	6	6	11	1	3	2	3	3	5	3	3	5	7	4
chr1:147735749..147735753,+	p1@ENST00000363009	452	526	768	335	603	356	748	715	706	578	781	583	488	327	409	355	493	349	359	327	520	682	530	415
chr1:147806883..147806892,-	p1@ENST00000365538	89	100	124	81	168	123	210	210	194	153	184	145	238	125	183	161	203	136	130	123	215	301	201	178
chr1:147807168..147807184,+	p@chr1:147807168..147807184,+	6	7	14	8	11	11	14	12	14	15	15	10	66	35	51	39	39	28	33	20	49	84	39	43
chr1:147994144..147994148,+	p1@ENST00000391154	264	207	395	290	527	313	480	459	454	485	786	576	2120	742	803	1798	1698	1247	862	787	1609	3781	2922	2090
chr1:148000796..148000802,+	p@chr1:148000796..148000802,+	0	0	0	0	0	0	0	0	0	0	0	0	4	3	1	1	0	0	0	0	1	1	0	0
chr1:14819044..14819065,+	p@chr1:14819044..14819065,+	0	0	0	0	0	0	0	0	0	0	0	0	0	0	0	0	0	0	0	0	0	0	1	0
chr1:14819102..14819137,+	p@chr1:14819102..14819137,+	0	0	0	0	0	0	0	0	0	0	0	0	0	0	0	0	0	0	0	0	1	0	0	0
chr1:148241457..148241473,+	p1@ENST00000384770	550	470	702	660	1431	700	839	728	791	513	774	636	2764	1127	1294	2294	2539	1869	1167	1093	2349	2872	2187	1486
chr1:148555972..148555999,+	p1@NBPF15	10	15	18	2	22	9	7	8	4	12	15	11	86	99	84	75	98	102	102	74	109	125	90	55
chr1:148556711..148556748,-	p@chr1:148556711..148556748,-	0	0	0	0	0	0	0	1	0	0	0	1	0	2	4	3	5	4	4	3	2	2	3	2
chr1:148556752..148556766,-	p@chr1:148556752..148556766,-	0	0	0	0	0	0	0	0	0	0	0	0	3	5	6	0	2	4	0	5	3	1	3	4
chr1:148928291..148928331,+	p1@ENST00000294715,p1@ENST00000420597,p1@ENST00000452399	4	5	11	3	10	5	3	3	1	1	1	4	47	30	34	41	49	39	32	22	43	28	18	5
chr1:149194265..149194271,-	p1@ENST00000384619	7	2	10	18	41	17	0	2	1	2	0	0	1	0	0	3	5	2	0	0	0	0	0	0
chr1:149194568..149194572,+	p@chr1:149194568..149194572,+	0	0	0	1	0	0	0	1	0	0	0	0	0	0	0	0	0	0	0	0	0	0	0	0
chr1:149215297..149215302,-	p1@ENST00000517017	30	33	45	59	98	78	26	26	23	12	10	9	8	11	12	33	33	28	8	5	4	2	2	4
chr1:149224519..149224525,+	p@chr1:149224519..149224525,+	13	20	22	8	18	20	23	19	15	20	15	11	29	32	34	43	57	20	27	30	30	30	24	25
chr1:149224581..149224635,+	p@chr1:149224581..149224635,+	3	8	9	7	13	4	3	1	9	6	9	1	9	7	9	12	10	11	11	4	15	9	13	9
chr1:149230680..149230703,+	p1@ENST00000443018,p1@uc010pbe.1	20	21	20	6	13	18	13	6	12	2	11	4	10	20	20	13	31	23	19	9	31	20	27	25
chr1:14925173..14925196,+	p2@KAZN	28	17	20	14	14	15	9	8	17	12	8	4	99	120	77	92	93	83	72	46	87	109	91	82
chr1:14925286..14925299,+	p4@KAZN	8	11	5	6	1	3	2	5	2	1	3	6	20	15	13	11	16	9	10	5	14	22	16	10
chr1:14925315..14925338,+	p3@KAZN	18	13	29	5	7	10	6	4	5	8	8	6	38	54	41	48	61	42	33	23	46	56	52	39
chr1:149399224..149399230,-	p2@HIST2H2BF	237	186	217	80	85	84	51	54	49	1	2	3	55	45	57	45	55	25	23	16	18	2	0	1
chr1:149514253..149514258,-	p1@ENST00000391242	191	158	258	183	390	173	185	182	168	1	0	11	1510	525	583	476	477	308	472	447	1036	10	5	1
chr1:1497528..1497559,-	p2@AK129493	0	0	0	0	0	0	0	0	0	0	0	0	0	1	0	0	0	0	0	0	0	0	0	0
chr1:149783922..149783929,-	p1@HIST2H2BF	6758	6963	8071	6383	9088	7451	7904	7517	6529	6798	9012	6690	9468	10117	11428	8107	12056	9698	10139	7394	11269	13209	10962	8340
chr1:14978449..14978454,+	p@chr1:14978449..14978454,+	0	0	1	0	0	0	0	0	0	0	0	0	0	0	0	0	0	0	0	0	0	0	1	0
chr1:14978742..14978753,+	p@chr1:14978742..14978753,+	0	0	0	0	0	0	0	0	0	0	0	0	0	0	0	0	0	0	0	1	0	0	0	0
chr1:14978759..14978773,+	p@chr1:14978759..14978773,+	0	0	0	0	0	0	0	0	0	0	0	0	0	0	0	0	0	1	0	0	0	0	0	0
chr1:14978808..14978827,+	p@chr1:14978808..14978827,+	1	0	0	0	0	0	0	0	0	0	0	0	0	0	0	0	0	0	0	0	0	0	0	0
chr1:14978851..14978885,+	p@chr1:14978851..14978885,+	0	0	0	0	0	0	0	0	0	0	0	0	0	1	1	2	1	0	0	0	0	0	0	0
chr1:149804218..149804222,+	p11@HIST2H4A,p11@HIST2H4B	0	1	0	0	0	0	0	0	0	0	1	0	0	0	0	0	0	0	0	0	0	0	0	0
chr1:149814314..149814324,-	p2@HIST2H2AA3,p2@HIST2H2AA4	0	1	0	0	0	0	0	0	0	0	1	0	0	0	0	0	1	0	0	0	1	1	0	0
chr1:149821867..149821874,-	p1@HIST2H2BC	0	0	0	0	1	0	0	0	0	0	0	0	0	0	0	0	0	0	0	1	0	0	0	0
chr1:149822620..149822635,+	p1@HIST2H2AA3,p1@HIST2H2AA4	0	0	0	0	1	0	0	0	0	0	0	0	0	1	0	0	0	0	0	0	0	1	0	0
chr1:149824160..149824183,+	p1@HIST2H3A,p1@HIST2H3C,p1@HIST2H3D	1	0	0	0	0	0	0	1	0	0	1	0	0	0	0	0	0	0	0	0	0	0	0	0
chr1:149858086..149858094,-	p2@HIST2H2BE	33	27	42	28	53	37	31	37	42	27	38	33	60	46	45	39	63	50	46	22	63	50	31	25
chr1:149858227..149858237,-	p1@HIST2H2BE	7013	6443	9850	6205	11527	6865	8228	7114	7492	6028	8314	6448	13889	11607	14308	10414	16672	11993	13748	7840	20161	15198	14382	10053
chr1:149858461..149858479,+	p1@BOLA1	6508	6023	9464	5993	10059	6392	6398	6173	6263	5720	8004	6383	12921	10465	12356	9704	13718	11071	12324	9718	16565	13239	12348	9055
chr1:149859186..149859214,+	p@chr1:149859186..149859214,+	0	0	0	0	1	1	2	0	0	2	2	0	1	3	1	2	3	2	5	2	2	1	2	2
chr1:149859507..149859521,-	p1@HIST2H2AB	2773	2559	3034	2302	3193	2772	2757	2528	2799	2200	2719	2185	2657	3302	2579	2031	3115	2292	2609	1815	3265	2801	2060	1628
chr1:149859755..149859771,+	p@chr1:149859755..149859771,+	19	23	24	22	71	35	34	28	30	33	41	36	155	72	52	147	143	130	66	45	104	131	104	79
chr1:149860015..149860026,+	p@chr1:149860015..149860026,+	0	1	0	0	0	3	0	2	0	1	1	0	4	2	0	7	2	4	1	3	2	5	1	2
chr1:149871114..149871134,+	p3@BOLA1	12	9	27	12	15	10	16	9	16	14	17	14	14	21	23	19	24	12	17	11	19	12	16	11
chr1:149871135..149871169,+	p2@BOLA1	25	30	43	17	33	24	25	22	17	26	27	24	45	29	39	25	33	18	34	28	40	37	29	28
chr1:149871171..149871192,+	p4@BOLA1	44	34	63	28	65	40	46	35	31	34	35	22	24	22	28	27	22	16	18	13	25	13	26	15
chr1:149875305..149875330,-	p1@BC112435,p1@BC114453	2	0	0	0	2	0	2	0	0	0	1	1	0	0	0	0	0	0	0	0	1	0	0	0
chr1:149875845..149875874,-	p@chr1:149875845..149875874,-	2	3	0	0	0	1	4	1	2	1	2	3	1	0	1	0	1	1	1	0	1	0	0	0
chr1:149889362..149889373,-	p2@SV2A	53	55	83	46	104	53	56	66	74	62	95	54	35	41	22	46	47	38	55	23	59	49	54	35
chr1:149889382..149889404,-	p1@SV2A	200	216	317	230	318	272	255	238	273	281	371	276	207	242	112	178	201	132	245	122	258	230	212	159
chr1:149895469..149895516,-	p@chr1:149895469..149895516,-	14	8	10	2	26	9	8	9	3	4	4	1	1	4	6	0	3	1	6	2	3	3	3	2
chr1:149895527..149895549,-	p@chr1:149895527..149895549,-	0	0	0	0	3	0	0	0	0	0	0	0	0	0	1	0	1	0	0	0	1	1	0	0
chr1:149895557..149895568,-	p@chr1:149895557..149895568,-	1	0	0	0	1	0	0	0	0	0	1	0	1	0	0	1	0	0	0	0	0	0	0	0
chr1:149895808..149895835,-	p@chr1:149895808..149895835,-	2	10	10	4	30	6	5	2	7	14	18	5	6	3	11	7	5	6	5	4	4	8	3	3
chr1:149897674..149897706,-	p@chr1:149897674..149897706,-	0	2	2	1	2	1	0	0	1	0	2	0	0	0	2	1	0	1	0	0	2	1	0	1
chr1:149897719..149897733,-	p@chr1:149897719..149897733,-	1	1	1	4	6	2	0	3	1	2	1	0	2	1	0	1	0	2	1	2	2	0	1	0
chr1:149898473..149898487,-	p@chr1:149898473..149898487,-	2	3	1	1	4	2	1	0	0	1	3	0	2	1	2	1	0	3	1	3	2	1	1	1
chr1:149899648..149899706,-	p1@SF3B4	1368	1435	1814	1203	1645	1474	1416	1442	1302	1324	1590	1340	1457	1214	1180	1128	1334	1147	1432	1036	1639	1617	1324	1036
chr1:149899786..149899836,+	p@chr1:149899786..149899836,+	14	9	16	7	12	1	15	12	14	9	9	6	18	16	15	26	29	13	13	15	17	31	19	10
chr1:149900122..149900160,-	p3@SF3B4	4	18	16	5	15	7	8	11	13	9	10	15	27	19	29	26	28	19	16	7	26	24	16	15
chr1:149903313..149903347,-	p3@MTMR11	0	0	0	0	0	0	0	0	0	0	0	0	0	1	0	0	0	0	0	0	0	0	0	1
chr1:149903373..149903476,-	p1@MTMR11	0	0	1	0	1	1	0	0	0	0	0	0	0	0	0	0	0	0	0	0	0	0	0	0
chr1:149908217..149908248,-	p4@MTMR11	0	0	0	0	0	0	0	0	0	0	0	0	0	0	0	0	0	0	0	0	0	1	0	0
chr1:149908710..149908794,-	p2@MTMR11	25	44	51	14	46	31	34	24	26	16	26	30	66	62	73	45	56	55	43	28	61	79	41	25
chr1:149909321..149909361,-	p@chr1:149909321..149909361,-	3	0	0	0	1	1	0	0	0	0	1	0	0	0	1	0	1	0	0	0	0	0	1	0
chr1:149909474..149909506,+	p@chr1:149909474..149909506,+	1	0	1	1	1	1	1	0	0	0	0	0	0	0	0	0	0	0	0	0	0	0	0	0
chr1:149911067..149911086,-	p@chr1:149911067..149911086,-	6	0	2	5	3	4	1	2	0	1	3	1	1	1	0	0	1	0	0	0	0	2	0	1
chr1:149911175..149911180,+	p@chr1:149911175..149911180,+	1	1	1	2	0	1	0	1	1	0	0	2	1	0	0	0	1	0	0	0	1	0	0	0
chr1:149982427..149982438,-	p5@OTUD7B	0	0	0	0	0	0	1	0	0	0	0	0	0	0	0	0	2	0	0	0	0	0	1	0
chr1:149982468..149982487,-	p4@OTUD7B	0	2	6	2	4	10	3	10	6	9	5	7	3	3	5	4	5	4	3	4	3	8	5	6
chr1:149982554..149982573,-	p3@OTUD7B	3	6	0	2	1	0	0	1	1	2	1	2	2	0	1	2	4	2	5	0	3	1	6	2
chr1:149982575..149982601,-	p2@OTUD7B	8	9	20	13	20	22	13	8	17	20	15	16	19	14	12	16	21	15	13	7	15	18	16	12
chr1:149982638..149982719,-	p1@OTUD7B	176	185	244	143	147	190	150	136	133	183	183	158	267	302	274	198	296	284	255	155	311	309	241	183
chr1:150039418..150039444,+	p5@VPS45	0	0	0	0	1	0	0	0	0	2	0	0	9	1	0	1	4	3	5	6	1	11	6	1
chr1:150039460..150039471,+	p8@VPS45	0	0	0	0	0	0	0	0	0	0	0	0	0	0	0	0	2	0	0	0	0	1	0	1
chr1:150039659..150039684,-	p@chr1:150039659..150039684,-	1	1	1	1	0	2	3	3	3	4	1	1	5	3	5	4	3	8	2	2	3	6	9	6
chr1:150039703..150039728,-	p@chr1:150039703..150039728,-	10	8	11	10	12	18	7	6	17	12	15	10	22	17	20	34	33	26	35	16	35	30	26	19
chr1:150039735..150039782,-	p@chr1:150039735..150039782,-	33	36	52	33	47	42	28	20	28	37	33	24	53	60	82	66	58	57	51	36	72	80	69	35
chr1:150039787..150039873,+	p1@VPS45	96	140	179	102	173	112	108	117	107	108	139	114	223	176	182	173	194	195	186	135	241	242	196	144
chr1:150039877..150039923,+	p2@VPS45	45	53	88	49	103	71	55	67	61	49	65	62	120	98	69	93	98	87	122	42	128	139	105	57
chr1:150039926..150039935,+	p4@VPS45	0	0	3	1	1	0	2	0	1	0	0	1	1	1	0	0	0	0	0	1	1	1	1	0
chr1:150121667..150121679,+	p8@PLEKHO1	1	2	2	0	2	2	2	1	0	2	1	2	6	4	7	5	2	4	6	4	3	7	4	3
chr1:150121794..150121802,+	p14@PLEKHO1	1	0	2	0	1	0	0	1	0	0	1	1	1	1	0	2	2	2	0	0	2	1	1	3
chr1:150121823..150121850,+	p4@PLEKHO1	19	25	29	16	35	17	31	20	17	31	20	21	53	31	24	16	28	51	32	27	60	29	24	34
chr1:150122034..150122137,+	p1@PLEKHO1	56	67	75	78	98	85	76	61	72	96	137	82	288	228	248	200	256	291	224	136	268	306	195	191
chr1:150122257..150122275,+	p3@PLEKHO1	0	2	1	4	1	6	1	4	1	6	4	4	22	11	9	11	17	13	13	9	14	10	16	26
chr1:150122276..150122403,+	p2@PLEKHO1	136	130	162	133	221	162	160	137	156	234	286	175	712	454	573	608	620	753	537	312	654	815	696	541
chr1:150122781..150122792,+	p19@PLEKHO1	1	0	0	0	1	1	2	0	1	0	1	1	2	1	2	3	2	1	3	0	4	3	3	5
chr1:150132915..150132934,+	p@chr1:150132915..150132934,+	0	0	0	0	0	0	0	0	0	0	0	0	0	0	0	0	0	1	0	0	0	0	0	0
chr1:150135594..150135619,+	p@chr1:150135594..150135619,+	3	10	7	12	13	5	9	5	5	3	2	3	26	10	17	18	21	10	11	5	21	37	15	10
chr1:150135736..150135751,+	p@chr1:150135736..150135751,+	1	3	1	0	2	0	2	3	1	0	0	0	14	1	7	4	12	6	4	0	3	8	8	5
chr1:150145526..150145535,+	p@chr1:150145526..150145535,+	0	0	0	0	0	0	0	0	0	0	0	0	0	0	0	0	0	0	0	1	0	0	0	1
chr1:150198953..150199011,+	p@chr1:150198953..150199011,+	39	21	13	7	17	25	18	17	22	20	54	18	57	18	24	12	16	12	17	24	40	24	22	16
chr1:150199032..150199082,+	p@chr1:150199032..150199082,+	4	5	6	7	7	10	9	0	11	12	7	2	7	11	10	5	9	4	2	9	21	13	20	7
chr1:150202959..150203003,-	p@chr1:150202959..150203003,-	40	43	30	19	73	38	30	17	37	31	44	39	48	40	28	11	13	18	18	19	46	15	30	11
chr1:150204149..150204175,-	p@chr1:150204149..150204175,-	7	12	9	4	16	9	9	4	9	3	8	6	7	6	16	3	4	3	2	3	4	6	2	3
chr1:150204203..150204226,-	p@chr1:150204203..150204226,-	7	6	4	3	13	5	5	3	6	3	9	3	7	1	5	1	3	3	4	1	2	1	1	2
chr1:150204249..150204271,-	p@chr1:150204249..150204271,-	1	5	5	7	11	6	4	6	4	5	6	8	3	2	10	3	1	3	2	1	2	5	6	2
chr1:150207017..150207032,-	p9@ANP32E	3	4	6	6	11	3	3	6	3	2	7	1	3	3	6	3	5	1	0	0	1	0	1	1
chr1:150207079..150207107,+	p@chr1:150207079..150207107,+	3	5	5	8	4	7	8	1	3	6	13	10	3	1	11	1	6	3	5	3	7	7	9	4
chr1:150207241..150207263,+	p@chr1:150207241..150207263,+	8	7	5	5	7	9	8	7	5	4	6	7	9	4	10	4	12	4	3	4	11	10	5	8
chr1:150207353..150207364,+	p@chr1:150207353..150207364,+	0	1	0	0	1	0	1	0	0	0	0	0	0	1	0	0	1	2	0	0	1	1	2	0
chr1:150208104..150208140,+	p@chr1:150208104..150208140,+	284	393	446	295	504	547	375	366	356	328	482	298	425	300	364	330	349	255	315	274	645	384	292	289
chr1:150208277..150208289,-	p10@ANP32E	12	8	8	7	10	10	12	1	10	5	9	5	54	46	44	41	48	37	44	29	60	63	40	31
chr1:150208291..150208309,-	p6@ANP32E	43	42	58	47	72	33	46	54	39	31	58	45	230	171	208	183	263	155	197	154	279	259	286	209
chr1:150208320..150208338,-	p4@ANP32E	64	99	111	86	175	95	98	69	91	99	111	101	318	243	344	242	328	269	331	226	462	411	330	249
chr1:150208343..150208360,-	p5@ANP32E	233	270	347	220	467	241	251	243	234	300	301	268	825	655	794	635	904	745	786	583	1222	898	827	655
chr1:150208363..150208386,-	p2@ANP32E	271	282	393	220	449	309	246	226	229	263	342	293	551	514	493	437	634	491	650	484	758	579	530	491
chr1:150208451..150208467,-	p1@ANP32E	1232	1271	1993	1264	1937	1399	1389	1371	1378	1399	1771	1414	865	696	895	706	925	758	983	710	1278	838	883	686
chr1:150208486..150208497,-	p8@ANP32E	94	129	147	90	169	74	92	91	122	111	132	108	51	58	67	60	54	68	85	63	66	80	62	48
chr1:150208498..150208509,-	p7@ANP32E	159	183	241	146	257	177	157	152	135	210	244	177	120	103	127	106	136	123	150	136	159	152	128	100
chr1:150208706..150208723,+	p@chr1:150208706..150208723,+	7	9	8	15	19	9	12	7	15	12	10	12	28	20	36	34	55	29	27	23	51	32	20	26
chr1:150209313..150209318,+	p1@ENST00000410290	16	12	9	11	12	19	15	17	18	20	16	18	12	11	10	9	12	4	7	3	12	13	10	13
chr1:150229645..150229660,+	p@chr1:150229645..150229660,+	0	0	3	2	1	1	2	1	2	0	2	2	1	1	1	2	3	3	2	3	5	0	0	1
chr1:150229665..150229674,+	p10@CA14	0	0	0	0	1	0	1	0	0	0	0	0	0	0	0	0	1	0	1	0	1	1	1	0
chr1:150229681..150229697,+	p8@CA14	0	0	0	0	0	0	2	1	0	0	0	0	0	2	0	0	0	2	0	1	0	0	2	0
chr1:150230160..150230176,+	p4@CA14	29	38	37	15	50	27	13	18	22	19	16	12	32	29	32	49	50	41	45	22	51	63	46	28
chr1:150230182..150230198,+	p7@CA14	26	30	32	17	42	13	22	13	20	19	24	16	31	24	17	27	45	40	48	31	48	32	44	26
chr1:150230212..150230227,+	p5@CA14	21	17	38	11	37	20	16	13	29	18	25	17	43	46	56	46	42	46	70	39	79	66	63	37
chr1:150230231..150230242,+	p6@CA14	5	19	16	8	10	11	10	12	9	7	6	10	31	25	29	26	40	28	27	19	35	42	34	20
chr1:150230247..150230279,+	p2@CA14	109	94	150	51	127	58	86	64	77	78	67	57	257	209	325	216	273	241	339	170	358	337	280	187
chr1:150230291..150230323,+	p3@CA14	10	11	11	6	20	7	14	8	17	6	14	7	61	41	54	49	54	47	57	39	82	51	77	40
chr1:150230431..150230501,+	p1@CA14	77	75	115	82	138	109	107	97	97	94	129	87	38	24	19	46	36	31	38	24	51	40	47	30
chr1:150239551..150239565,-	p10@APH1A	4	6	14	4	5	10	6	2	7	5	15	7	9	4	11	10	9	7	7	4	7	8	5	8
chr1:150240750..150240769,-	p8@APH1A	0	0	0	0	0	0	0	0	0	0	0	0	0	0	0	0	0	0	0	0	0	1	0	0
chr1:150241230..150241241,-	p4@APH1A	0	0	0	0	2	0	0	0	0	0	0	0	2	0	0	0	0	2	0	3	2	1	1	0
chr1:150241322..150241335,-	p2@APH1A	5	3	14	5	9	5	8	3	6	5	9	3	9	6	8	2	5	7	4	6	17	8	11	5
chr1:150241341..150241433,-	p1@APH1A	295	295	454	294	341	312	312	301	287	319	352	309	481	523	491	451	494	446	466	342	562	635	503	404
chr1:150241451..150241462,-	p3@APH1A	18	26	19	12	14	11	15	13	16	22	13	14	27	16	26	11	16	13	13	5	22	14	13	17
chr1:150245099..150245136,+	p2@C1orf54	135	149	183	98	195	97	161	140	149	123	169	115	286	252	261	293	321	336	281	210	374	443	374	230
chr1:150245177..150245214,+	p1@C1orf54	53	52	52	37	47	37	34	40	37	33	43	37	181	137	111	158	163	126	139	75	151	230	158	109
chr1:150254401..150254408,-	p@chr1:150254401..150254408,-	13	15	10	20	22	21	15	16	19	11	18	14	4	1	2	4	6	4	6	3	5	13	6	8
chr1:150254567..150254584,-	p9@APH1A	33	42	52	33	61	33	28	34	25	19	32	23	11	5	19	17	29	10	26	9	20	28	12	21
chr1:150254587..150254600,-	p6@APH1A	9	21	27	12	30	18	11	14	15	12	22	14	6	6	5	8	3	8	5	4	6	7	8	10
chr1:150254936..150255001,+	p1@C1orf51	112	139	182	78	122	102	97	98	98	117	112	97	259	235	219	227	286	182	228	160	307	345	327	233
chr1:150266256..150266319,+	p1@MRPS21	2372	2790	3265	2182	3571	2525	2651	2336	2385	2540	2929	2343	2612	1969	2282	2045	2759	2434	1966	1893	3274	2937	2581	1872
chr1:150266491..150266565,+	p2@MRPS21	3	1	4	2	10	4	2	3	6	0	2	3	2	3	1	2	2	2	3	0	3	3	3	2
chr1:150293835..150293886,-	p@chr1:150293835..150293886,-	3	2	10	5	5	8	8	7	7	2	11	5	18	16	13	14	26	13	19	12	16	19	11	6
chr1:150293921..150293932,+	p2@PRPF3	2	10	12	7	14	8	7	6	5	5	11	5	14	11	11	22	25	14	28	6	26	18	15	14
chr1:150293933..150293940,+	p4@PRPF3	6	7	3	3	3	2	3	4	4	5	3	4	8	2	7	8	10	8	8	3	9	7	7	7
chr1:150293973..150294028,+	p1@PRPF3	160	177	269	177	418	172	151	182	141	185	219	205	423	291	284	331	298	270	292	239	400	369	315	249
chr1:150294031..150294042,+	p3@PRPF3	11	1	16	9	35	18	7	11	10	8	19	17	19	13	14	22	23	13	12	11	21	20	30	13
chr1:150336155..150336202,+	p12@RPRD2	1	3	3	2	3	1	1	0	0	0	0	0	9	4	8	9	8	4	4	2	5	4	3	4
chr1:150336599..150336610,+	p6@RPRD2	15	9	23	6	20	8	9	6	9	9	13	6	12	13	20	13	13	10	10	13	19	18	9	14
chr1:150336614..150336659,+	p2@RPRD2	164	152	186	113	210	116	108	90	93	88	139	108	311	202	283	191	287	210	227	183	324	326	244	168
chr1:150336660..150336698,+	p3@RPRD2	74	84	105	52	99	69	67	38	57	58	82	72	170	121	114	158	149	152	118	78	152	215	133	124
chr1:150336814..150336817,+	p11@RPRD2	1	0	2	1	0	0	0	0	1	0	0	0	1	1	1	1	0	0	1	0	2	2	0	0
chr1:150336979..150336990,+	p7@RPRD2	3	3	1	0	1	4	3	1	2	2	1	0	1	1	1	2	0	1	0	0	2	2	0	2
chr1:150337100..150337120,+	p4@RPRD2	8	10	7	8	13	9	14	10	12	17	11	14	20	10	12	20	18	24	12	15	15	38	30	18
chr1:150337144..150337194,+	p1@RPRD2	161	159	217	154	250	209	190	180	162	182	196	184	253	186	197	219	251	225	242	160	301	333	270	210
chr1:150459873..150459926,+	p1@TARS2	363	398	499	311	915	389	361	284	319	335	444	347	389	356	441	346	422	363	392	286	539	477	377	287
chr1:150480551..150480560,+	p2@ECM1	1	0	0	0	0	0	0	0	0	0	0	0	1	0	3	0	1	1	1	0	1	1	0	2
chr1:150480576..150480591,+	p1@ECM1	1	0	0	0	0	1	2	0	0	1	0	2	18	34	30	7	21	7	11	6	21	17	25	9
chr1:150482004..150482012,+	p@chr1:150482004..150482012,+	0	0	0	0	0	0	0	0	0	0	0	0	1	0	0	0	0	0	0	0	0	0	0	0
chr1:150482135..150482170,+	p@chr1:150482135..150482170,+	0	0	0	0	0	0	0	0	0	0	0	0	0	1	0	1	0	0	0	0	0	0	0	0
chr1:150483436..150483468,+	p@chr1:150483436..150483468,+	0	0	0	0	0	0	0	0	0	0	0	0	0	0	0	0	0	0	0	0	1	0	0	0
chr1:150484034..150484058,+	p@chr1:150484034..150484058,+	0	0	0	0	0	0	0	0	0	0	0	0	0	0	1	0	0	0	0	0	0	0	0	0
chr1:150484101..150484124,+	p@chr1:150484101..150484124,+	0	0	0	0	0	0	0	0	0	0	0	0	0	0	1	0	0	0	0	0	0	0	0	0
chr1:150484248..150484262,+	p@chr1:150484248..150484262,+	0	0	0	0	0	0	0	0	0	0	0	0	0	1	1	0	0	0	0	0	0	0	1	0
chr1:150484855..150484880,+	p@chr1:150484855..150484880,+	0	0	0	0	0	0	0	0	0	0	0	0	0	0	0	0	0	0	0	0	1	0	0	0
chr1:150488205..150488251,+	p1@ENST00000416894	16	6	16	9	8	13	6	6	3	4	11	3	15	19	21	19	23	22	18	12	21	23	20	14
chr1:150521860..150521871,+	p2@ADAMTSL4	2	12	4	6	6	9	1	4	5	3	7	4	3	3	2	2	3	2	4	1	4	1	3	0
chr1:150521876..150521901,+	p1@ADAMTSL4	22	23	32	18	30	22	33	32	42	26	38	23	39	39	38	23	21	24	15	26	32	25	17	14
chr1:150522222..150522261,+	p3@ADAMTSL4	0	0	0	0	0	0	0	1	0	0	0	0	0	0	0	0	0	0	1	0	0	0	0	0
chr1:150524999..150525022,+	p@chr1:150524999..150525022,+	0	0	0	1	2	0	0	0	0	1	0	1	0	0	0	1	0	0	0	0	0	1	1	0
chr1:150526031..150526050,+	p@chr1:150526031..150526050,+	0	0	1	0	2	0	2	0	0	0	1	1	1	0	0	0	0	0	0	0	0	0	0	0
chr1:150532802..150532839,+	p@chr1:150532802..150532839,+	0	0	0	0	0	1	0	0	0	1	0	0	0	0	0	0	0	0	0	0	0	0	0	0
chr1:150532861..150532875,+	p@chr1:150532861..150532875,+	0	0	0	0	0	0	0	0	0	0	0	0	0	0	0	1	0	0	0	0	0	0	0	0
chr1:150533934..150533959,+	p@chr1:150533934..150533959,+	7	4	11	4	9	5	7	3	3	5	8	9	12	2	3	5	12	4	4	11	16	3	5	1
chr1:150534570..150534610,-	p1@C1orf138	2	1	4	2	2	2	4	1	5	3	0	0	6	2	0	5	2	3	2	4	2	3	1	4
chr1:150548350..150548572,-	p@chr1:150548350..150548572,-	20	7	4	5	6	6	5	7	7	5	4	7	13	3	14	8	9	3	14	5	17	11	9	1
chr1:150550293..150550307,-	p@chr1:150550293..150550307,-	0	1	0	1	0	0	0	0	0	0	0	0	0	0	0	0	0	1	1	0	0	0	0	0
chr1:150550663..150550681,+	p@chr1:150550663..150550681,+	0	0	0	0	0	1	0	0	0	1	0	0	1	0	0	0	0	2	1	2	1	2	1	1
chr1:150550728..150550773,+	p@chr1:150550728..150550773,+	1	1	0	2	0	3	0	0	2	0	1	0	1	1	0	1	4	2	1	3	2	1	0	0
chr1:150552066..150552093,-	p1@MCL1	812	672	1096	494	557	678	564	644	627	568	807	536	923	738	566	709	730	461	728	288	741	799	704	524
chr1:150552296..150552334,+	p@chr1:150552296..150552334,+	15	10	14	6	7	9	7	10	8	12	10	8	26	12	10	32	19	18	8	10	20	23	25	11
chr1:150552304..150552339,-	p2@MCL1	1	1	0	2	0	0	1	1	2	0	0	0	0	0	1	1	0	0	1	0	0	2	2	1
chr1:150552359..150552399,+	p@chr1:150552359..150552399,+	6	5	8	2	7	7	4	3	2	3	5	6	24	10	10	26	25	19	24	13	24	20	24	11
chr1:150577271..150577324,-	p@chr1:150577271..150577324,-	1	0	3	0	1	1	1	3	0	1	0	0	1	0	0	0	0	0	0	0	0	0	0	0
chr1:150577333..150577350,-	p@chr1:150577333..150577350,-	1	0	0	0	1	1	0	1	0	1	0	1	0	0	0	0	0	1	0	0	0	0	0	0
chr1:150577431..150577444,+	p@chr1:150577431..150577444,+	0	0	0	1	0	0	0	0	0	0	0	0	0	0	0	0	0	0	0	0	0	0	0	0
chr1:150577466..150577503,+	p@chr1:150577466..150577503,+	3	1	3	0	0	2	0	0	1	1	1	0	0	0	0	0	0	0	0	1	2	0	0	0
chr1:150583933..150583944,-	p@chr1:150583933..150583944,-	0	0	1	0	0	0	0	0	0	0	0	0	1	0	0	0	0	0	0	0	0	0	0	0
chr1:150584006..150584024,-	p1@AK129725	1	1	0	0	0	1	0	0	0	0	1	0	1	1	0	3	1	1	0	0	2	2	0	1
chr1:150584212..150584225,+	p@chr1:150584212..150584225,+	0	0	0	0	0	0	1	0	0	0	0	0	1	0	0	0	0	0	0	0	0	0	0	0
chr1:150584237..150584248,+	p@chr1:150584237..150584248,+	0	0	0	0	0	0	0	0	0	0	0	0	1	1	0	0	0	0	0	0	0	0	0	0
chr1:150584263..150584287,+	p@chr1:150584263..150584287,+	0	0	0	0	0	0	0	0	0	0	0	0	0	0	0	0	0	0	0	0	0	0	1	0
chr1:150584301..150584312,+	p@chr1:150584301..150584312,+	1	0	0	0	0	0	0	1	0	0	0	0	0	0	0	0	1	0	1	0	0	0	0	0
chr1:150586006..150586033,-	p@chr1:150586006..150586033,-	0	0	0	0	0	0	0	0	0	0	0	0	0	0	0	0	0	0	0	0	1	0	0	0
chr1:150586226..150586268,+	p@chr1:150586226..150586268,+	0	0	0	0	0	0	0	0	0	0	0	0	0	1	0	0	0	0	0	0	0	0	0	0
chr1:150586309..150586333,+	p@chr1:150586309..150586333,+	0	0	0	0	0	0	0	0	0	0	0	0	0	0	0	0	0	1	0	0	0	0	0	0
chr1:150595013..150595041,-	p@chr1:150595013..150595041,-	218	215	228	152	121	209	188	139	176	160	203	119	114	88	92	42	53	49	45	49	88	66	89	48
chr1:150601588..150601631,-	p2@ENSA	377	465	599	385	832	375	358	343	343	386	453	382	143	108	128	134	136	136	116	108	184	164	151	124
chr1:150601634..150601645,-	p3@ENSA	8	5	6	3	7	5	4	3	7	2	7	4	1	1	2	2	0	1	1	0	0	3	2	1
chr1:150601870..150601890,+	p@chr1:150601870..150601890,+	0	0	0	1	1	1	0	1	0	1	1	1	5	3	2	7	5	1	2	1	1	3	0	0
chr1:150602046..150602095,-	p1@ENSA	2681	2650	3521	2159	4062	2522	2484	2182	2465	2464	2785	2068	2106	1987	1893	2189	2529	2323	2021	1424	2729	2836	2553	1934
chr1:150602262..150602307,+	p@chr1:150602262..150602307,+	16	23	22	13	19	18	8	9	14	9	13	15	12	14	13	16	20	17	8	7	17	27	7	9
chr1:150602316..150602339,+	p@chr1:150602316..150602339,+	52	50	43	33	63	39	28	18	33	25	26	18	48	18	19	29	41	11	19	17	28	34	30	21
chr1:150636158..150636162,-	p@chr1:150636158..150636162,-	3	3	2	2	9	3	3	3	4	1	3	4	2	0	1	0	0	1	1	1	0	4	1	2
chr1:150669581..150669602,-	p3@GOLPH3L	18	23	17	14	13	17	13	21	20	14	24	27	18	9	11	8	14	9	13	2	8	13	6	11
chr1:150669604..150669643,-	p1@GOLPH3L	394	376	475	326	527	381	371	320	325	322	401	405	304	255	300	227	274	196	232	169	267	339	251	208
chr1:150669645..150669670,-	p2@GOLPH3L	70	89	87	50	98	62	71	73	65	82	78	62	69	51	66	60	70	76	52	42	71	81	49	62
chr1:150737240..150737264,-	p5@CTSS	0	0	0	0	0	0	0	0	0	0	0	0	0	0	0	0	0	0	0	0	1	0	0	0
chr1:150738211..150738260,-	p1@CTSS	0	0	0	0	0	0	0	0	0	0	0	0	1	1	3	1	3	0	3	1	3	3	0	1
chr1:150738261..150738325,-	p2@CTSS	0	0	0	0	0	0	0	0	0	0	0	0	2	1	0	1	0	0	0	0	1	1	0	0
chr1:150768920..150768936,-	p@chr1:150768920..150768936,-	0	1	0	0	1	0	1	0	0	0	0	0	0	0	0	0	0	0	0	0	0	0	0	0
chr1:150776569..150776581,-	p@chr1:150776569..150776581,-	0	2	0	0	1	0	0	0	0	0	0	0	1	0	0	0	0	0	0	0	0	0	0	0
chr1:150780727..150780743,-	p1@CTSK	12	31	34	9	19	13	10	7	13	11	14	12	7	10	6	2	5	3	6	0	0	8	4	6
chr1:150780757..150780800,-	p2@CTSK	52	66	75	29	75	38	46	41	35	40	76	47	18	35	27	13	15	9	9	3	13	43	26	12
chr1:150780808..150780829,-	p3@CTSK	11	16	12	7	10	9	8	11	5	5	9	8	7	11	4	4	4	8	6	2	2	9	4	5
chr1:150788853..150788884,-	p@chr1:150788853..150788884,-	0	0	1	0	0	0	0	1	0	0	0	0	1	1	1	0	0	0	0	0	0	0	0	1
chr1:150808918..150808938,-	p4@ARNT	0	0	0	0	0	0	0	0	1	0	0	0	0	0	1	0	0	0	0	0	0	0	0	0
chr1:150849047..150849082,-	p1@ARNT	244	263	355	179	319	210	202	193	181	222	235	209	350	359	351	329	384	383	369	267	450	484	395	278
chr1:150849174..150849200,-	p2@ARNT	80	58	80	45	57	46	47	44	46	29	40	31	115	94	101	102	83	102	87	52	108	114	106	70
chr1:150849208..150849217,-	p3@ARNT	1	5	3	3	3	1	4	0	1	1	1	1	5	4	8	6	6	5	6	1	8	4	4	6
chr1:150898733..150898744,+	p3@SETDB1	1	1	1	3	3	1	3	3	2	0	1	1	7	4	8	6	5	7	5	5	4	5	3	3
chr1:150898775..150898795,+	p2@SETDB1	5	6	8	2	9	3	4	6	5	4	4	4	6	9	8	5	9	8	8	2	9	12	9	5
chr1:150898812..150898923,+	p1@SETDB1	238	237	315	166	291	178	224	184	173	170	215	175	465	459	446	344	372	327	407	310	473	555	402	300
chr1:1509383..1509406,-	p@chr1:1509383..1509406,-	0	0	0	0	0	0	0	0	0	0	0	0	0	0	0	0	0	0	0	0	0	0	1	0
chr1:150938383..150938417,-	p@chr1:150938383..150938417,-	1	0	1	1	6	0	0	2	0	0	0	0	1	0	1	0	0	1	0	0	0	0	1	0
chr1:150940599..150940628,-	p8@CERS2	1	0	1	1	2	0	0	1	2	0	1	2	0	3	2	1	2	1	0	0	0	0	0	0
chr1:150944431..150944443,-	p23@CERS2	0	0	1	0	0	1	0	0	0	0	0	0	0	0	0	0	0	0	0	0	0	0	0	0
chr1:150946912..150946954,-	p7@CERS2	20	31	20	29	25	18	23	25	18	18	34	20	12	3	9	8	16	9	13	6	14	11	12	14
chr1:150947131..150947191,-	p1@CERS2	41	32	38	37	48	48	46	35	32	50	31	43	106	98	93	79	88	92	80	63	122	135	132	94
chr1:150947192..150947209,-	p5@CERS2	23	26	28	20	28	19	19	22	24	27	27	24	87	57	69	58	76	85	67	42	88	93	101	76
chr1:150947281..150947298,-	p3@CERS2	89	91	114	57	85	82	83	73	59	86	72	58	121	124	109	99	161	125	133	74	137	143	133	123
chr1:150947299..150947328,-	p2@CERS2	479	433	560	350	405	423	454	412	439	390	468	347	431	474	481	364	456	371	509	269	505	565	433	349
chr1:150947343..150947360,-	p4@CERS2	46	50	65	37	45	44	43	37	37	45	40	28	42	56	35	28	60	50	43	26	58	53	42	28
chr1:150949632..150949662,-	p@chr1:150949632..150949662,-	0	0	0	0	1	0	0	0	0	0	0	2	0	0	0	0	0	0	0	0	0	0	0	0
chr1:150953891..150953894,+	p@chr1:150953891..150953894,+	2	1	1	2	10	4	0	3	0	4	2	3	0	0	0	0	1	0	1	1	1	2	0	0
chr1:150954435..150954444,+	p10@ANXA9	2	0	1	0	2	3	0	2	3	1	1	2	0	0	0	0	0	0	0	0	0	0	0	0
chr1:150954514..150954528,+	p3@ANXA9	0	0	0	0	0	0	1	1	0	0	0	0	0	0	0	0	0	0	0	0	0	1	0	0
chr1:150954548..150954561,+	p2@ANXA9	0	0	0	0	0	0	0	1	1	0	0	0	0	0	0	0	0	0	0	0	0	0	0	0
chr1:150954718..150954729,+	p4@ANXA9	0	0	0	1	0	0	0	0	0	0	1	0	0	0	0	0	1	0	0	0	0	1	1	2
chr1:150954745..150954805,+	p1@ANXA9	1	2	0	4	10	4	1	2	4	5	8	13	3	6	6	11	7	4	5	7	6	22	13	10
chr1:150978886..150978888,-	p18@FAM63A	1	0	0	0	0	0	0	0	0	0	0	0	0	0	0	0	0	0	0	0	0	0	0	0
chr1:150978902..150978934,-	p3@FAM63A	0	0	2	0	0	1	1	0	0	1	1	0	1	1	2	3	3	1	2	0	1	0	0	4
chr1:150978953..150978966,-	p7@FAM63A	0	0	0	0	0	0	0	0	0	1	0	0	1	1	0	0	0	0	0	1	2	0	1	1
chr1:150979077..150979097,-	p5@FAM63A	0	0	0	0	0	0	0	0	0	0	1	0	0	0	0	0	0	1	0	0	0	0	0	0
chr1:150979100..150979120,-	p6@FAM63A	0	0	1	0	0	0	1	0	0	0	0	0	1	0	0	0	0	0	0	0	0	0	0	0
chr1:150979129..150979140,-	p10@FAM63A	0	0	0	0	0	0	0	0	0	0	0	0	0	0	0	0	0	0	0	0	0	0	0	1
chr1:150979169..150979179,-	p13@FAM63A	0	0	2	0	0	0	0	0	0	1	0	0	1	0	0	1	1	0	1	0	2	1	0	0
chr1:150979189..150979206,-	p4@FAM63A	0	1	0	0	2	1	0	1	0	1	1	2	7	2	8	3	6	2	3	3	2	7	1	1
chr1:150979219..150979230,-	p9@FAM63A	2	2	1	1	1	0	0	2	0	0	0	0	4	1	2	1	3	2	2	1	3	4	2	2
chr1:150979245..150979252,-	p12@FAM63A	0	0	1	0	0	0	0	1	0	0	0	0	1	1	0	0	1	0	2	0	0	0	1	0
chr1:150979253..150979264,-	p8@FAM63A	1	1	0	0	0	2	1	0	0	0	0	0	1	2	1	1	1	1	0	0	3	2	1	3
chr1:150979271..150979329,-	p1@FAM63A	25	29	39	23	32	33	22	28	23	26	16	21	39	45	32	48	54	31	43	27	63	56	64	37
chr1:150979335..150979384,-	p2@FAM63A	17	27	17	9	27	15	12	17	15	10	16	13	34	38	24	28	32	25	33	24	47	36	23	22
chr1:150979468..150979477,-	p16@FAM63A	0	0	0	0	0	0	0	0	0	0	0	0	0	0	0	1	0	0	1	0	0	0	0	0
chr1:150980668..150980692,-	p11@FAM63A	0	0	0	0	0	2	0	0	0	0	0	0	1	1	3	2	5	0	2	0	4	2	2	2
chr1:150980828..150980869,-	p17@FAM63A	0	0	0	0	1	1	0	0	0	1	0	0	0	0	1	0	0	0	3	0	0	1	0	0
chr1:150980868..150980882,+	p3@PRUNE	13	18	16	7	7	10	11	14	8	11	24	5	13	11	11	12	16	14	18	9	12	17	19	3
chr1:150980889..150980965,+	p1@PRUNE	265	270	351	208	269	235	252	224	231	244	338	232	269	276	283	233	233	270	260	149	325	347	247	197
chr1:150980989..150981014,+	p2@PRUNE	77	86	103	83	103	87	71	77	73	64	77	68	49	44	42	28	47	46	32	23	53	48	51	36
chr1:150981025..150981038,+	p4@PRUNE	22	10	21	17	30	18	23	12	23	20	24	24	14	6	15	12	15	15	11	9	5	14	11	8
chr1:1509931..1509994,-	p3@SSU72	341	329	406	427	858	511	441	386	405	458	490	393	132	124	151	217	230	177	121	90	203	185	191	128
chr1:1509995..1510032,-	p2@SSU72	214	219	255	231	466	322	236	221	220	221	255	210	177	107	199	229	259	213	132	102	153	185	191	108
chr1:151009035..151009050,+	p2@BNIPL	2	1	10	2	5	5	6	4	4	5	3	0	0	0	0	0	0	0	0	0	1	0	0	0
chr1:151009054..151009113,+	p1@BNIPL	12	18	28	6	27	11	17	21	32	18	17	12	0	0	0	0	0	0	0	0	0	0	0	0
chr1:151020175..151020239,+	p1@C1orf56	30	37	62	27	43	34	27	28	33	25	36	22	41	32	34	34	48	36	46	19	46	51	46	40
chr1:151020241..151020251,+	p3@C1orf56	21	3	16	12	20	12	6	11	14	13	10	12	10	14	15	10	23	10	16	1	15	19	12	12
chr1:151020284..151020329,+	p2@C1orf56	5	10	15	6	16	12	9	14	17	8	13	9	21	15	17	15	14	16	8	9	22	21	26	8
chr1:1510204..1510267,-	p1@SSU72	1387	1386	1857	1184	2058	1501	1557	1266	1371	1665	1976	1500	1741	1473	1656	1338	1792	1558	1760	1181	2060	2011	1957	1463
chr1:151030388..151030419,+	p9@MLLT11	0	0	0	1	0	0	0	0	1	0	1	0	0	1	1	0	0	0	0	1	0	0	3	0
chr1:151030893..151030904,+	p@chr1:151030893..151030904,+	0	0	0	0	1	0	0	0	0	0	0	0	0	0	0	0	0	0	0	0	0	0	0	0
chr1:1510319..1510335,+	p2@ENST00000366221	4	2	4	2	6	7	6	2	10	1	5	2	2	5	5	10	12	5	1	7	5	9	10	4
chr1:151032024..151032034,-	p7@CDC42SE1	3	3	3	4	6	3	5	2	3	5	1	4	1	3	2	2	2	2	2	7	6	4	2	1
chr1:151032040..151032115,-	p1@CDC42SE1	284	313	376	236	405	336	231	254	257	282	310	240	353	344	263	313	337	325	354	233	468	420	340	275
chr1:151032142..151032195,+	p5@MLLT11	6	11	9	6	16	5	2	6	13	10	9	8	24	27	28	18	31	22	12	15	26	14	17	12
chr1:151032739..151032748,+	p6@MLLT11	1	2	3	2	3	3	2	1	1	1	3	2	1	3	0	1	5	1	1	0	4	4	0	6
chr1:151032758..151032763,+	p10@MLLT11	0	1	1	1	1	1	2	0	1	2	0	2	0	1	0	0	2	0	0	0	1	3	1	0
chr1:151032782..151032801,+	p4@MLLT11	7	4	10	6	12	10	4	7	10	10	11	7	11	10	6	9	12	11	6	4	3	9	11	6
chr1:151032833..151032850,+	p3@MLLT11	36	26	31	22	51	35	28	20	27	32	25	31	27	55	35	28	31	21	35	23	32	41	24	27
chr1:151032860..151032918,+	p1@MLLT11	343	361	433	335	710	483	410	325	390	384	546	348	1257	1192	889	873	1158	991	1040	729	1527	1223	1184	770
chr1:151032922..151032951,+	p2@MLLT11	32	35	50	39	100	53	43	36	35	37	43	48	142	164	111	110	135	112	126	105	169	160	150	136
chr1:151032957..151032968,+	p7@MLLT11	7	7	19	10	22	12	5	5	9	11	12	11	23	15	14	8	16	15	18	13	22	23	21	11
chr1:1510337..1510363,+	p1@ENST00000366221	11	7	10	9	10	7	8	5	6	6	10	2	14	18	10	14	15	10	13	11	11	17	10	8
chr1:1510371..1510385,+	p1@AF161351	0	5	6	2	1	5	4	2	3	7	3	5	11	3	4	7	4	7	4	5	3	13	7	1
chr1:151039966..151040019,+	p11@MLLT11	1	2	0	0	3	2	2	3	0	1	2	2	3	5	3	4	6	3	4	1	6	4	0	5
chr1:151040022..151040039,+	p12@MLLT11	0	1	0	0	1	0	0	0	0	0	0	0	2	0	0	1	0	1	0	1	2	1	0	0
chr1:151040388..151040403,+	p@chr1:151040388..151040403,+	1	1	0	0	2	3	1	0	1	0	1	1	1	0	4	1	0	0	1	0	1	0	1	0
chr1:151040448..151040470,+	p@chr1:151040448..151040470,+	1	0	1	0	0	2	1	0	1	0	0	1	2	1	0	2	1	0	2	1	2	0	0	1
chr1:151040479..151040490,+	p@chr1:151040479..151040490,+	0	0	0	0	0	0	0	0	0	0	0	0	0	1	0	0	0	0	0	0	0	0	0	0
chr1:151040524..151040538,+	p@chr1:151040524..151040538,+	1	1	3	0	2	2	3	0	0	0	0	1	1	2	2	0	0	1	0	0	3	2	0	1
chr1:151040676..151040687,+	p@chr1:151040676..151040687,+	0	0	0	0	0	0	0	0	0	0	0	0	0	1	0	0	0	0	0	0	0	0	0	0
chr1:151043070..151043110,+	p3@GABPB2	1	1	0	1	3	3	3	2	1	1	3	0	5	3	2	6	4	8	4	4	2	2	4	4
chr1:151043216..151043256,+	p1@GABPB2	8	11	8	8	21	6	4	8	12	8	9	13	20	17	20	20	19	21	25	9	20	21	12	7
chr1:151043266..151043295,+	p2@GABPB2	3	0	4	2	4	2	6	1	1	6	7	3	8	2	2	5	11	11	5	4	5	14	3	6
chr1:1510749..1510760,-	p5@SSU72	0	0	1	0	0	0	0	0	0	0	0	0	0	1	0	1	0	0	1	0	0	0	0	1
chr1:151119088..151119114,-	p1@SEMA6C	87	84	107	76	136	114	108	115	79	117	116	111	289	236	224	213	202	193	189	126	273	275	230	154
chr1:151119119..151119130,-	p3@SEMA6C	1	2	1	2	4	3	4	3	2	3	5	1	10	8	6	3	11	6	7	4	5	11	7	3
chr1:151119131..151119148,-	p2@SEMA6C	19	24	29	18	34	29	24	17	29	23	26	20	53	66	65	49	50	51	55	28	61	90	56	55
chr1:151119309..151119339,+	p@chr1:151119309..151119339,+	0	0	0	1	0	1	0	0	1	0	2	0	2	2	1	1	3	0	1	2	1	1	6	1
chr1:151129103..151129130,+	p2@TNFAIP8L2	0	0	0	0	0	0	0	0	0	1	0	0	0	0	0	0	0	0	1	0	0	0	0	0
chr1:151129135..151129165,+	p1@TNFAIP8L2	0	0	1	1	1	0	0	0	0	0	1	0	2	0	0	0	0	0	0	1	0	0	1	0
chr1:151137804..151137828,-	p2@LYSMD1	3	2	0	3	4	1	4	2	3	3	4	2	17	13	12	14	9	5	10	8	9	20	16	6
chr1:151138323..151138384,-	p1@LYSMD1	133	109	168	94	181	100	93	87	91	74	83	81	161	147	155	170	182	158	179	108	194	228	210	135
chr1:151138422..151138440,-	p3@LYSMD1	2	1	0	0	0	2	0	0	0	1	0	1	3	1	0	0	3	0	4	2	1	1	2	2
chr1:151138500..151138510,+	p2@SCNM1	9	7	17	11	15	8	5	11	8	21	17	6	16	11	18	21	13	14	24	11	31	17	19	18
chr1:151138526..151138638,+	p1@SCNM1	291	298	429	296	623	335	280	316	278	281	363	293	476	410	408	353	375	347	322	295	544	474	415	349
chr1:151139023..151139038,-	p@chr1:151139023..151139038,-	1	0	1	0	2	0	1	0	0	1	3	1	9	6	5	1	5	2	6	4	3	12	5	5
chr1:151139131..151139168,+	p3@SCNM1	0	1	0	1	2	0	2	2	1	0	0	0	4	2	4	3	4	3	2	1	1	5	1	1
chr1:151139403..151139427,+	p4@SCNM1	1	0	1	2	1	1	0	1	0	1	0	1	0	1	4	3	0	1	1	3	1	0	0	0
chr1:151149443..151149466,-	p@chr1:151149443..151149466,-	0	0	1	2	4	2	0	0	1	1	0	1	1	0	2	1	1	0	0	0	0	1	1	0
chr1:151162606..151162682,-	p1@VPS72	1017	956	1355	843	1768	953	930	840	895	959	1164	959	1470	1230	1315	1246	1646	1568	1473	1103	2020	1760	1497	1200
chr1:151162753..151162782,+	p@chr1:151162753..151162782,+	0	0	2	3	1	2	1	1	3	2	2	1	3	2	4	5	7	4	8	4	7	11	4	2
chr1:151171012..151171083,+	p1@PIP5K1A	815	978	1266	756	1118	857	848	782	776	827	1066	821	1427	1150	1285	1222	1307	1179	1377	975	1657	1541	1306	1057
chr1:151171326..151171337,-	p@chr1:151171326..151171337,-	0	0	0	0	0	1	1	1	0	0	0	0	1	0	0	0	2	0	0	0	0	0	1	0
chr1:151172907..151172911,+	p@chr1:151172907..151172911,+	1	0	1	0	1	2	0	2	2	0	1	0	1	2	3	1	2	1	2	0	3	3	0	1
chr1:151227202..151227253,+	p1@PSMD4	1205	1415	1831	1355	3060	1535	1275	1280	1246	1518	1935	1650	1532	1307	1172	1293	1280	1173	1492	935	1701	1685	1350	1146
chr1:151227487..151227517,+	p@chr1:151227487..151227517,+	1	0	0	0	0	0	0	0	0	0	0	0	2	0	2	0	0	3	2	0	2	0	0	1
chr1:151253709..151253725,-	p@chr1:151253709..151253725,-	4	4	3	4	5	5	7	4	3	6	11	7	7	5	3	14	12	9	6	3	4	11	4	3
chr1:151253991..151254031,+	p2@ZNF687	38	47	51	23	53	40	44	27	31	39	46	33	46	30	42	50	52	35	47	27	67	67	46	30
chr1:151254362..151254378,-	p1@ENST00000494138	1	5	9	11	5	4	11	7	6	6	12	5	22	6	10	15	23	13	15	10	20	25	21	8
chr1:151254469..151254483,-	p3@ENST00000447795,p3@uc001exo.2	4	2	7	6	6	8	7	5	7	4	5	9	8	3	4	10	14	8	13	2	9	10	7	2
chr1:151254738..151254787,+	p1@ZNF687	380	421	500	270	712	333	380	347	376	385	429	298	315	270	304	366	308	330	286	201	337	432	354	268
chr1:151254801..151254810,+	p4@ZNF687	8	4	13	4	20	7	8	5	4	5	10	6	5	5	3	6	5	1	6	2	1	2	2	5
chr1:151254856..151254874,-	p4@ENST00000447795,p4@uc001exo.2	3	0	2	2	1	2	4	2	1	5	1	2	4	0	1	2	2	1	1	1	1	2	2	0
chr1:151254946..151255031,+	p@chr1:151254946..151255031,+	21	25	30	13	27	14	14	14	12	16	14	10	6	3	3	5	2	4	4	1	4	2	7	2
chr1:151288422..151288450,-	p@chr1:151288422..151288450,-	0	0	0	0	0	0	0	0	0	0	0	0	0	0	0	0	0	0	0	0	2	1	0	0
chr1:151299842..151299921,-	p1@PI4KB	103	120	158	111	186	148	91	99	93	127	156	85	176	151	133	144	129	185	157	66	198	217	166	112
chr1:151299987..151299993,-	p5@PI4KB	0	0	0	0	0	0	0	0	0	0	0	0	0	0	0	0	0	0	0	1	0	0	0	0
chr1:151300071..151300074,-	p4@PI4KB	3	9	5	3	8	5	1	4	4	7	1	5	11	4	2	8	6	3	4	2	6	4	1	7
chr1:151300126..151300152,-	p2@PI4KB	21	30	36	20	64	26	20	24	37	31	33	30	103	71	75	62	65	77	65	48	74	127	78	55
chr1:151300160..151300196,-	p3@PI4KB	19	22	26	22	29	14	13	20	17	16	29	15	23	24	20	27	20	15	24	16	33	50	33	31
chr1:151319283..151319314,-	p4@RFX5	8	6	10	10	15	16	17	10	11	5	12	7	31	23	14	20	19	8	16	9	21	26	11	8
chr1:151319318..151319338,-	p3@RFX5	38	44	48	32	51	39	37	48	52	43	41	26	79	57	52	45	71	44	72	27	69	82	56	46
chr1:151319411..151319444,+	p2@ENST00000455503	15	15	16	20	30	12	17	13	9	14	22	18	48	30	30	33	27	33	21	23	44	38	44	26
chr1:151319470..151319510,+	p1@ENST00000455503	54	59	67	65	114	80	78	63	73	83	101	64	93	55	47	73	90	77	63	42	117	91	103	80
chr1:151319654..151319698,-	p2@RFX5	17	14	13	7	21	9	12	13	8	3	7	14	37	13	10	31	17	13	10	9	12	26	12	18
chr1:151319710..151319774,-	p1@RFX5	234	265	355	169	306	206	204	232	240	232	282	164	417	281	276	326	331	349	321	204	430	407	321	264
chr1:151342180..151342194,-	p2@SELENBP1	0	0	0	0	0	0	0	0	0	0	0	0	0	0	0	0	0	0	0	1	0	0	0	0
chr1:151345171..151345188,-	p1@SELENBP1	123	120	197	124	198	164	140	156	142	154	205	148	530	478	444	509	440	416	380	218	434	644	525	363
chr1:151372033..151372055,+	p1@PSMB4	723	659	880	651	869	705	793	702	761	928	1236	975	517	616	595	504	482	391	481	350	517	982	713	632
chr1:151403239..151403258,-	p@chr1:151403239..151403258,-	1	0	0	2	2	0	0	2	0	3	0	1	1	2	2	1	2	2	0	1	1	4	0	0
chr1:151431214..151431225,+	p@chr1:151431214..151431225,+	1	1	3	4	3	4	3	1	7	3	5	2	11	10	5	15	19	14	7	3	15	15	10	8
chr1:151431223..151431293,-	p@chr1:151431223..151431293,-	5	2	3	3	2	5	1	3	5	5	1	4	15	8	7	14	22	15	9	6	17	16	18	5
chr1:151431393..151431411,-	p@chr1:151431393..151431411,-	1	0	0	0	2	0	1	1	0	2	0	0	2	1	2	2	5	2	2	1	4	8	5	3
chr1:151431647..151431669,-	p2@POGZ	104	134	159	119	255	160	133	142	118	114	131	112	249	224	225	233	281	242	198	141	259	338	226	153
chr1:151431674..151431685,-	p4@POGZ	7	6	4	2	8	6	3	3	4	5	11	4	3	4	6	3	6	7	11	3	9	6	1	2
chr1:151431811..151431832,-	p3@POGZ	6	3	4	5	11	7	8	5	3	3	9	7	9	4	4	6	13	7	11	6	9	10	9	9
chr1:151431909..151431987,-	p1@POGZ	14	24	22	14	20	20	14	11	18	19	24	24	61	24	31	30	47	38	39	16	44	54	45	34
chr1:151483855..151483871,+	p2@CGN	145	144	200	93	116	138	157	133	138	134	134	110	23	10	25	10	25	17	20	10	28	20	20	25
chr1:151483881..151483912,+	p1@CGN	126	135	207	87	108	112	138	107	120	125	125	92	18	18	21	18	24	20	27	18	38	26	28	11
chr1:151483924..151483940,+	p3@CGN	25	31	38	15	24	26	24	17	17	27	15	15	5	3	2	1	3	1	7	2	7	5	5	2
chr1:151512775..151512792,+	p1@TUFT1	112	135	170	112	207	158	119	102	117	107	136	120	118	80	83	72	90	91	86	73	128	95	78	64
chr1:151555021..151555039,+	p@chr1:151555021..151555039,+	1	1	0	0	0	1	0	1	0	1	0	0	1	0	0	0	1	1	0	0	0	0	1	0
chr1:151584428..151584433,+	p3@ENST00000504583	1	0	1	0	0	0	0	0	0	0	0	0	0	0	0	0	0	0	0	0	1	0	0	0
chr1:151584458..151584467,+	p2@ENST00000504583	1	0	3	1	0	2	3	0	3	0	3	1	1	0	1	0	0	1	1	0	0	0	1	0
chr1:151584483..151584535,+	p1@ENST00000504583	59	48	63	39	33	55	44	28	38	31	29	44	20	27	12	23	22	27	27	15	34	32	25	23
chr1:151584544..151584557,+	p2@SNX27	39	28	56	30	45	35	34	22	24	46	47	41	15	11	16	18	16	20	19	15	19	18	32	7
chr1:151584654..151584678,+	p1@SNX27	405	477	534	311	533	428	371	349	340	412	445	371	376	363	368	317	358	397	415	333	503	479	391	277
chr1:151585832..151585849,-	p@chr1:151585832..151585849,-	0	0	1	0	0	1	2	0	1	1	1	2	1	1	0	2	0	0	0	0	2	0	1	1
chr1:151668807..151668894,+	p3@SNX27	7	10	8	3	8	4	7	6	7	6	4	9	3	5	0	3	4	1	1	6	6	1	5	1
chr1:151688655..151688667,-	p14@CELF3	0	0	0	0	0	0	0	2	1	0	1	0	1	0	0	0	0	0	1	0	0	0	0	0
chr1:151688674..151688683,-	p22@CELF3	0	0	0	0	0	1	0	0	0	0	0	0	0	0	0	0	0	0	0	0	0	0	0	0
chr1:151689239..151689253,-	p2@CELF3	0	2	2	1	1	0	0	0	0	2	2	2	1	0	0	0	2	3	13	1	9	0	3	1
chr1:151689259..151689285,-	p1@CELF3	2	2	5	1	4	1	5	6	4	6	1	2	4	2	5	2	5	0	12	5	26	1	4	1
chr1:151693984..151694016,+	p1@RIIAD1	2	5	6	0	3	1	8	9	7	1	3	5	1	1	0	1	1	0	0	0	0	0	1	1
chr1:151696600..151696645,+	p@chr1:151696600..151696645,+	3	5	1	0	3	2	3	7	2	0	2	0	0	0	0	0	0	0	0	0	0	0	0	0
chr1:151696678..151696693,+	p@chr1:151696678..151696693,+	8	8	11	3	9	6	12	5	8	4	6	4	0	0	0	0	0	0	0	0	0	0	0	0
chr1:151700765..151700783,+	p2@RIIAD1	1	0	0	0	0	0	0	0	0	1	0	0	0	0	0	0	0	0	0	0	0	0	0	0
chr1:15171331..15171335,+	p@chr1:15171331..15171335,+	2	3	0	0	0	0	0	0	2	0	0	0	4	14	2	7	5	4	3	0	3	4	2	5
chr1:151732541..151732560,-	p@chr1:151732541..151732560,-	0	1	2	2	5	2	1	0	0	2	0	1	1	2	0	0	1	2	1	2	2	1	1	1
chr1:151733371..151733385,-	p2@MRPL9	0	0	2	0	1	1	0	0	0	1	0	0	0	0	0	1	1	1	0	1	1	0	0	1
chr1:151735431..151735446,+	p6@OAZ3	0	0	0	0	0	0	0	1	0	0	0	0	0	0	0	0	0	0	0	0	0	0	0	0
chr1:151735455..151735470,+	p3@OAZ3	0	0	1	1	2	1	1	0	0	1	2	1	2	0	1	0	2	1	1	0	0	1	0	0
chr1:151735937..151735998,-	p1@MRPL9	825	716	1053	793	1222	909	817	760	744	777	932	859	1023	951	1009	880	991	826	992	659	1207	1066	978	779
chr1:151762900..151762910,-	p2@TDRKH	3	2	3	1	7	2	2	6	4	3	3	6	1	2	0	0	5	2	1	0	2	1	5	2
chr1:151762943..151763012,-	p1@TDRKH	239	302	363	295	360	294	281	263	276	290	368	322	147	130	113	128	178	127	168	142	201	152	149	133
chr1:151763294..151763320,+	p1@ENST00000389897,p1@uc001eze.2	20	21	20	30	42	33	23	21	28	25	28	19	4	4	7	3	8	2	7	3	6	5	10	3
chr1:151763321..151763339,+	p2@ENST00000389897,p2@uc001eze.2	3	5	2	5	15	6	5	4	4	9	10	3	5	1	0	1	2	4	2	1	2	2	2	2
chr1:151798546..151798590,-	p2@RORC	0	1	0	0	2	0	0	1	1	2	3	4	0	0	0	0	0	0	0	0	0	0	0	0
chr1:151798601..151798617,-	p3@RORC	0	0	0	0	0	0	0	0	0	1	0	1	0	0	0	0	0	0	0	0	0	0	0	0
chr1:151798753..151798775,+	p@chr1:151798753..151798775,+	0	0	0	0	4	2	0	1	3	1	0	1	0	0	0	0	0	0	0	0	0	0	0	0
chr1:151803203..151803241,-	p@chr1:151803203..151803241,-	0	0	1	0	1	1	0	1	0	0	0	1	0	0	0	0	0	1	0	0	0	0	1	0
chr1:151804244..151804310,-	p1@RORC	0	0	0	0	0	0	0	0	1	0	1	0	0	0	0	0	0	0	0	0	0	0	0	0
chr1:151804314..151804321,-	p4@RORC	0	0	0	0	0	0	0	1	0	0	0	0	0	0	0	0	0	0	0	0	0	0	0	0
chr1:151810900..151810964,+	p2@LOC100132111	0	1	0	2	1	1	3	0	0	2	1	2	0	0	0	0	0	0	0	0	0	0	1	0
chr1:151811365..151811395,+	p@chr1:151811365..151811395,+	22	29	15	10	26	24	26	19	25	29	23	14	1	0	0	0	0	1	0	0	0	0	0	1
chr1:151812266..151812312,-	p@chr1:151812266..151812312,-	8	4	8	3	5	1	3	0	4	2	9	2	1	0	0	0	1	0	0	2	3	0	5	0
chr1:151812394..151812405,+	p@chr1:151812394..151812405,+	0	1	2	3	2	0	0	0	2	2	2	0	0	0	0	1	1	0	1	1	0	1	0	0
chr1:151812421..151812442,+	p@chr1:151812421..151812442,+	0	0	0	1	0	0	0	0	1	1	0	0	1	0	0	0	0	0	0	0	2	2	0	0
chr1:151814288..151814303,+	p1@ENST00000434182	1	1	0	0	1	0	0	0	0	0	0	0	0	0	0	0	0	0	0	0	0	0	0	0
chr1:151881869..151881883,-	p7@THEM4	17	22	26	16	29	23	15	35	18	15	36	14	17	17	22	20	8	22	17	10	18	11	25	15
chr1:151881894..151881911,-	p4@THEM4	41	34	44	37	54	35	45	38	43	45	42	34	80	53	49	70	70	66	48	30	71	106	74	56
chr1:151881923..151881943,-	p2@THEM4	39	27	43	34	53	42	35	32	29	36	46	30	68	48	64	59	47	74	50	47	62	85	56	53
chr1:151881949..151881970,-	p3@THEM4	17	37	16	14	25	23	21	10	15	24	21	16	34	34	28	23	28	44	26	18	48	48	35	15
chr1:151881977..151882000,-	p1@THEM4	32	42	56	36	43	33	30	44	37	29	55	44	93	80	81	91	93	100	58	51	98	82	86	55
chr1:151882007..151882019,-	p5@THEM4	3	4	2	4	6	2	4	5	3	1	5	1	8	9	7	5	11	4	8	6	6	2	10	3
chr1:151882031..151882049,-	p6@THEM4	2	0	1	0	4	2	0	5	3	1	2	2	6	2	8	7	7	7	6	0	7	9	5	0
chr1:151914166..151914193,+	p@chr1:151914166..151914193,+	1	0	0	0	0	0	0	0	0	0	0	0	0	0	0	0	0	0	1	0	0	0	0	0
chr1:151918166..151918193,-	p@chr1:151918166..151918193,-	0	0	0	2	0	0	0	0	0	0	0	0	0	0	0	0	0	0	0	0	0	0	0	0
chr1:151918249..151918277,-	p@chr1:151918249..151918277,-	2	1	3	1	2	1	0	1	0	0	1	1	0	1	0	0	0	0	0	0	1	0	1	0
chr1:151918280..151918290,-	p@chr1:151918280..151918290,-	0	0	0	0	0	0	0	0	0	0	0	0	0	0	0	1	0	0	0	0	1	0	0	0
chr1:151918485..151918503,+	p@chr1:151918485..151918503,+	2	1	6	0	2	1	0	0	0	1	0	0	0	2	0	0	1	4	1	0	3	0	1	1
chr1:151918514..151918521,+	p@chr1:151918514..151918521,+	0	0	0	0	0	0	0	0	1	0	0	0	0	0	0	0	1	0	1	0	0	0	0	0
chr1:151955447..151955490,+	p@chr1:151955447..151955490,+	0	0	0	0	2	0	0	0	0	0	0	0	0	0	0	0	0	0	0	0	0	0	0	0
chr1:151955512..151955568,+	p@chr1:151955512..151955568,+	0	0	0	0	0	0	0	0	0	1	0	0	0	0	0	0	1	0	0	0	0	0	0	0
chr1:151955523..151955599,-	p@chr1:151955523..151955599,-	2	0	3	1	13	2	0	0	1	0	1	1	0	0	0	0	0	1	0	0	4	0	0	0
chr1:151955615..151955658,+	p@chr1:151955615..151955658,+	0	0	0	0	0	0	0	0	0	1	0	0	0	0	0	0	0	0	0	0	0	0	0	0
chr1:151955674..151955785,-	p@chr1:151955674..151955785,-	10	4	15	5	25	6	4	8	9	3	10	2	2	3	5	0	1	1	3	1	7	2	3	1
chr1:151955709..151955766,+	p@chr1:151955709..151955766,+	1	0	1	0	1	0	0	0	0	0	0	0	0	0	0	0	0	0	0	0	0	0	0	0
chr1:151958631..151958649,-	p2@S100A10	7	4	13	15	17	9	2	7	4	3	8	6	0	3	5	0	4	0	1	0	2	2	0	0
chr1:151958718..151958736,-	p5@S100A10	2	1	1	2	1	0	1	0	1	0	2	0	0	1	1	0	1	0	0	0	0	0	1	0
chr1:151964954..151964962,-	p@chr1:151964954..151964962,-	0	0	1	0	0	0	0	0	0	0	0	0	0	0	0	0	0	0	0	0	0	0	0	0
chr1:151965048..151965062,-	p6@S100A10	1	0	1	0	0	0	0	2	0	1	0	1	0	0	0	0	0	0	0	0	0	0	0	0
chr1:151965075..151965102,-	p7@S100A10	4	2	2	7	8	9	8	3	4	2	2	1	0	0	0	0	0	0	0	0	0	0	0	0
chr1:151965111..151965132,-	p9@S100A10	2	2	1	1	7	2	2	0	2	3	1	0	0	0	0	0	0	0	0	0	0	0	0	0
chr1:151965173..151965184,+	p@chr1:151965173..151965184,+	0	0	0	0	0	0	1	0	0	0	1	0	0	0	0	0	0	0	0	0	0	0	1	0
chr1:151965207..151965218,+	p@chr1:151965207..151965218,+	0	0	0	0	1	2	0	0	0	0	0	0	0	0	0	0	0	0	0	0	0	0	0	0
chr1:151965225..151965269,+	p@chr1:151965225..151965269,+	0	1	2	2	4	4	1	2	1	1	1	0	1	0	0	0	0	0	0	0	0	0	0	0
chr1:151965272..151965296,+	p@chr1:151965272..151965296,+	1	0	1	1	2	1	1	0	0	1	0	1	0	0	0	0	1	0	0	0	0	0	0	0
chr1:151965330..151965342,+	p@chr1:151965330..151965342,+	1	0	0	0	1	0	0	0	0	0	0	1	0	0	0	0	0	0	0	0	0	0	0	0
chr1:151966013..151966016,-	p@chr1:151966013..151966016,-	3	1	2	2	1	1	1	2	0	1	1	2	0	0	0	0	0	0	0	0	0	0	0	0
chr1:151966278..151966348,-	p1@S100A10	1752	1834	2371	1645	2723	2052	1254	1212	1296	1469	1763	1254	528	484	584	413	967	604	776	412	987	588	865	479
chr1:152005022..152005076,+	p@chr1:152005022..152005076,+	0	0	0	0	0	0	0	0	0	1	0	0	0	1	1	0	0	1	0	0	0	0	0	1
chr1:152005045..152005092,-	p@chr1:152005045..152005092,-	2	0	2	3	10	5	1	0	2	1	3	0	2	1	3	5	0	1	1	1	0	1	0	1
chr1:152005093..152005106,-	p@chr1:152005093..152005106,-	0	0	0	0	9	4	1	0	2	0	0	0	0	4	0	1	0	0	1	0	3	1	1	1
chr1:152005108..152005122,+	p@chr1:152005108..152005122,+	0	0	0	0	0	0	0	0	0	1	0	0	0	0	0	0	0	0	0	0	0	0	0	0
chr1:152005131..152005163,-	p@chr1:152005131..152005163,-	3	2	6	1	14	6	2	4	5	3	3	3	6	0	10	4	0	2	3	3	5	6	3	1
chr1:152005207..152005247,+	p@chr1:152005207..152005247,+	0	0	0	0	0	0	1	0	0	0	0	0	0	0	0	0	0	0	0	0	0	0	0	0
chr1:152005237..152005299,-	p@chr1:152005237..152005299,-	4	3	5	3	9	2	1	1	4	1	0	2	5	4	10	2	1	1	3	0	5	2	1	4
chr1:152006148..152006187,+	p@chr1:152006148..152006187,+	0	0	0	0	0	0	0	0	0	0	0	0	0	0	0	0	0	0	1	0	0	0	0	0
chr1:152006158..152006162,-	p10@S100A11	0	0	0	0	0	0	0	0	1	0	0	0	1	0	0	0	0	0	0	0	0	0	0	0
chr1:152006179..152006217,-	p3@S100A11	4	3	8	4	14	9	6	1	7	2	4	5	4	10	3	6	4	1	2	3	7	7	5	6
chr1:152006234..152006259,-	p4@S100A11	0	0	1	0	6	3	2	4	1	0	4	4	4	3	4	0	1	1	4	2	4	2	1	0
chr1:152007824..152007837,+	p@chr1:152007824..152007837,+	0	0	0	0	0	0	0	0	0	0	0	0	0	0	0	0	1	0	0	0	0	2	0	0
chr1:152009431..152009457,-	p2@S100A11	390	383	564	387	733	504	379	402	431	383	495	341	646	554	536	369	440	388	362	292	520	541	401	292
chr1:152009460..152009498,-	p1@S100A11	1513	1683	2185	1656	3365	2070	1611	1448	1586	1676	2015	1303	2741	2156	2993	2178	2114	2389	1759	1401	2288	2591	2148	1632
chr1:152009579..152009623,-	p11@S100A11	3	2	4	4	5	2	4	3	2	2	3	5	0	0	0	0	0	2	0	0	0	0	0	0
chr1:152009589..152009606,+	p@chr1:152009589..152009606,+	0	0	0	0	0	0	0	0	0	0	0	0	0	0	1	0	0	0	0	0	0	0	0	0
chr1:152020505..152020534,-	p5@S100A11	0	0	0	0	0	0	0	0	1	0	1	0	0	1	1	0	0	1	1	0	2	0	1	0
chr1:152020547..152020570,-	p6@S100A11	0	0	0	0	0	0	0	0	0	0	0	1	0	0	0	0	2	1	0	0	0	0	3	0
chr1:152020637..152020650,-	p7@S100A11	0	0	0	0	1	1	0	0	0	0	0	0	1	2	0	0	0	1	0	0	1	0	0	0
chr1:152020989..152021015,-	p@chr1:152020989..152021015,-	0	0	0	0	0	1	0	0	1	0	0	0	0	0	0	0	0	0	0	0	0	0	0	0
chr1:152021027..152021081,-	p@chr1:152021027..152021081,-	0	0	0	0	0	0	0	0	0	1	0	0	0	0	0	0	0	0	0	0	0	0	0	1
chr1:152084264..152084306,-	p@chr1:152084264..152084306,-	1	2	1	2	0	0	0	0	0	0	0	0	3	1	4	4	3	2	1	0	1	5	1	2
chr1:152161773..152161820,+	p1@ENST00000420707	0	0	0	0	0	0	0	0	0	0	0	1	0	0	0	0	0	0	0	0	0	5	0	0
chr1:152297708..152297722,-	p1@FLG	0	0	0	0	0	0	0	0	0	0	0	0	0	0	0	0	1	0	0	0	0	2	0	0
chr1:152371942..152371975,+	p1@HMGN3P1	7	4	12	8	10	6	7	10	9	7	11	7	3	8	7	6	6	7	5	5	8	6	8	4
chr1:15250596..15250685,+	p1@KAZN	13	26	19	16	25	30	13	12	24	31	28	24	63	106	56	54	75	71	86	49	89	82	56	64
chr1:15256230..15256237,+	p17@KAZN	0	0	0	0	0	0	0	0	0	0	0	0	0	0	1	0	0	0	0	1	0	0	0	0
chr1:152758726..152758741,+	p1@LCE1E	0	0	1	0	0	0	0	0	0	0	0	0	0	0	0	0	0	0	0	0	0	0	0	0
chr1:152956549..152956566,+	p1@SPRR1A	1	0	0	0	0	0	0	0	0	0	0	0	0	0	0	0	0	0	0	0	0	0	0	0
chr1:153003671..153003687,+	p1@SPRR1B	0	1	0	1	0	0	0	0	0	1	0	2	0	0	0	0	0	0	0	0	0	0	0	0
chr1:153029980..153029995,-	p1@SPRR2A	0	0	0	0	0	0	0	0	0	0	1	0	0	0	0	0	0	0	0	0	0	0	0	0
chr1:153066998..153067008,-	p1@SPRR2E	0	0	0	0	0	0	0	0	0	0	0	0	0	0	0	0	0	0	0	0	0	1	0	0
chr1:153091860..153091879,-	p@chr1:153091860..153091879,-	0	0	0	0	0	0	0	0	0	0	0	0	1	1	0	0	0	0	0	0	1	0	0	0
chr1:153091938..153091951,-	p@chr1:153091938..153091951,-	0	0	0	0	0	0	0	0	0	0	0	0	1	1	0	0	0	0	0	0	0	0	0	0
chr1:153307493..153307496,+	p@chr1:153307493..153307496,+	14	16	28	20	58	31	28	26	41	36	24	19	9	1	3	7	1	2	0	1	4	5	1	0
chr1:153330322..153330336,+	p1@S100A9	0	0	1	2	0	0	0	1	0	0	0	0	1	3	0	2	2	2	2	5	1	8	1	1
chr1:153505903..153505943,+	p1@ENST00000420695	1	2	2	0	2	3	3	0	1	2	2	0	1	0	0	3	6	3	1	1	1	2	1	0
chr1:153507102..153507116,-	p@chr1:153507102..153507116,-	0	0	0	0	0	0	0	0	0	0	0	1	0	0	1	0	0	0	0	0	0	0	0	0
chr1:153507117..153507159,+	p@chr1:153507117..153507159,+	0	0	0	1	0	0	0	1	0	0	0	0	1	0	0	0	0	0	0	0	0	0	0	1
chr1:153507148..153507228,-	p@chr1:153507148..153507228,-	0	0	0	1	1	1	0	1	2	0	0	3	2	1	2	1	0	0	2	2	2	3	1	0
chr1:153507231..153507275,+	p@chr1:153507231..153507275,+	0	0	0	0	0	0	0	0	0	0	0	0	0	0	0	1	0	0	0	0	0	0	0	0
chr1:153507802..153507815,-	p3@S100A6	0	0	0	0	1	0	0	0	0	0	0	0	0	0	0	0	0	0	0	0	0	0	0	0
chr1:153507838..153507892,-	p1@AB464698	1	0	2	3	2	1	4	1	1	2	2	2	0	0	1	0	0	0	0	1	0	0	0	0
chr1:153507908..153507917,-	p2@AB464698	0	0	0	0	2	0	0	0	0	0	0	0	0	0	0	0	1	0	0	0	0	0	0	0
chr1:153508460..153508476,-	p1@S100A6	21	22	35	79	117	108	79	51	56	56	73	56	87	142	117	99	194	125	158	110	166	172	142	91
chr1:153508482..153508494,-	p2@S100A6	14	14	24	40	62	55	35	24	42	33	27	38	53	61	73	36	76	72	75	55	120	83	74	52
chr1:153508500..153508505,-	p5@S100A6	5	6	2	8	10	6	8	5	4	7	2	6	15	17	8	14	22	18	23	17	30	14	17	7
chr1:1535115..1535139,-	p4@LOC643988	0	0	0	0	0	1	0	1	0	0	0	1	0	0	0	0	0	0	0	0	0	0	0	0
chr1:153517273..153517295,-	p5@S100A4	0	0	0	0	0	0	0	0	0	0	0	0	1	2	0	0	0	0	0	0	0	0	1	0
chr1:153517450..153517465,-	p4@S100A4	0	0	0	0	0	0	0	0	0	0	0	0	1	1	0	0	1	1	0	0	3	1	0	1
chr1:153517473..153517536,-	p2@S100A4	0	4	2	1	5	1	1	2	1	2	6	1	20	27	18	17	22	16	20	10	36	17	6	14
chr1:153517554..153517574,-	p3@S100A4	1	0	0	1	1	2	0	2	1	3	3	1	10	18	17	4	15	6	13	4	23	7	16	9
chr1:153518260..153518261,-	p12@S100A4	0	0	0	1	1	0	0	0	0	0	0	0	1	2	0	0	0	0	0	0	0	1	1	0
chr1:153518270..153518290,-	p1@S100A4	82	71	119	174	196	199	137	121	113	119	174	125	233	398	315	231	410	229	280	207	471	303	327	258
chr1:153518332..153518343,+	p2@uc009wog.1	0	0	0	0	1	0	0	0	0	0	0	0	0	0	0	0	0	0	0	0	0	0	0	0
chr1:153518379..153518397,+	p1@uc009wog.1	0	0	0	0	0	1	0	0	0	0	0	0	0	0	0	0	0	0	0	0	0	0	0	0
chr1:153520959..153520976,-	p6@S100A3	0	0	1	0	0	1	1	0	0	0	0	0	1	3	3	0	1	0	0	0	0	0	2	0
chr1:153521571..153521587,-	p3@S100A3	0	0	0	0	0	0	0	0	0	0	0	0	0	0	0	0	0	0	0	0	0	0	0	1
chr1:153521597..153521617,-	p2@S100A3	0	0	0	0	0	0	0	0	0	1	1	0	0	0	1	0	0	0	0	0	1	0	0	0
chr1:153521714..153521749,-	p1@S100A3	0	0	0	1	1	1	0	1	0	0	0	1	3	3	12	3	3	4	2	1	2	0	0	1
chr1:153522562..153522578,-	p11@S100A4	0	0	0	0	0	0	0	0	0	0	0	0	0	0	0	0	0	0	1	0	0	0	2	0
chr1:153533922..153533941,-	p@chr1:153533922..153533941,-	0	0	0	0	0	0	0	1	0	0	0	0	0	0	0	0	0	0	0	0	0	0	0	0
chr1:153533973..153533981,+	p@chr1:153533973..153533981,+	0	0	0	0	0	2	1	0	0	0	0	0	0	0	0	0	0	0	0	0	0	0	0	0
chr1:153534037..153534052,-	p@chr1:153534037..153534052,-	0	0	0	0	0	0	0	0	1	0	0	0	0	0	0	0	0	0	0	0	0	0	0	0
chr1:153536308..153536350,-	p6@S100A2	0	0	0	0	0	0	0	0	1	0	0	0	1	0	0	0	0	0	0	0	0	0	0	0
chr1:1535369..1535429,-	p2@LOC643988	0	0	0	0	1	0	0	0	0	0	0	0	0	0	0	0	0	1	0	0	0	0	1	0
chr1:153538011..153538030,-	p1@S100A2	0	0	0	0	1	0	0	0	0	0	0	0	0	0	0	0	0	0	0	0	0	1	1	0
chr1:153538047..153538062,-	p2@S100A2	0	1	0	0	0	0	0	0	1	0	0	0	0	0	1	1	0	0	0	0	1	0	0	0
chr1:153538402..153538449,+	p@chr1:153538402..153538449,+	0	0	0	0	0	0	0	0	0	0	0	0	0	0	0	0	0	0	0	0	1	0	1	0
chr1:153539006..153539025,-	p@chr1:153539006..153539025,-	0	0	0	0	0	0	0	0	1	0	0	0	0	1	0	0	0	0	0	0	0	0	0	0
chr1:153539252..153539270,+	p@chr1:153539252..153539270,+	0	0	2	0	1	0	0	0	0	2	0	2	0	0	0	0	1	0	1	0	8	0	2	0
chr1:153540420..153540455,+	p@chr1:153540420..153540455,+	0	0	0	0	0	0	0	0	0	0	0	0	0	0	0	0	0	0	0	0	0	0	0	1
chr1:1535455..1535568,-	p1@LOC643988	42	72	68	34	51	48	20	34	32	56	60	47	32	21	18	37	44	59	31	18	29	47	38	30
chr1:153571415..153571419,-	p@chr1:153571415..153571419,-	1	0	1	0	2	0	0	0	0	3	3	1	0	0	0	0	0	1	0	0	0	1	1	1
chr1:153579885..153579920,-	p10@S100A16	1	1	0	0	0	0	0	0	2	0	1	0	0	1	1	0	0	0	0	0	1	0	0	0
chr1:153579934..153579986,-	p9@S100A16	0	0	0	2	1	0	1	0	2	0	0	1	0	1	0	0	1	0	0	0	0	0	0	0
chr1:153580032..153580124,-	p15@S100A16	0	2	0	0	3	0	2	0	0	2	0	0	0	1	0	1	1	0	0	0	1	1	0	0
chr1:153580615..153580646,-	p11@S100A16	0	0	1	1	4	0	0	0	0	0	0	2	0	1	1	0	0	0	0	0	0	1	0	0
chr1:153581416..153581458,-	p4@S100A16	0	1	2	1	3	4	1	3	0	3	0	3	20	14	10	6	10	6	4	1	0	5	12	10
chr1:153581468..153581499,-	p3@S100A16	7	7	8	15	36	15	12	22	16	14	15	14	39	17	47	17	34	14	11	8	22	25	54	27
chr1:153581503..153581520,-	p5@S100A16	3	2	0	10	13	12	5	4	11	6	4	7	3	2	11	1	8	4	3	1	3	7	9	4
chr1:153581721..153581747,-	p14@S100A16	1	1	1	2	7	2	5	3	0	1	1	3	0	2	0	2	1	0	0	0	0	0	0	0
chr1:153581798..153581819,-	p12@S100A16	5	3	2	6	11	13	5	3	7	9	12	6	0	0	0	0	1	3	1	0	1	0	0	1
chr1:153581821..153581845,-	p8@S100A16	30	40	47	61	109	80	61	48	45	58	56	49	11	10	8	15	17	23	2	6	17	17	24	19
chr1:153585456..153585532,-	p1@S100A16	38	43	37	55	123	81	61	49	70	59	66	53	49	47	54	48	81	64	78	40	98	97	93	64
chr1:153585539..153585555,-	p6@S100A16	10	15	11	20	18	23	24	24	25	13	13	17	18	18	16	12	31	17	17	15	47	39	24	14
chr1:153585571..153585629,-	p2@S100A16	29	27	43	41	64	59	63	52	59	40	59	36	26	39	16	19	45	34	51	29	42	46	38	29
chr1:153585634..153585651,-	p7@S100A16	28	24	32	39	42	46	32	37	35	30	28	30	5	6	2	13	15	7	5	10	9	19	12	8
chr1:153586998..153587031,+	p@chr1:153586998..153587031,+	1	0	0	0	0	0	1	1	0	0	0	0	0	0	0	0	0	0	0	0	0	0	0	0
chr1:153587049..153587084,+	p@chr1:153587049..153587084,+	0	0	0	0	0	0	0	0	2	0	0	0	0	0	0	0	0	0	0	0	0	0	0	0
chr1:153587142..153587155,-	p@chr1:153587142..153587155,-	0	0	0	0	1	0	0	0	0	0	0	0	0	0	0	0	0	0	0	0	0	0	0	0
chr1:153587360..153587377,-	p@chr1:153587360..153587377,-	0	1	0	0	0	0	0	0	1	0	0	0	0	0	0	0	0	0	0	0	0	0	0	0
chr1:153588789..153588808,-	p1@S100A14	10	9	14	11	10	14	20	22	29	5	5	4	0	0	2	0	0	0	2	0	0	0	0	2
chr1:153599367..153599374,-	p26@S100A13	0	0	0	0	0	0	0	0	0	0	0	0	2	4	13	3	7	2	0	0	0	12	3	4
chr1:153599384..153599395,-	p19@S100A13	0	0	0	0	0	0	0	0	0	0	0	1	9	6	29	5	11	14	4	4	6	14	15	7
chr1:153599396..153599419,-	p10@S100A13	0	0	0	0	0	0	0	0	0	0	0	2	20	19	55	24	19	18	7	8	15	45	21	15
chr1:153599426..153599452,-	p12@S100A13	0	0	0	1	0	1	0	0	0	0	0	0	0	5	18	7	5	10	5	4	4	13	6	4
chr1:153599635..153599646,-	p17@S100A13	0	0	0	0	0	1	0	0	0	0	0	0	5	4	4	1	1	3	1	2	0	3	2	2
chr1:153599687..153599702,-	p14@S100A13	4	1	2	1	3	3	0	0	0	2	0	1	3	10	7	11	22	18	7	7	18	18	14	6
chr1:153599706..153599730,-	p6@S100A13	11	11	15	7	10	7	5	7	9	9	5	8	39	31	38	36	43	30	39	33	63	50	35	43
chr1:153599732..153599803,-	p4@S100A13	5	6	5	2	5	5	6	1	3	4	5	4	83	104	84	50	85	82	91	79	116	139	71	78
chr1:153599975..153599988,-	p1@S100A13	765	779	1066	757	1172	902	951	821	836	726	928	732	1575	1032	2105	1525	1760	1785	843	744	1431	2385	2196	1578
chr1:153599994..153600045,-	p2@S100A13	352	339	504	238	383	282	295	276	273	268	319	248	437	393	510	319	520	409	334	305	498	533	435	323
chr1:153600048..153600077,-	p5@S100A13	63	51	62	42	60	42	29	41	42	38	35	45	45	40	43	35	60	40	40	31	64	55	58	38
chr1:153600120..153600131,-	p9@S100A13	4	4	6	3	6	3	4	3	4	4	3	3	22	13	13	5	5	5	22	11	20	8	9	5
chr1:153600707..153600734,-	p7@S100A13	6	4	10	5	6	3	5	0	3	2	3	4	2	4	6	5	2	8	6	1	6	6	3	4
chr1:153600735..153600746,-	p18@S100A13	0	2	1	0	1	0	0	0	0	0	0	0	0	2	1	0	1	0	1	0	0	1	0	0
chr1:153600781..153600792,-	p33@S100A13	0	0	0	0	0	0	0	0	0	0	0	0	0	0	1	0	0	1	1	0	0	1	0	0
chr1:153600869..153600926,+	p1@S100A1	7	7	10	5	11	10	6	14	7	5	5	6	68	52	178	78	87	57	51	65	62	198	86	67
chr1:153603063..153603085,+	p2@S100A1	0	0	0	0	0	0	0	0	0	1	0	0	0	2	2	1	1	0	0	0	0	0	0	0
chr1:153604428..153604442,+	p@chr1:153604428..153604442,+	0	0	0	0	0	0	0	0	0	0	0	0	0	0	0	0	0	0	1	0	2	0	0	0
chr1:153606492..153606501,+	p3@CHTOP	6	6	5	3	4	2	2	1	2	3	5	7	5	6	6	4	9	5	2	6	9	10	9	11
chr1:153606513..153606524,+	p2@CHTOP	28	28	27	13	13	21	13	14	15	19	19	17	26	19	25	18	26	17	18	17	29	37	21	11
chr1:153606532..153606573,+	p1@CHTOP	935	876	1146	902	1351	1091	957	912	931	932	1156	1053	1272	1104	1240	1215	1365	1065	1272	970	1497	1632	1420	1037
chr1:153606799..153606818,-	p8@S100A13	7	3	8	3	5	5	4	3	3	2	2	2	20	8	14	19	20	19	13	8	27	20	19	7
chr1:153606825..153606868,-	p3@S100A13	23	16	27	12	20	19	18	24	12	11	14	14	39	25	37	27	26	28	33	28	38	30	36	24
chr1:153606906..153606911,-	p13@S100A13	11	8	7	4	8	8	6	10	9	6	7	8	27	19	22	32	27	26	19	28	32	40	33	16
chr1:153617983..153617997,+	p@chr1:153617983..153617997,+	4	2	15	6	14	15	12	5	11	8	6	6	13	8	20	6	9	12	6	9	16	11	25	6
chr1:153631150..153631159,+	p2@SNAPIN	20	27	35	20	53	25	25	20	27	21	38	33	66	47	74	49	66	66	51	44	92	97	87	63
chr1:153631163..153631217,+	p1@SNAPIN	384	451	562	346	764	441	416	389	354	465	469	412	747	621	787	724	851	824	684	541	944	1097	906	712
chr1:153631337..153631350,-	p@chr1:153631337..153631350,-	1	0	2	0	1	0	0	0	0	0	1	0	2	2	3	4	3	3	5	2	1	3	2	2
chr1:153631443..153631484,+	p3@SNAPIN	2	4	2	0	4	5	1	2	2	2	5	4	4	8	3	6	11	4	6	3	7	6	2	3
chr1:153640084..153640098,-	p@chr1:153640084..153640098,-	16	8	21	12	48	11	9	13	7	11	9	8	15	12	14	10	5	7	11	5	10	14	10	8
chr1:153640102..153640114,-	p@chr1:153640102..153640114,-	6	5	3	9	13	11	3	6	2	5	6	3	5	5	6	1	3	4	2	2	9	6	5	4
chr1:153641004..153641033,-	p@chr1:153641004..153641033,-	5	6	9	6	8	4	3	3	2	0	3	3	6	5	13	7	0	8	4	3	9	9	2	6
chr1:153643418..153643429,-	p2@ILF2	236	210	310	239	335	362	262	265	281	232	248	259	310	281	241	250	252	189	286	213	358	350	231	216
chr1:153643442..153643475,-	p1@ILF2	2016	2162	3009	2117	2859	2504	2251	2198	2116	2237	2767	2284	2681	2239	2580	2306	2814	2359	2937	2256	3865	2996	2870	2146
chr1:153650470..153650481,+	p@chr1:153650470..153650481,+	0	0	0	1	0	0	1	0	0	0	0	0	2	0	0	0	0	0	0	1	0	1	0	1
chr1:153650755..153650771,+	p8@NPR1	0	0	0	0	1	0	0	0	0	0	0	0	0	0	0	0	0	0	2	0	0	0	0	0
chr1:153651078..153651140,+	p1@NPR1	7	8	10	7	49	14	9	9	13	21	21	23	12	9	12	3	9	5	6	2	5	4	5	4
chr1:153651156..153651171,+	p2@NPR1	2	0	1	2	2	3	0	2	4	0	2	1	1	0	2	2	1	0	0	0	0	3	5	1
chr1:153651189..153651210,+	p4@NPR1	0	0	0	0	1	3	0	0	0	0	3	0	2	0	1	0	0	0	1	0	0	0	0	2
chr1:153651211..153651245,+	p3@NPR1	1	0	1	0	3	0	0	2	0	2	1	1	0	0	1	0	1	0	0	0	1	1	1	2
chr1:153651267..153651278,+	p6@NPR1	0	0	0	0	0	1	0	1	2	1	1	0	0	0	0	0	0	0	0	0	1	1	0	0
chr1:153651314..153651325,+	p7@NPR1	1	0	0	0	0	1	0	0	0	0	0	0	1	0	0	0	0	0	0	1	0	0	1	1
chr1:153652578..153652638,+	p5@NPR1	0	0	2	2	2	1	1	0	0	0	2	3	0	0	2	0	0	1	2	1	0	2	0	1
chr1:153700518..153700560,+	p1@INTS3	282	303	385	237	487	357	266	261	233	257	356	251	797	742	582	682	752	753	606	368	750	1173	774	551
chr1:153713801..153713815,+	p@chr1:153713801..153713815,+	0	1	0	0	1	0	1	0	0	1	1	0	0	2	1	0	0	0	0	1	1	3	0	0
chr1:153744081..153744096,+	p@chr1:153744081..153744096,+	0	0	0	0	0	0	0	0	0	0	0	0	0	0	0	0	0	0	1	0	0	0	0	0
chr1:153744246..153744280,+	p@chr1:153744246..153744280,+	0	0	0	0	0	0	0	1	0	0	0	0	0	0	0	0	1	0	0	0	1	0	0	0
chr1:153744286..153744294,+	p@chr1:153744286..153744294,+	0	0	0	0	0	0	0	0	0	0	0	0	0	0	0	1	0	0	0	0	0	0	1	0
chr1:153744295..153744304,+	p@chr1:153744295..153744304,+	0	0	1	0	0	0	0	0	0	0	0	0	0	0	0	0	0	0	0	0	0	0	0	0
chr1:153746683..153746732,+	p13@SLC27A3	0	0	0	0	0	0	0	0	0	0	0	0	0	0	0	0	0	0	0	0	0	0	2	0
chr1:153747746..153747798,+	p2@SLC27A3	91	65	117	47	64	62	63	45	54	78	78	77	20	21	30	15	10	18	11	13	14	20	19	10
chr1:153747803..153747810,+	p10@SLC27A3	7	6	5	9	7	3	8	4	3	6	10	5	3	8	13	5	2	6	2	1	6	4	2	5
chr1:153747834..153747911,+	p1@SLC27A3	13	21	23	17	22	15	9	13	24	20	29	21	43	49	56	17	21	27	36	18	33	41	33	35
chr1:153747915..153747927,+	p5@SLC27A3	1	0	3	3	1	1	0	0	0	0	0	0	2	3	1	0	2	0	0	0	1	2	1	0
chr1:153747936..153747951,+	p4@SLC27A3	2	0	3	0	2	3	0	0	1	1	3	1	2	1	1	3	1	0	1	2	1	2	1	0
chr1:153750416..153750432,+	p9@SLC27A3	1	0	0	0	0	0	0	0	2	0	0	0	0	0	0	0	0	0	0	0	1	1	0	0
chr1:153750622..153750640,+	p6@SLC27A3	0	0	0	0	0	0	1	0	0	0	0	0	0	0	0	0	0	0	0	0	0	0	0	0
chr1:153766406..153766426,+	p@chr1:153766406..153766426,+	5	2	4	4	6	3	4	6	5	3	0	2	0	0	4	7	27	12	23	9	29	14	7	5
chr1:153780580..153780589,-	p@chr1:153780580..153780589,-	10	2	3	2	1	1	2	2	2	4	5	0	7	6	6	5	3	2	3	5	3	3	5	2
chr1:153784561..153784579,-	p@chr1:153784561..153784579,-	0	0	0	0	0	0	0	0	0	0	0	0	0	0	1	0	1	0	0	0	0	0	0	0
chr1:153787745..153787748,-	p@chr1:153787745..153787748,-	0	0	0	0	0	0	1	0	0	0	0	0	0	0	0	0	0	0	0	0	0	0	0	0
chr1:153788835..153788885,-	p@chr1:153788835..153788885,-	2	0	0	0	2	0	0	0	0	0	0	0	1	1	0	0	1	0	0	0	0	0	0	0
chr1:153790575..153790592,-	p@chr1:153790575..153790592,-	1	2	4	0	5	4	1	0	0	2	0	1	0	2	4	0	1	4	1	2	2	2	1	1
chr1:153791389..153791401,-	p@chr1:153791389..153791401,-	0	1	4	2	3	1	2	0	0	4	3	0	0	1	3	2	2	1	2	2	3	3	1	3
chr1:153792184..153792203,-	p@chr1:153792184..153792203,-	0	0	1	2	5	0	0	1	1	1	1	0	0	2	3	0	2	0	1	0	2	2	0	1
chr1:153874451..153874454,-	p@chr1:153874451..153874454,-	0	1	0	0	0	0	0	0	0	0	0	0	0	0	0	0	0	0	0	0	0	0	0	0
chr1:153895251..153895342,-	p2@GATAD2B	10	8	8	5	7	2	7	4	7	2	9	8	34	25	34	27	15	25	20	10	32	42	32	17
chr1:153895377..153895465,-	p1@GATAD2B	249	279	366	211	263	255	260	217	225	225	276	198	445	406	441	439	506	492	517	304	569	637	432	381
chr1:153895808..153895822,+	p2@uc001fdc.1	0	0	0	1	0	0	0	0	1	0	0	0	1	1	1	0	0	0	0	0	0	0	0	0
chr1:153895841..153895869,+	p1@uc001fdc.1	8	6	10	9	8	6	14	8	9	7	6	11	11	10	10	5	13	3	8	3	6	14	8	5
chr1:153914466..153914479,-	p5@DENND4B	0	0	0	0	1	0	0	0	0	0	0	0	2	0	2	0	0	0	0	0	0	2	1	0
chr1:153917700..153917766,-	p1@DENND4B	0	0	0	0	0	0	0	0	0	0	0	0	1	0	0	0	2	0	0	0	0	0	0	0
chr1:153918485..153918512,-	p@chr1:153918485..153918512,-	0	1	0	0	1	1	1	0	0	0	1	0	0	0	0	1	1	0	0	1	0	0	0	1
chr1:153919069..153919115,-	p3@DENND4B	57	60	109	44	87	77	94	68	62	66	88	60	113	79	122	93	82	85	98	60	93	115	89	57
chr1:153919128..153919225,-	p2@DENND4B	152	152	171	126	129	142	113	135	111	168	188	145	219	240	282	172	242	230	296	143	289	276	245	183
chr1:153919349..153919375,-	p7@DENND4B	0	0	0	0	0	0	0	0	1	0	1	0	0	0	0	0	0	0	0	0	0	0	0	0
chr1:153923732..153923736,-	p@chr1:153923732..153923736,-	2	1	0	2	4	6	1	0	0	1	1	1	2	1	1	2	0	0	1	0	2	0	1	0
chr1:153924573..153924585,-	p3@CRTC2	2	0	2	1	1	1	2	0	0	0	2	0	1	4	1	1	0	1	1	5	6	3	2	0
chr1:153931053..153931124,-	p1@CRTC2	163	189	245	128	251	165	143	145	148	154	201	158	332	256	341	330	391	332	337	200	369	449	380	243
chr1:15393171..15393191,+	p@chr1:15393171..15393191,+	5	1	2	1	3	3	2	1	1	1	2	3	0	1	1	2	0	2	0	3	5	2	3	0
chr1:153935219..153935249,-	p3@SLC39A1	0	0	1	1	0	2	0	0	0	0	0	0	0	0	2	1	1	0	0	2	1	1	2	2
chr1:153935255..153935274,-	p7@SLC39A1	0	0	1	0	0	0	0	0	0	0	0	0	0	0	0	0	0	0	1	0	0	0	1	1
chr1:153935742..153935752,-	p9@SLC39A1	1	1	0	0	1	1	0	1	1	0	0	0	2	0	0	0	1	0	0	0	0	1	1	1
chr1:153935791..153935817,-	p2@SLC39A1	12	16	10	11	17	20	15	12	15	9	12	7	15	13	10	12	11	6	10	4	14	17	10	7
chr1:153935952..153935967,-	p4@SLC39A1	35	36	44	27	41	43	25	35	33	26	31	19	56	44	47	30	41	40	53	37	59	47	40	21
chr1:153935983..153936032,-	p1@SLC39A1	751	744	989	661	869	877	732	765	707	659	806	686	783	984	845	638	903	640	1098	654	1100	932	828	638
chr1:153936554..153936601,-	p@chr1:153936554..153936601,-	3	4	7	0	1	0	0	4	0	2	3	1	1	2	0	1	3	0	0	0	4	3	0	0
chr1:153939955..153940009,+	p2@CREB3L4	56	49	70	24	63	35	37	34	31	32	46	28	52	46	44	40	65	53	43	34	59	74	59	34
chr1:153940188..153940220,-	p5@SLC39A1	5	6	7	8	7	4	7	3	1	2	5	5	2	7	8	5	12	14	2	0	15	13	4	3
chr1:153940354..153940395,+	p1@CREB3L4	115	119	192	110	166	110	80	106	77	78	89	101	139	114	149	124	127	121	107	67	108	159	118	98
chr1:153940716..153940739,+	p4@CREB3L4	12	6	6	14	12	17	14	13	10	15	11	6	13	7	2	9	5	7	5	4	6	8	6	5
chr1:153940741..153940751,+	p7@CREB3L4	0	0	0	0	1	0	2	0	0	0	1	0	0	0	1	0	0	0	0	0	0	1	1	0
chr1:153948379..153948387,-	p@chr1:153948379..153948387,-	3	2	3	1	8	6	0	3	2	1	0	0	1	4	1	1	0	2	1	1	3	9	1	1
chr1:153949683..153949712,-	p6@JTB	5	1	4	1	1	4	1	0	2	3	2	2	0	4	1	1	1	1	2	0	3	3	3	2
chr1:153949751..153949822,-	p5@JTB	4	3	1	1	5	4	1	3	6	3	2	3	3	3	1	3	3	5	0	3	1	3	3	2
chr1:153949942..153949962,-	p7@JTB	2	0	1	0	1	0	0	1	2	1	0	2	1	0	1	1	0	0	0	0	0	0	0	0
chr1:153950098..153950112,-	p2@JTB	58	58	69	60	73	95	65	49	69	91	75	68	28	40	26	28	41	29	39	18	44	43	34	39
chr1:153950116..153950158,-	p1@JTB	264	275	378	257	353	293	279	253	289	330	333	262	291	279	239	206	331	258	302	154	327	337	257	245
chr1:153950166..153950184,-	p3@JTB	68	81	90	49	65	56	83	53	64	59	63	62	63	50	66	44	59	52	78	29	75	65	77	51
chr1:153950202..153950232,+	p@chr1:153950202..153950232,+	22	15	42	13	30	17	30	15	21	30	28	11	14	22	22	17	20	25	18	14	20	19	21	16
chr1:153950432..153950487,-	p4@JTB	2	0	1	0	8	1	3	2	4	7	3	0	11	5	5	4	5	10	3	1	8	2	6	7
chr1:153954486..153954503,-	p@chr1:153954486..153954503,-	69	79	64	79	344	86	73	61	55	68	55	45	59	20	44	30	29	15	23	19	55	38	42	24
chr1:153957852..153957877,-	p6@RAB13	3	5	3	8	11	7	3	2	6	2	0	0	1	6	2	3	3	3	1	1	0	0	1	0
chr1:153958013..153958039,+	p@chr1:153958013..153958039,+	2	1	0	2	2	1	0	0	1	1	0	0	0	0	0	0	1	0	1	0	0	0	0	0
chr1:153958063..153958102,+	p@chr1:153958063..153958102,+	6	6	9	12	42	20	9	12	14	8	10	4	1	1	0	1	4	2	4	1	2	0	0	2
chr1:153958736..153958747,-	p4@RAB13	31	36	59	30	54	59	32	39	48	34	39	23	23	30	24	22	27	25	22	14	30	46	31	22
chr1:153958755..153958762,-	p5@RAB13	20	28	28	19	41	30	26	24	25	18	34	20	14	21	24	16	19	16	6	10	29	30	18	21
chr1:153958766..153958802,-	p2@RAB13	366	339	468	380	549	410	399	303	332	241	340	274	129	125	129	113	154	119	123	64	164	168	143	105
chr1:153958805..153958827,-	p1@RAB13	1169	1097	1409	1125	1665	1324	1242	1099	1120	835	959	751	418	490	544	382	509	439	380	229	549	604	519	382
chr1:153958841..153958858,-	p3@RAB13	101	104	113	98	104	110	120	83	80	87	78	78	113	118	116	116	129	90	84	74	121	167	125	105
chr1:153963169..153963176,-	p@chr1:153963169..153963176,-	0	0	0	0	0	0	0	0	0	0	0	0	0	0	0	0	0	1	1	0	0	0	0	0
chr1:153963178..153963189,-	p@chr1:153963178..153963189,-	0	0	0	0	0	0	0	0	0	0	0	0	0	0	2	1	0	0	2	1	1	1	0	0
chr1:153963227..153963249,+	p1@RPS27	27647	27880	30955	20961	27429	27504	28698	26281	23420	20508	22995	25791	38098	35779	51912	37796	37291	29538	26848	30533	42552	52808	43294	35555
chr1:153963265..153963267,+	p2@RPS27	2	1	3	4	3	3	3	3	0	7	4	4	2	1	0	1	2	1	2	2	1	2	0	0
chr1:153968073..153968077,+	p1@ENST00000431295	4	7	6	6	9	4	8	3	5	9	6	4	11	9	8	11	13	18	4	12	18	29	15	14
chr1:153970625..153970627,-	p1@ENST00000516860	0	0	0	0	1	0	0	0	0	0	0	0	0	0	0	0	0	1	0	0	1	0	1	0
chr1:154089436..154089442,+	p1@ENST00000460226	0	0	0	1	0	0	0	0	0	0	0	0	0	0	0	0	0	0	0	0	0	0	0	0
chr1:154127518..154127560,-	p1@NUP210L	1	0	0	0	0	1	0	0	0	0	0	0	0	0	0	0	0	0	0	0	0	0	0	0
chr1:154129400..154129429,-	p@chr1:154129400..154129429,-	1	0	0	0	4	3	0	1	1	2	0	2	0	0	0	0	0	2	0	0	1	0	1	0
chr1:154129663..154129687,-	p@chr1:154129663..154129687,-	21	10	11	11	19	18	10	10	17	12	13	8	6	9	9	4	3	6	5	3	6	5	3	1
chr1:154148671..154148694,-	p5@TPM3	7	6	9	6	15	4	4	9	5	5	11	4	2	2	1	2	2	2	6	2	2	3	0	1
chr1:154150651..154150691,-	p4@TPM3	0	0	0	0	0	0	0	0	0	1	0	0	0	0	0	0	0	0	0	0	0	0	0	0
chr1:154154606..154154614,-	p@chr1:154154606..154154614,-	0	0	0	0	0	0	0	0	0	1	0	0	0	0	0	0	0	0	0	0	0	0	0	0
chr1:154154619..154154640,-	p@chr1:154154619..154154640,-	1	0	0	0	0	0	1	0	0	0	0	0	0	0	0	0	0	1	0	0	0	0	0	0
chr1:154154641..154154670,-	p@chr1:154154641..154154670,-	3	4	2	0	2	2	2	2	1	2	2	1	1	1	1	0	0	0	0	0	0	0	0	0
chr1:154155646..154155673,-	p3@TPM3	4747	5005	6822	4968	9621	5457	5176	5224	5028	5330	6866	5499	2675	2196	2133	2357	2809	2347	2652	2224	3687	2778	2738	2100
chr1:154155675..154155709,-	p1@TPM3	617	553	775	594	1106	640	695	658	592	651	772	697	441	290	339	337	383	280	311	334	530	382	366	330
chr1:154155763..154155789,+	p@chr1:154155763..154155789,+	9	7	9	6	12	9	6	5	7	8	11	8	17	18	10	11	15	17	13	9	13	17	12	10
chr1:15416193..15416195,-	p@chr1:15416193..15416195,-	0	0	0	0	0	0	0	0	0	0	0	0	0	3	0	0	0	0	0	0	1	0	0	0
chr1:154163714..154163724,-	p@chr1:154163714..154163724,-	0	1	0	0	0	0	0	0	0	0	0	0	0	0	0	0	0	0	0	0	0	0	0	0
chr1:154164569..154164584,-	p2@TPM3	3	2	3	6	13	10	5	5	8	4	5	10	3	0	2	1	3	0	1	0	7	4	2	0
chr1:154178803..154178823,-	p1@C1orf189	0	1	0	0	0	0	0	0	0	0	0	0	0	0	0	0	0	0	1	0	1	0	1	0
chr1:154179704..154179730,-	p@chr1:154179704..154179730,-	0	0	1	1	0	0	0	1	1	0	0	0	0	0	1	0	1	0	0	0	0	0	1	0
chr1:154180019..154180032,-	p@chr1:154180019..154180032,-	5	2	3	1	2	0	0	0	1	1	1	1	2	3	3	1	1	2	0	1	3	2	1	3
chr1:154180039..154180056,-	p@chr1:154180039..154180056,-	1	0	1	0	1	0	0	0	0	0	0	1	1	2	2	0	0	0	0	0	1	0	3	1
chr1:154192777..154192786,+	p@chr1:154192777..154192786,+	0	2	0	0	1	2	1	2	0	2	0	1	0	2	2	3	2	0	2	0	2	3	3	1
chr1:154193017..154193077,-	p1@C1orf43	757	899	1154	635	824	789	777	717	626	659	747	704	753	923	778	723	847	738	795	631	992	1133	857	692
chr1:154193091..154193119,-	p2@C1orf43	119	126	172	83	159	127	132	85	111	84	135	108	111	104	137	114	140	106	149	106	173	144	128	97
chr1:154193151..154193162,-	p3@C1orf43	18	11	16	4	12	7	12	7	6	8	16	10	8	9	7	5	3	5	8	2	5	5	4	5
chr1:154193384..154193442,+	p1@UBAP2L	518	606	743	467	1220	532	568	520	458	447	641	479	711	511	582	607	692	602	785	456	982	805	728	503
chr1:154193448..154193468,+	p2@UBAP2L	71	74	102	53	150	82	75	67	70	54	82	53	101	64	71	66	60	70	63	45	68	70	72	48
chr1:154193643..154193665,+	p8@UBAP2L	3	0	3	1	0	1	2	1	2	1	1	1	1	4	1	3	2	6	6	4	3	7	2	4
chr1:154193936..154193985,-	p@chr1:154193936..154193985,-	4	6	9	5	2	2	5	5	6	2	4	3	2	1	1	2	4	2	1	1	4	2	2	0
chr1:154223998..154224012,+	p@chr1:154223998..154224012,+	4	4	6	3	8	4	4	0	1	5	9	3	7	8	13	1	7	8	6	3	11	5	5	2
chr1:154224059..154224089,+	p@chr1:154224059..154224089,+	5	0	1	1	7	2	2	1	3	1	3	0	4	3	2	1	1	2	3	1	1	1	3	0
chr1:154226408..154226419,+	p@chr1:154226408..154226419,+	0	0	0	0	0	0	0	0	0	0	1	0	0	1	0	0	0	0	0	0	0	0	0	0
chr1:154226505..154226520,+	p@chr1:154226505..154226520,+	18	13	14	7	32	10	15	7	12	16	22	10	14	16	21	13	11	10	15	12	18	13	11	8
chr1:154227300..154227325,+	p4@UBAP2L	2	1	0	2	3	1	0	0	0	0	1	0	0	0	3	0	0	0	0	0	1	0	0	0
chr1:154229555..154229569,+	p6@UBAP2L	16	18	16	11	11	17	19	11	17	11	27	15	24	11	11	11	16	12	16	12	22	18	21	11
chr1:154233412..154233434,+	p@chr1:154233412..154233434,+	0	1	3	1	0	4	3	1	3	0	5	0	2	2	2	0	0	3	3	0	4	2	3	0
chr1:154242886..154242899,+	p@chr1:154242886..154242899,+	2	1	0	0	5	2	0	0	1	3	3	0	2	5	1	0	2	0	5	0	0	3	0	1
chr1:154244875..154244901,-	p@chr1:154244875..154244901,-	0	1	0	0	2	2	0	0	2	1	0	1	3	3	2	3	4	2	2	1	3	11	1	3
chr1:154245073..154245147,+	p1@HAX1	684	679	930	682	1551	886	696	674	683	778	900	749	551	533	556	448	618	530	563	390	750	703	539	432
chr1:154245882..154245917,+	p2@HAX1	3	3	4	3	7	4	0	2	0	1	0	5	3	1	2	2	1	0	1	2	2	3	1	1
chr1:154297988..154298038,+	p1@ATP8B2	248	231	347	264	398	312	306	257	293	307	343	281	291	283	245	280	362	290	300	191	419	409	315	236
chr1:154300217..154300251,+	p3@ATP8B2	1	0	0	0	0	0	1	1	0	1	0	0	0	0	0	1	0	0	0	0	0	0	1	0
chr1:154301114..154301136,+	p6@ATP8B2	2	0	3	0	1	2	5	4	1	3	2	1	1	0	0	1	0	1	0	0	2	0	1	0
chr1:154301264..154301290,+	p2@ATP8B2	1	0	0	0	3	2	4	0	1	1	3	0	0	0	0	0	1	1	2	1	0	0	1	1
chr1:154302205..154302228,-	p@chr1:154302205..154302228,-	0	0	0	0	0	0	0	0	0	0	0	1	0	0	0	0	0	0	0	0	0	0	0	0
chr1:154315575..154315601,+	p@chr1:154315575..154315601,+	0	0	0	0	0	0	1	0	0	0	0	0	0	0	0	0	0	0	0	0	0	0	0	0
chr1:154315604..154315622,+	p@chr1:154315604..154315622,+	0	0	1	0	0	0	0	0	0	0	0	0	0	0	0	0	0	0	0	0	0	0	0	0
chr1:154315623..154315637,+	p@chr1:154315623..154315637,+	0	0	0	0	0	0	0	0	0	1	0	0	0	1	0	0	0	0	0	0	0	0	0	0
chr1:15437108..15437121,-	p@chr1:15437108..15437121,-	0	0	0	0	0	0	0	0	0	0	1	0	0	0	0	0	0	0	0	0	0	0	0	0
chr1:154377675..154377692,+	p7@IL6R	0	0	1	0	0	0	0	0	0	0	0	0	0	0	0	0	0	0	0	0	0	0	0	0
chr1:154377758..154377778,+	p5@IL6R	0	0	1	0	1	0	0	0	0	0	1	0	0	1	0	0	0	1	0	0	1	0	0	0
chr1:154377788..154377799,+	p6@IL6R	1	0	2	0	0	0	0	0	0	0	0	0	0	0	0	0	0	0	0	0	0	0	1	0
chr1:154377802..154377834,+	p4@IL6R	2	4	4	3	0	0	0	1	3	0	1	1	0	0	0	0	2	2	1	0	0	1	0	0
chr1:154377839..154377921,+	p1@IL6R	3	0	2	1	2	3	0	0	2	2	1	2	0	1	2	2	1	2	0	0	1	4	1	1
chr1:154377929..154377951,+	p3@IL6R	0	0	0	0	0	0	0	0	0	0	0	0	0	0	0	0	1	0	0	0	0	0	0	0
chr1:154378049..154378096,+	p2@IL6R	9	12	2	3	8	3	6	2	2	5	4	3	0	1	0	0	2	0	0	0	2	4	2	0
chr1:154401791..154401807,+	p11@IL6R	0	0	0	0	0	0	1	0	0	0	0	0	0	0	0	0	0	0	0	0	0	0	0	0
chr1:154422387..154422390,+	p@chr1:154422387..154422390,+	0	0	0	0	0	0	0	0	0	0	1	0	0	0	0	0	0	0	0	0	0	0	0	0
chr1:154474220..154474231,-	p5@SHE	0	0	0	0	0	0	0	0	0	0	1	0	0	0	1	0	0	1	0	0	0	0	0	0
[truncated: 108,661 more rows]
