# Supplementary material for: Identification of candidate PAX2-regulated genes implicated in human kidney development
Source: Sci Rep. 2021 Apr 27;11:9123. doi: 10.1038/s41598-021-88743-1 (PMC8079710; doi:10.1038/s41598-021-88743-1)
Supplement: Supplementary file 4 — Supplementary Table S2. [file 41598_2021_88743_MOESM4_ESM.xlsx]

## Sheet: Enhancer_Readcount_Table
Enhancer	Normal_iPS_rep1	Normal_iPS_rep2	Normal_iPS_rep3	Case1_iPS_rep1	Case1_iPS_rep2	Case1_iPS_rep3	Case2_iPS_rep1	Case2_iPS_rep2	Case2_iPS_rep3	Case3_iPS_rep1	Case3_iPS_rep2	Case3_iPS_rep3	Normal_day14_rep1	Normal_day14_rep2	Normal_day14_rep3	Case1_day14_rep1	Case1_day14_rep2	Case1_day14_rep3	Case2_day14_rep1	Case2_day14_rep2	Case2_day14_rep3	Case3_day14_rep1	Case3_day14_rep2	Case3_day14_rep3
chr1:566773-566934;iPS_RCS	3	0	0	1	0	0	2	0	3	1	2	1	0	0	0	0	1	0	2	0	2	1	2	0
chr1:567150-567235;iPS_RCS	0	2	6	0	3	0	2	1	4	1	3	3	1	3	2	3	4	2	1	0	1	3	2	0
chr1:567582-567659;iPS_RCS	0	0	0	0	1	1	1	1	1	0	1	0	3	1	1	0	2	0	3	2	0	1	1	0
chr1:723388-723726;NETCAGE	0	0	0	0	1	0	0	0	0	0	0	0	0	0	0	0	0	0	0	1	0	0	0	0
chr1:839741-840250;FANTOM	25	25	31	3	6	6	6	3	13	8	10	1	128	129	107	91	72	97	54	42	60	98	71	57
chr1:840628-840901;iPS_RCS	1	1	1	0	0	0	0	0	2	0	0	1	5	6	6	4	0	4	6	1	4	4	6	3
chr1:855764-856157;FANTOM	0	0	0	0	0	1	0	0	0	0	0	0	0	1	0	1	0	1	0	0	1	0	1	0
chr1:856471-856742;iPS_RCS	0	0	0	0	0	0	0	0	0	0	0	0	1	3	0	0	0	0	0	0	0	1	0	1
chr1:858259-858656;iPS_RCS	0	0	1	0	0	0	0	0	0	0	0	0	10	2	5	2	4	1	0	1	0	6	3	4
chr1:933436-933716;NETCAGE	0	1	0	0	0	0	0	0	0	0	0	0	0	1	0	0	0	1	0	0	0	0	0	0
chr1:936652-937138;FANTOM	0	1	1	0	0	1	1	1	1	0	2	0	12	14	9	3	10	4	11	7	11	14	8	2
chr1:941791-942135;FANTOM	0	0	0	0	0	0	0	0	0	0	0	1	0	0	0	0	1	0	0	1	0	0	0	0
chr1:945769-946034;FANTOM	0	2	3	4	3	0	1	4	1	2	4	2	3	2	2	2	3	1	1	2	2	4	0	3
chr1:950473-950826;NETCAGE	0	0	0	0	0	0	0	0	0	0	0	0	0	0	0	0	1	0	0	0	0	0	0	0
chr1:956627-956739;iPS_RCS	0	0	0	1	3	2	0	0	0	1	0	1	0	0	0	0	1	0	1	0	1	1	0	0
chr1:971334-971540;iPS_RCS	2	4	3	0	0	0	0	1	5	2	2	3	1	1	3	1	1	1	2	2	1	0	1	1
chr1:993498-993878;FANTOM	0	0	0	0	0	0	0	0	0	0	1	0	5	10	3	1	5	2	3	5	5	7	5	4
chr1:994198-994452;FANTOM	0	0	0	0	0	0	0	1	0	0	0	0	0	0	0	0	0	0	2	0	1	0	0	0
chr1:1004184-1004625;iPS_RCS	2	0	0	0	0	0	1	0	3	4	5	3	8	7	9	3	11	7	10	3	6	22	12	8
chr1:1004651-1004928;iPS_RCS	7	7	12	3	4	6	6	2	3	8	10	13	24	35	25	30	48	35	34	17	41	95	54	56
chr1:1005293-1005547;FANTOM	0	0	0	0	0	0	0	0	0	0	0	0	0	1	0	0	0	1	0	0	0	0	0	0
chr1:1008722-1008886;FANTOM	0	0	0	0	0	0	0	0	0	0	0	0	3	2	0	1	0	0	1	0	0	1	0	0
chr1:1014834-1015095;FANTOM	2	1	0	0	1	1	1	0	0	0	0	1	0	3	4	4	12	3	2	2	6	3	5	7
chr1:1024566-1024748;NETCAGE	0	0	0	0	0	0	0	0	0	0	0	0	1	0	0	0	0	0	0	0	0	0	0	0
chr1:1070745-1071151;FANTOM	1	0	0	0	0	0	0	0	0	0	0	0	0	0	0	0	0	0	0	0	0	0	0	0
chr1:1079941-1080088;NETCAGE	0	0	0	2	0	0	0	0	0	0	0	0	0	1	0	0	2	0	0	0	1	0	0	1
chr1:1093610-1093958;FANTOM	0	0	3	4	4	5	1	4	2	4	5	4	5	4	8	8	9	7	3	5	8	9	8	4
chr1:1098016-1098322;iPS_RCS	3	6	3	5	6	8	6	6	6	15	8	7	0	1	0	2	3	1	11	1	1	1	0	0
chr1:1105838-1106046;NETCAGE	0	0	0	0	0	0	0	1	0	0	0	0	1	0	0	0	0	0	0	0	0	0	1	0
chr1:1136075-1136463;FANTOM	0	1	1	0	1	0	0	0	0	0	0	0	0	3	0	1	2	0	0	0	0	2	0	1
chr1:1136667-1137146;FANTOM	0	1	2	2	2	0	4	0	1	0	1	0	1	1	3	2	2	0	3	0	2	1	1	3
chr1:1143531-1144198;FANTOM	0	0	0	0	0	0	0	0	0	0	0	0	0	0	1	0	0	0	0	0	1	0	0	0
chr1:1173386-1173736;FANTOM	0	0	0	0	0	0	0	0	0	0	0	0	0	0	0	0	0	0	0	0	0	0	0	1
chr1:1186391-1186507;FANTOM	0	0	0	0	0	0	0	0	0	1	0	0	0	0	1	0	0	0	0	0	0	0	0	0
chr1:1236391-1236626;iPS_RCS	0	0	0	0	0	0	0	0	0	0	0	0	0	0	2	0	1	0	0	0	0	0	2	0
chr1:1283463-1283540;iPS_RCS	0	0	0	0	0	0	0	0	0	0	0	0	1	1	1	2	2	4	0	3	5	3	2	3
chr1:1294735-1294982;FANTOM	1	0	0	0	0	1	0	0	1	0	0	0	2	0	2	2	2	1	2	0	2	3	1	3
chr1:1295765-1296272;iPS_RCS	1	0	0	0	0	2	1	0	0	0	0	0	8	7	1	5	5	2	3	6	9	3	2	5
chr1:1299722-1300179;NETCAGE	0	0	0	0	0	0	0	0	0	0	1	0	0	0	0	0	0	0	0	0	0	0	0	0
chr1:1301951-1302440;iPS_RCS	0	2	0	1	1	0	0	0	1	0	0	0	4	4	4	1	3	0	2	3	3	5	6	1
chr1:1343359-1343768;FANTOM	1	0	1	0	0	1	2	0	1	0	0	0	0	1	0	0	0	0	1	0	0	2	1	0
chr1:1358272-1358582;NETCAGE	1	0	0	0	2	0	1	1	0	0	1	0	0	0	0	0	0	0	0	0	1	0	0	0
chr1:1368493-1368769;iPS_RCS	0	0	0	0	0	1	1	1	1	3	0	0	1	0	0	0	6	0	1	1	1	3	0	1
chr1:1373506-1373696;NETCAGE	0	0	0	0	0	0	0	0	0	0	0	0	0	0	0	0	0	0	1	0	0	1	0	0
chr1:1440388-1440639;iPS_RCS	4	4	8	0	1	0	0	2	0	0	1	0	11	2	4	0	2	2	4	6	8	2	0	1
chr1:1446378-1446648;iPS_RCS	7	5	7	3	5	1	6	4	4	7	7	4	3	4	5	3	6	3	3	0	6	6	0	3
chr1:1490387-1490754;iPS_RCS	0	0	0	0	0	0	0	0	0	0	0	0	8	2	6	1	3	1	5	0	3	2	5	6
chr1:1527009-1527176;iPS_RCS	0	1	0	0	0	0	0	0	0	0	0	0	0	0	1	3	0	1	0	0	0	3	0	0
chr1:1532578-1532961;NETCAGE	1	0	0	0	0	0	0	0	0	0	0	0	0	1	0	0	0	0	0	0	0	0	0	0
chr1:1609619-1609864;FANTOM	0	0	1	0	0	0	0	0	0	0	0	0	0	1	1	0	0	0	0	1	0	0	0	0
chr1:1612202-1612501;NETCAGE	0	0	0	0	0	0	1	0	0	0	1	0	2	0	0	0	0	0	0	0	0	1	0	0
chr1:1708824-1709349;FANTOM	2	0	2	0	0	1	0	0	0	0	0	2	1	0	0	0	0	0	0	0	4	0	0	0
chr1:1714020-1714715;FANTOM	0	2	2	1	1	0	0	1	0	0	2	2	0	0	0	0	0	0	0	0	0	0	0	0
chr1:1744250-1744609;FANTOM	0	0	0	0	0	0	0	0	0	0	0	0	0	0	1	0	0	0	0	0	0	0	0	0
chr1:1779557-1779900;iPS_RCS	0	0	1	0	0	0	0	2	1	0	1	0	5	4	2	0	1	0	1	3	4	0	0	0
chr1:1803114-1803303;FANTOM	0	0	2	0	1	3	2	0	0	1	0	1	3	4	3	0	0	3	2	0	4	4	4	0
chr1:1814762-1815124;FANTOM	1	0	0	0	0	1	0	0	0	0	0	2	1	1	2	1	0	0	3	1	0	1	0	0
chr1:1820787-1821042;iPS_RCS	0	0	0	0	1	1	2	0	0	1	1	0	7	2	2	1	2	1	0	0	5	2	2	0
chr1:1838986-1839285;NETCAGE	0	1	0	2	0	0	0	0	0	0	0	0	0	1	0	0	2	0	1	0	0	0	0	0
chr1:1840500-1840758;iPS_RCS	8	15	13	8	17	13	9	3	6	6	9	1	14	12	10	13	18	11	13	12	24	11	13	7
chr1:1852221-1852437;NETCAGE	0	0	0	0	0	0	0	0	0	0	0	0	0	0	0	0	0	0	0	0	0	1	0	0
chr1:1874281-1874595;NETCAGE	0	0	0	0	0	0	1	0	0	0	0	0	0	0	0	0	0	0	0	1	0	0	0	0
chr1:1978731-1978937;FANTOM	2	4	3	5	13	4	6	3	3	4	1	0	1	0	0	0	0	0	0	0	1	0	0	0
chr1:2082729-2083012;FANTOM	0	0	0	0	0	0	0	0	0	0	0	0	0	0	0	0	0	0	0	0	0	0	1	0
chr1:2111429-2112079;FANTOM	0	1	0	0	0	0	1	0	1	1	0	0	4	0	0	0	1	0	0	0	0	0	0	0
chr1:2135885-2136186;FANTOM	0	0	0	0	0	0	0	0	0	0	0	0	0	1	0	0	0	0	0	0	1	1	0	1
chr1:2159000-2159474;iPS_RCS	94	96	130	69	74	107	89	80	108	102	123	93	220	206	168	169	184	135	214	87	255	213	189	164
chr1:2162325-2162996;FANTOM	1	1	3	2	1	0	4	1	2	1	0	1	6	6	5	0	7	2	6	2	6	3	5	3
chr1:2177615-2177829;FANTOM	0	0	0	0	0	0	0	1	0	2	0	0	1	0	1	0	0	0	1	0	0	0	0	0
chr1:2201815-2202101;iPS_RCS	0	0	0	0	0	1	0	0	0	0	0	0	2	5	1	6	10	0	14	3	8	4	5	5
chr1:2221868-2222548;FANTOM	0	0	0	0	0	0	0	0	0	0	0	0	0	0	1	0	0	0	0	0	0	0	0	1
chr1:2230678-2230895;FANTOM	0	0	0	0	0	0	0	0	0	0	0	0	0	0	0	0	1	0	0	0	0	0	0	0
chr1:2231691-2232185;FANTOM	0	0	0	0	0	0	0	0	0	0	0	0	0	1	0	0	0	0	0	0	0	0	0	0
chr1:2245814-2246119;iPS_RCS	12	11	9	6	17	11	17	7	9	12	4	10	9	9	9	6	15	7	6	5	17	10	8	5
chr1:2246264-2246542;iPS_RCS	12	12	20	9	12	12	8	10	8	16	7	8	10	7	3	9	4	8	10	4	8	5	7	5
chr1:2246690-2246933;iPS_RCS	0	2	0	0	0	0	0	0	3	0	0	0	0	0	1	0	2	0	0	0	1	1	0	0
chr1:2253467-2253919;iPS_RCS	0	1	2	0	2	4	3	1	3	0	1	3	91	65	80	52	79	59	60	34	63	69	50	39
chr1:2254081-2254230;FANTOM	0	0	0	0	0	0	0	0	0	0	0	0	0	0	0	0	0	0	0	0	0	1	0	0
chr1:2321948-2322064;NETCAGE	0	0	0	0	0	0	0	0	0	0	0	0	0	0	1	0	0	0	0	0	0	0	0	0
chr1:2374660-2374994;iPS_RCS	0	0	0	1	1	1	0	0	0	0	0	0	1	1	0	0	3	1	1	0	1	0	0	0
chr1:2406489-2406881;FANTOM	0	0	0	0	0	0	0	0	0	0	0	0	0	0	0	0	0	0	0	1	0	0	0	0
chr1:2454611-2454961;NETCAGE	0	0	0	0	0	0	0	0	0	0	0	0	0	0	0	0	0	0	0	0	1	0	0	0
chr1:2466322-2466723;NETCAGE	0	0	0	0	0	0	1	1	1	0	0	0	0	0	0	0	0	0	0	1	0	0	1	0
chr1:2476299-2476723;FANTOM	0	0	0	0	0	0	0	0	0	0	0	0	0	1	0	1	0	0	0	0	0	0	0	0
chr1:2477415-2477971;FANTOM	12	15	21	11	12	19	19	14	10	19	20	24	9	10	4	7	23	17	21	10	17	22	15	12
chr1:2478343-2478813;iPS_RCS	18	8	3	8	8	12	5	6	8	16	15	6	5	4	4	4	5	6	3	3	6	3	2	3
chr1:2509702-2510198;FANTOM	0	0	0	0	0	0	0	0	0	0	0	0	3	2	0	1	2	2	1	2	0	2	1	0
chr1:2574079-2574144;FANTOM	0	0	0	0	0	1	0	0	0	1	0	0	1	0	1	1	0	0	0	0	0	0	0	1
chr1:2574343-2574764;FANTOM	15	17	8	8	16	8	10	13	9	14	15	13	40	39	40	49	43	42	40	27	53	95	62	39
chr1:2989176-2989511;FANTOM	0	0	0	0	0	0	0	0	0	0	0	0	0	1	0	1	0	1	1	2	0	0	0	0
chr1:3086923-3087330;FANTOM	0	0	0	0	0	0	0	0	0	0	0	0	0	0	1	0	0	0	1	0	0	0	0	0
chr1:3136013-3136207;FANTOM	0	0	0	0	0	0	0	0	0	0	0	0	0	0	0	0	0	0	1	0	0	0	0	1
chr1:3165725-3166065;FANTOM	0	0	0	0	0	0	0	0	0	0	0	0	0	0	0	0	0	0	0	0	0	1	0	0
chr1:3229797-3229925;iPS_RCS	0	0	0	0	0	0	0	0	0	0	1	0	3	8	1	3	5	4	1	5	5	8	3	2
chr1:3231111-3231335;FANTOM	0	0	0	0	0	0	0	0	0	0	0	0	1	4	0	0	2	1	2	3	1	2	2	1
chr1:3231556-3231634;FANTOM	0	0	0	0	0	0	0	0	0	0	0	0	0	0	0	1	0	0	0	0	1	0	0	0
chr1:3233109-3233475;FANTOM	0	0	0	0	0	0	0	0	0	0	0	0	0	0	0	0	1	0	0	0	0	0	0	0
chr1:3238806-3238995;iPS_RCS	0	0	0	0	0	0	0	0	0	0	0	0	1	0	1	0	4	1	1	0	2	1	1	0
chr1:3240144-3240486;iPS_RCS	0	0	0	0	0	0	0	0	0	0	0	0	0	0	0	0	3	1	3	6	6	1	1	0
chr1:3269227-3269445;iPS_RCS	0	0	0	0	0	0	0	0	0	0	0	0	2	0	0	0	2	0	0	0	0	0	1	1
chr1:3278962-3279359;FANTOM	0	0	0	0	0	0	0	0	0	0	0	0	2	2	0	0	2	0	1	0	1	0	1	0
chr1:3310225-3310464;iPS_RCS	0	0	0	0	0	0	0	0	0	0	0	0	0	0	0	2	1	1	0	0	0	0	0	0
chr1:3325555-3326143;FANTOM	0	0	0	1	0	0	0	0	0	0	0	1	3	9	0	0	2	4	1	2	4	5	7	5
chr1:3374898-3375040;iPS_RCS	0	0	0	0	0	0	0	0	0	0	0	0	0	0	0	0	1	0	1	2	0	3	0	0
chr1:3463934-3464260;FANTOM	0	0	0	0	0	0	0	0	0	0	0	2	0	0	0	0	2	0	0	0	0	0	0	0
chr1:3470055-3470280;NETCAGE	0	0	0	0	0	0	0	0	0	0	0	0	3	5	4	1	0	0	0	0	1	0	2	1
chr1:3514172-3514403;FANTOM	0	0	0	0	0	0	0	0	0	0	0	0	0	0	0	1	0	0	0	0	0	0	0	0
chr1:3581269-3581645;FANTOM	0	0	0	0	0	0	0	0	0	0	0	0	0	0	0	0	0	1	0	0	0	0	0	0
chr1:3588190-3588516;NETCAGE	0	0	0	0	0	1	0	0	0	1	2	2	0	0	0	0	0	0	0	0	1	1	0	0
chr1:3589448-3589681;NETCAGE	0	0	0	0	0	1	0	2	0	1	0	0	0	0	0	0	0	0	0	0	0	0	0	0
chr1:3605114-3605182;NETCAGE	0	0	0	1	1	0	0	0	0	0	0	0	0	0	0	0	0	0	0	0	0	0	0	0
chr1:3607916-3608261;FANTOM	0	0	0	0	0	0	0	1	0	0	0	0	0	0	0	0	0	0	0	0	0	0	0	0
chr1:3634737-3634863;FANTOM	0	0	0	1	5	0	0	2	0	1	2	0	0	0	0	0	0	0	0	0	0	0	0	0
chr1:3688638-3688777;NETCAGE	0	1	1	0	0	2	1	0	0	2	2	0	1	0	2	0	0	1	2	1	0	2	0	1
chr1:3710320-3710466;iPS_RCS	3	2	4	1	2	1	0	1	1	0	0	0	0	1	1	0	0	0	0	0	0	0	0	0
chr1:3713729-3713831;iPS_RCS	3	2	0	0	1	0	0	1	0	0	1	1	0	0	0	0	1	0	0	1	0	0	0	0
chr1:3765573-3765833;NETCAGE	0	0	0	0	4	0	0	1	0	0	1	1	1	1	2	0	2	2	0	2	0	3	1	0
chr1:3798823-3799093;NETCAGE	0	0	0	0	0	0	0	0	0	0	0	0	0	0	0	1	0	0	0	0	0	0	0	0
chr1:3817648-3818071;FANTOM	5	7	6	5	10	6	7	4	10	13	9	4	22	15	13	26	16	19	23	19	23	20	23	10
chr1:3838793-3839188;NETCAGE	0	0	0	3	1	1	0	0	0	0	1	2	0	0	0	0	0	0	0	0	0	0	0	0
chr1:4697251-4697504;FANTOM	0	0	0	1	0	0	0	0	0	0	0	0	0	0	0	0	0	0	0	0	0	0	0	0
chr1:4939475-4939740;iPS_RCS	0	0	0	0	0	0	0	0	0	0	0	0	2	3	4	5	1	0	2	1	4	4	5	2
chr1:5172646-5173061;FANTOM	1	0	2	0	0	0	2	0	0	0	0	0	0	0	0	0	0	0	0	0	0	0	0	0
chr1:5890900-5891051;iPS_RCS	0	0	0	2	1	3	3	5	1	0	2	0	0	0	0	0	0	0	0	0	0	0	0	0
chr1:6040563-6040917;iPS_RCS	0	0	0	0	0	0	0	0	0	2	0	2	0	0	0	0	0	0	0	0	0	0	0	0
chr1:6053603-6054107;FANTOM	0	0	0	1	1	1	0	1	1	2	0	0	1	0	1	1	0	0	1	0	1	2	0	3
chr1:6088225-6088518;FANTOM	0	0	0	0	0	0	0	0	0	0	0	0	0	0	0	0	0	0	0	1	0	0	0	0
chr1:6301988-6302384;FANTOM	18	15	23	10	14	5	9	4	8	3	7	3	0	0	0	0	0	0	0	0	0	0	0	0
chr1:6306149-6306259;NETCAGE	3	4	3	2	3	0	2	1	1	1	2	1	0	0	0	0	0	0	0	0	0	0	0	0
chr1:6320089-6320234;iPS_RCS	0	0	2	0	0	0	0	0	0	0	0	0	0	1	0	0	1	1	0	0	1	0	0	0
chr1:6321567-6321961;FANTOM	0	0	0	0	0	0	0	0	0	0	0	0	0	1	0	1	1	2	1	2	3	0	0	0
chr1:6336471-6336830;FANTOM	3	4	6	2	1	1	0	0	0	1	2	0	0	0	0	0	0	0	0	0	0	1	0	0
chr1:6341896-6342142;FANTOM	0	0	0	0	0	0	1	0	0	0	0	0	0	0	0	0	0	0	0	0	0	0	0	0
chr1:6342321-6342466;FANTOM	0	0	0	0	0	1	1	2	0	1	0	0	0	0	0	0	0	0	1	0	0	0	1	1
chr1:6364415-6364507;NETCAGE	0	0	0	0	0	0	0	0	1	0	0	0	0	0	0	0	0	0	1	0	0	0	0	1
chr1:6452301-6452728;NETCAGE	0	1	2	2	2	0	0	0	1	2	1	0	2	0	0	1	0	0	2	1	1	0	1	2
chr1:6474528-6474889;NETCAGE	0	0	1	1	0	1	0	0	0	0	1	0	0	0	0	0	2	0	0	0	2	1	1	1
chr1:6554230-6554554;NETCAGE	0	0	0	0	0	0	0	0	0	0	0	0	0	0	0	0	0	0	0	1	0	0	0	0
chr1:6566323-6566594;FANTOM	0	0	0	0	0	0	0	0	0	0	0	1	1	0	0	0	0	2	2	0	2	0	0	0
chr1:6661013-6661150;iPS_RCS	1	1	0	1	4	3	0	0	2	3	0	1	10	5	6	2	2	3	6	7	9	10	0	0
chr1:6675411-6675744;iPS_RCS	1	2	1	0	0	1	0	1	0	2	0	1	1	2	1	1	3	1	0	1	0	4	1	0
chr1:6709089-6709221;FANTOM	0	0	0	0	0	0	0	0	0	0	0	0	0	0	0	0	0	0	1	0	0	0	0	0
chr1:6760819-6760983;FANTOM	0	0	0	0	0	0	0	0	0	0	0	0	0	1	1	0	0	0	0	0	0	0	0	0
chr1:6846298-6846626;iPS_RCS	0	0	0	0	0	0	0	0	0	0	0	0	1	0	1	0	0	0	0	0	0	1	1	0
chr1:6846651-6846954;NETCAGE	0	0	0	0	0	0	0	0	1	0	0	0	0	0	0	0	0	0	1	0	0	0	0	0
chr1:6909691-6910025;NETCAGE	0	0	0	0	0	0	0	0	0	0	0	0	0	0	0	1	0	0	0	0	0	0	0	0
chr1:6943772-6944262;FANTOM	0	0	0	0	0	0	0	0	1	0	2	0	0	1	4	0	2	1	1	0	2	1	0	0
chr1:7177620-7177902;iPS_RCS	0	1	0	2	8	6	6	4	3	0	2	2	0	0	1	1	1	0	0	0	0	0	1	0
chr1:7327634-7328033;FANTOM	0	0	0	0	0	0	0	0	0	0	0	0	1	0	0	0	1	0	0	0	0	0	0	0
chr1:7359415-7359679;FANTOM	0	0	0	0	0	0	0	0	0	0	0	1	0	0	0	0	0	0	0	0	1	0	0	0
chr1:7378043-7378459;NETCAGE	0	0	0	0	0	0	0	0	0	0	0	0	0	0	0	1	0	0	0	0	0	0	0	0
chr1:7394800-7394925;NETCAGE	0	0	0	0	0	0	0	0	0	0	0	0	3	0	0	0	0	0	0	0	0	2	0	3
chr1:7439540-7439750;NETCAGE	0	0	0	1	0	0	1	0	1	0	0	0	0	0	1	1	3	0	1	3	3	5	4	2
chr1:7461964-7462325;FANTOM	0	0	0	0	0	0	0	0	0	0	0	0	1	0	0	0	0	0	0	0	0	0	0	0
chr1:7507118-7507553;NETCAGE	1	0	0	0	0	0	0	0	0	0	0	0	0	1	0	0	0	0	0	0	0	0	0	0
chr1:7551468-7551846;FANTOM	0	0	0	0	0	0	0	0	0	0	0	0	0	0	0	0	0	0	0	0	1	0	0	0
chr1:7558449-7558725;FANTOM	0	0	0	0	0	0	0	0	0	0	0	0	1	1	0	0	0	0	1	0	0	0	0	0
chr1:7609389-7609632;FANTOM	0	0	0	0	0	0	0	0	0	0	0	0	0	0	0	0	1	0	0	0	0	0	0	0
chr1:7610058-7610251;NETCAGE	0	0	3	0	0	0	0	0	0	0	0	0	1	3	0	0	1	0	0	1	2	0	0	0
chr1:7668972-7669194;FANTOM	1	0	0	0	1	0	1	0	1	0	1	0	0	0	0	0	0	0	0	0	0	0	0	0
chr1:7709088-7709360;FANTOM	0	0	0	1	0	0	0	0	0	0	0	0	0	0	0	0	1	0	0	0	0	0	0	0
chr1:7728523-7728907;iPS_RCS	0	1	1	0	0	0	0	0	0	0	0	0	3	0	0	0	5	4	18	4	19	5	15	5
chr1:7729547-7729971;FANTOM	4	6	6	12	17	13	15	3	4	9	9	10	7	4	10	10	12	11	6	4	9	13	7	3
chr1:7763943-7764216;iPS_RCS	6	7	7	2	2	5	1	5	5	5	3	3	12	5	6	10	17	11	14	4	20	5	15	5
chr1:7764607-7765052;iPS_RCS	66	78	93	28	51	53	36	30	38	44	32	33	68	64	36	52	84	64	98	52	114	73	63	32
chr1:7843556-7843653;FANTOM	0	0	0	0	1	0	1	1	0	0	2	0	0	0	1	0	0	1	1	0	1	1	0	0
chr1:8050296-8050695;NETCAGE	2	1	2	0	3	3	0	1	1	3	6	0	4	5	4	9	7	2	8	4	1	4	2	2
chr1:8060675-8061020;NETCAGE	0	0	0	0	0	0	0	0	0	0	0	0	0	0	0	0	0	0	0	0	0	0	0	1
chr1:8076289-8076986;FANTOM	0	0	0	0	1	0	0	0	0	0	0	0	0	0	1	0	0	0	0	1	0	0	0	0
chr1:8157417-8157780;FANTOM	0	0	0	0	0	1	0	0	0	0	0	0	0	0	0	0	0	0	0	0	0	0	0	0
chr1:8177052-8177471;NETCAGE	0	0	0	0	0	0	0	0	0	0	0	0	1	0	0	0	0	1	0	0	0	0	0	0
chr1:8187563-8187834;FANTOM	0	0	0	0	0	0	0	0	0	0	0	0	0	0	0	0	0	0	1	0	0	0	0	0
chr1:8198088-8198334;FANTOM	0	0	0	0	0	0	0	0	0	0	0	0	0	1	2	0	0	0	3	0	0	0	0	1
chr1:8215795-8215905;FANTOM	0	0	0	1	0	0	0	0	0	0	0	0	0	0	0	0	0	0	0	0	1	0	0	0
chr1:8229904-8230047;FANTOM	0	0	0	0	0	0	0	0	0	0	0	0	0	1	0	0	1	0	2	1	2	0	0	0
chr1:8251557-8251754;NETCAGE	1	2	0	0	1	0	1	1	0	2	0	3	0	0	0	0	0	0	0	0	0	0	0	0
chr1:8262223-8262541;FANTOM	1	0	0	0	1	0	0	1	1	0	0	0	0	1	0	0	0	0	0	0	3	0	0	0
chr1:8272041-8272390;FANTOM	0	0	1	0	1	0	0	0	1	0	0	0	0	0	0	0	0	0	0	0	1	1	0	0
chr1:8299090-8299425;NETCAGE	0	0	0	0	1	0	0	0	0	0	1	0	1	0	0	0	0	0	0	0	0	0	0	0
chr1:8300045-8300389;FANTOM	0	0	0	0	0	0	0	0	0	0	0	0	0	0	0	0	0	0	0	0	1	0	0	0
chr1:8375582-8375794;NETCAGE	0	0	0	1	0	0	0	0	1	0	0	0	0	0	0	1	0	0	0	0	0	0	0	0
chr1:8434199-8434222;iPS_RCS	0	0	0	0	0	0	0	0	0	0	0	0	0	2	0	0	1	1	0	0	0	0	0	0
chr1:8438217-8438669;NETCAGE	0	0	0	0	0	0	0	0	0	0	1	2	3	0	2	0	2	1	1	0	0	3	1	2
chr1:8450820-8451072;FANTOM	0	0	0	0	0	0	1	1	0	0	0	0	6	2	5	1	1	2	0	1	1	0	2	0
chr1:8457012-8457408;FANTOM	0	0	0	0	1	0	0	0	0	0	0	0	1	1	0	0	0	0	0	0	0	0	0	0
chr1:8469706-8470061;FANTOM	0	0	0	0	0	0	0	0	0	0	0	0	2	0	1	0	0	1	0	0	0	0	0	0
chr1:8487656-8487917;FANTOM	1	2	0	0	1	2	0	0	2	0	1	0	1	1	2	0	1	0	1	0	2	1	0	0
chr1:8488165-8488317;FANTOM	0	0	0	0	0	0	0	0	0	0	0	0	1	0	0	0	0	0	0	0	0	0	0	0
chr1:8499084-8499228;iPS_RCS	0	0	1	0	0	1	0	0	0	0	1	0	7	4	6	4	8	4	5	3	5	2	3	3
chr1:8520924-8521286;FANTOM	0	0	0	1	0	2	0	0	1	0	1	0	0	0	0	0	1	0	0	0	1	0	0	0
chr1:8571636-8571856;FANTOM	0	0	0	0	0	0	0	0	0	0	0	0	0	0	1	0	0	0	0	0	0	0	0	0
chr1:8686491-8686867;FANTOM	0	0	0	0	1	2	0	0	1	2	0	0	2	1	3	4	1	2	1	1	3	3	1	1
chr1:8721734-8722143;FANTOM	0	0	0	0	0	0	0	0	0	0	0	0	2	1	0	0	0	0	0	0	1	0	0	0
chr1:8724042-8724475;FANTOM	0	0	1	0	0	0	0	0	0	1	0	0	5	2	1	3	0	1	2	0	2	4	1	1
chr1:8762143-8762460;iPS_RCS	4	2	3	1	5	6	8	2	4	3	11	1	3	4	3	3	4	3	1	4	4	2	6	1
chr1:8845669-8846068;NETCAGE	0	0	0	0	0	1	0	0	0	0	0	0	1	1	1	0	0	0	0	0	0	0	1	0
chr1:8858188-8858497;FANTOM	0	0	0	0	0	0	0	0	0	0	0	0	1	0	0	0	0	0	0	0	0	1	0	0
chr1:8933581-8933925;FANTOM	1	0	2	0	1	2	0	1	2	0	0	0	1	0	3	2	3	1	2	0	4	2	3	3
chr1:8940491-8940750;NETCAGE	0	0	0	0	0	0	0	0	0	0	0	0	0	1	0	0	0	0	0	2	1	0	1	0
chr1:8953388-8953557;FANTOM	3	1	0	0	1	1	0	0	2	1	1	0	0	0	0	0	0	1	1	0	1	1	0	0
chr1:9003730-9003821;iPS_RCS	1	0	0	0	1	0	0	0	0	0	0	0	0	0	0	3	1	0	2	0	0	0	0	0
chr1:9173053-9173462;NETCAGE	0	0	0	0	0	0	0	0	0	0	0	0	0	0	0	1	0	0	0	0	0	1	0	0
chr1:9222325-9222587;iPS_RCS	0	0	0	0	0	0	0	0	0	0	0	0	0	0	2	0	2	1	1	0	0	0	0	0
chr1:9222919-9223181;FANTOM	0	0	0	0	0	0	0	0	0	0	0	0	1	1	0	0	0	0	0	0	0	0	0	1
chr1:9223692-9223875;FANTOM	1	0	0	0	0	0	0	0	0	0	0	0	1	0	0	0	0	1	0	1	0	0	0	0
chr1:9223907-9224260;FANTOM	0	0	3	0	0	0	0	0	0	0	0	0	0	0	0	0	0	0	0	0	0	0	1	0
chr1:9225492-9225752;FANTOM	0	0	1	0	0	0	0	0	0	0	0	0	0	0	0	0	1	0	0	1	0	0	0	0
chr1:9241165-9241560;FANTOM	0	0	0	0	0	0	0	0	1	0	0	0	0	0	2	0	0	0	0	0	1	0	0	1
chr1:9244144-9244546;NETCAGE	1	2	1	3	0	0	0	0	2	0	1	0	0	1	3	1	1	1	0	0	3	0	5	2
chr1:9249301-9249670;NETCAGE	0	1	0	0	0	1	0	0	0	0	0	0	0	0	0	0	0	0	1	0	1	1	0	0
chr1:9256119-9256636;FANTOM	0	0	1	0	0	0	0	0	0	0	0	0	0	0	0	0	0	0	0	0	0	0	0	0
chr1:9261625-9261944;FANTOM	0	0	0	0	0	0	0	0	0	0	0	0	0	1	0	0	0	0	0	1	0	0	0	0
chr1:9271499-9271772;FANTOM	0	0	0	0	0	0	0	0	0	0	0	0	0	1	0	0	0	0	0	0	0	0	1	0
chr1:9291783-9292106;FANTOM	1	0	0	0	0	0	0	0	0	0	0	0	0	0	0	0	0	0	0	0	0	0	0	0
chr1:9298798-9298942;FANTOM	0	0	0	0	0	0	0	0	0	0	0	0	0	0	0	0	0	0	0	0	0	0	1	0
chr1:9313614-9313769;iPS_RCS	0	0	0	0	0	0	0	0	0	0	0	0	2	0	0	1	0	0	2	2	2	0	1	0
chr1:9313923-9314146;iPS_RCS	0	1	0	0	0	0	0	0	0	0	0	0	5	0	1	0	10	2	11	1	7	1	3	2
chr1:9318130-9318195;FANTOM	0	0	2	1	1	0	0	2	1	0	0	1	6	2	1	5	5	2	3	1	3	5	8	4
chr1:9335683-9335930;FANTOM	0	0	0	1	0	0	0	0	0	0	0	0	0	0	0	0	0	0	0	0	0	0	0	0
chr1:9340410-9340534;NETCAGE	0	0	0	0	0	1	0	0	0	0	0	0	0	0	0	0	0	0	0	0	0	0	0	0
chr1:9352034-9352163;iPS_RCS	2	1	0	0	2	2	3	2	3	1	1	2	0	1	2	6	1	5	3	1	4	6	5	1
chr1:9353818-9353876;iPS_RCS	0	1	0	0	0	0	0	0	0	0	2	0	3	2	0	1	1	3	1	0	0	1	0	1
chr1:9398982-9399098;iPS_RCS	0	0	0	0	0	0	0	0	0	0	0	0	0	2	1	0	2	1	2	1	4	3	2	1
chr1:9431460-9431969;iPS_RCS	0	0	0	0	0	0	0	0	0	0	0	0	31	14	13	7	18	8	11	8	11	16	10	7
chr1:9436029-9436185;iPS_RCS	0	0	0	0	0	0	0	0	0	0	0	0	1	0	1	0	0	0	3	0	0	1	0	1
chr1:9473687-9473864;FANTOM	0	0	0	0	0	0	0	0	0	0	0	0	0	0	1	0	0	0	0	0	0	0	0	0
chr1:9488871-9489233;iPS_RCS	9	5	11	3	15	7	2	6	3	4	7	4	35	11	17	31	32	19	23	17	31	31	29	16
chr1:9536949-9537273;NETCAGE	0	0	0	0	0	0	0	0	0	0	1	0	0	0	0	0	0	0	0	0	0	0	0	0
chr1:9689223-9689588;FANTOM	0	0	0	0	0	0	0	0	0	0	0	0	0	0	0	1	0	0	0	0	0	0	0	0
chr1:9718343-9718732;NETCAGE	0	0	0	1	0	0	0	0	0	0	0	0	0	0	0	0	0	0	0	0	0	0	0	0
chr1:9749234-9749782;NETCAGE	85	124	131	46	73	72	68	62	71	63	54	48	14	4	7	12	13	31	23	13	11	19	12	12
chr1:9760502-9760837;FANTOM	0	1	1	0	1	0	0	0	2	0	0	0	0	0	0	0	0	0	0	0	0	1	1	0
chr1:9829020-9829135;iPS_RCS	0	0	0	0	0	0	0	0	0	0	0	0	1	1	0	0	2	0	2	0	1	3	0	1
chr1:9885367-9885695;FANTOM	0	0	0	0	0	0	0	0	1	0	0	0	0	0	0	0	1	0	0	0	0	0	0	0
chr1:9895759-9896149;iPS_RCS	2	0	1	0	2	2	0	0	0	2	0	0	6	4	5	7	9	9	4	0	5	10	10	10
chr1:9912448-9912800;FANTOM	0	0	1	0	0	1	0	0	0	0	0	0	0	0	0	0	1	0	0	0	0	1	0	0
chr1:9969673-9969745;iPS_RCS	1	0	0	0	1	1	1	0	1	0	0	0	0	1	0	0	0	0	0	0	0	0	0	0
chr1:10019457-10019843;NETCAGE	0	0	1	0	0	0	0	0	0	0	0	0	0	1	0	0	0	0	0	0	0	0	0	0
chr1:10021343-10021708;NETCAGE	0	0	0	0	0	0	0	0	0	0	0	0	0	0	0	0	0	0	0	0	1	0	1	1
chr1:10057852-10058069;FANTOM	6	4	8	1	3	3	4	4	0	3	1	3	1	0	0	0	0	0	0	0	0	1	0	0
chr1:10233704-10233976;NETCAGE	1	2	0	2	0	1	2	0	0	0	0	1	1	3	1	1	0	1	1	1	3	1	3	1
chr1:10269964-10270260;FANTOM	1	0	3	2	1	0	4	1	2	1	2	0	5	6	3	7	12	17	11	7	19	6	12	5
chr1:10333726-10333973;iPS_RCS	1	0	0	1	0	1	0	0	0	0	0	2	0	0	0	1	1	1	2	1	1	2	0	0
chr1:10359215-10359483;FANTOM	0	0	0	0	0	0	0	0	0	0	0	0	0	0	0	0	0	0	0	0	0	1	0	0
chr1:10446649-10447053;NETCAGE	0	0	0	1	0	0	0	0	0	0	0	0	1	0	0	0	0	0	0	0	0	0	0	0
chr1:10447707-10448369;FANTOM	0	0	0	0	0	0	0	0	0	0	0	1	0	0	0	1	0	1	0	0	1	1	0	1
chr1:10452640-10452764;NETCAGE	0	0	0	0	0	0	0	0	0	0	0	0	0	0	0	0	0	0	2	1	0	0	0	0
chr1:10556105-10556527;FANTOM	0	0	1	0	0	0	0	0	0	0	0	0	0	0	0	0	1	1	0	0	1	1	0	0
chr1:10557233-10557456;FANTOM	0	0	0	0	0	0	0	0	0	0	0	0	0	0	0	0	0	0	0	0	0	1	0	0
chr1:10559059-10559458;FANTOM	0	0	0	0	2	1	0	0	0	0	0	0	1	0	1	0	0	1	1	0	1	1	0	2
chr1:10571043-10571374;NETCAGE	0	0	0	0	0	0	1	0	0	0	0	0	0	0	1	0	1	0	1	2	0	2	0	0
chr1:10579193-10579646;NETCAGE	0	0	0	0	0	0	0	0	0	0	0	0	0	1	0	1	0	0	1	0	0	0	1	0
chr1:10583902-10584252;NETCAGE	0	1	0	1	0	0	0	0	0	1	1	0	0	0	0	0	0	0	0	0	0	1	1	1
chr1:10723795-10723954;FANTOM	0	0	0	0	0	1	0	0	0	1	0	1	4	1	0	1	0	0	0	0	0	3	0	0
chr1:10731407-10731577;iPS_RCS	0	0	0	0	0	0	0	0	0	0	0	0	7	5	1	2	3	4	2	0	3	4	7	5
chr1:10745709-10746041;FANTOM	0	0	0	0	0	0	0	0	0	0	0	0	1	0	0	0	0	0	0	0	0	0	0	0
chr1:10821450-10821813;FANTOM	0	1	0	0	0	1	0	0	0	0	0	0	0	0	0	0	0	0	0	0	0	0	0	1
chr1:10851136-10851604;FANTOM	0	0	0	0	0	0	0	0	0	0	0	0	0	0	0	2	0	0	0	0	0	0	0	0
chr1:10851634-10852028;iPS_RCS	0	0	0	0	0	0	0	0	0	0	0	0	1	1	0	0	0	2	0	0	0	0	1	1
chr1:10853986-10854555;FANTOM	1	0	0	1	0	0	2	0	0	0	1	0	1	1	0	0	0	0	0	1	0	1	0	2
chr1:10898849-10899183;iPS_RCS	0	0	0	2	1	1	0	0	2	1	1	0	0	0	0	0	0	0	0	0	0	0	0	0
chr1:10927237-10927380;FANTOM	0	0	0	0	0	0	0	0	0	0	0	0	0	1	0	0	0	0	0	0	0	0	0	0
chr1:11025665-11025986;NETCAGE	0	0	0	1	0	0	0	0	0	1	1	0	0	0	0	0	0	0	0	0	0	0	0	0
chr1:11039588-11039885;iPS_RCS	1	0	0	0	1	0	0	0	1	0	0	0	1	1	1	0	12	6	3	5	14	1	5	2
chr1:11040299-11040592;iPS_RCS	1	1	0	0	1	2	2	0	1	1	1	0	0	0	0	0	0	0	3	0	0	1	1	0
chr1:11088792-11089017;NETCAGE	1	1	0	0	1	0	0	0	1	0	0	0	0	0	1	0	0	2	0	0	0	1	1	1
chr1:11122928-11123178;FANTOM	0	0	0	0	0	0	0	0	0	0	0	0	0	0	0	0	0	0	0	0	0	0	0	1
chr1:11177884-11178630;NETCAGE	2	0	0	1	0	1	0	0	0	0	1	1	0	2	0	0	0	0	0	2	1	1	2	1
chr1:11376903-11377179;FANTOM	0	0	0	0	0	0	0	0	0	0	0	0	0	0	0	0	0	1	0	0	0	0	0	0
chr1:11415333-11415537;iPS_RCS	0	0	1	0	0	0	2	0	0	0	0	0	8	3	3	2	2	5	1	1	3	3	5	1
chr1:11415566-11415939;FANTOM	0	0	0	0	0	0	1	0	0	0	0	0	0	1	0	1	2	0	1	1	1	1	0	1
chr1:11559655-11559951;iPS_RCS	1	0	2	1	1	1	1	3	3	1	1	0	0	0	0	0	0	0	0	0	0	0	0	0
chr1:11742398-11742764;iPS_RCS	3	5	13	4	8	6	4	1	7	3	8	6	0	0	0	0	0	0	1	0	0	0	0	0
chr1:11749393-11749945;iPS_RCS	6	5	10	4	7	5	3	1	1	8	2	3	2	1	1	0	0	0	2	0	0	0	1	0
chr1:11753086-11753651;FANTOM	0	0	0	2	1	0	0	0	0	0	0	0	2	1	1	0	1	0	2	1	4	1	0	0
chr1:11761755-11762049;FANTOM	0	0	0	0	0	1	0	0	0	0	0	0	0	0	0	0	0	1	2	0	0	1	0	0
chr1:11791882-11792060;FANTOM	0	1	1	2	2	1	0	1	1	1	0	1	0	0	1	0	1	0	2	0	0	0	0	1
chr1:11801017-11801240;NETCAGE	0	0	0	0	0	1	0	0	1	0	1	0	1	0	0	0	1	0	0	0	0	2	0	1
chr1:11813818-11814139;iPS_RCS	0	0	2	0	0	0	0	0	0	0	0	0	0	1	2	0	0	0	0	0	0	0	0	0
chr1:11968787-11969168;iPS_RCS	1	1	4	1	1	3	1	4	1	1	2	4	10	10	3	11	8	13	8	4	10	12	10	6
chr1:11989883-11990205;iPS_RCS	1	0	2	1	0	0	0	0	0	0	0	0	5	9	6	6	9	4	3	5	11	9	5	6
chr1:12050736-12051063;iPS_RCS	0	0	0	0	0	0	0	0	0	0	0	0	0	0	3	3	3	0	1	0	0	3	2	3
chr1:12099355-12099713;NETCAGE	0	0	0	0	0	0	0	0	0	0	0	0	0	1	0	0	0	0	0	0	0	0	0	0
chr1:12112067-12112502;FANTOM	0	0	0	0	1	0	0	0	0	1	0	0	0	0	1	2	0	0	0	1	0	1	0	1
chr1:12114385-12114572;FANTOM	0	0	0	0	0	0	0	0	0	0	0	0	0	0	0	2	0	0	0	0	0	0	0	0
chr1:12116596-12116743;NETCAGE	0	0	0	0	0	1	0	0	0	0	0	0	0	0	0	0	0	0	0	0	0	0	0	0
chr1:12124472-12125118;FANTOM	0	2	1	1	2	0	0	1	1	1	1	1	0	1	0	0	0	0	0	0	0	0	0	0
chr1:12126084-12126429;FANTOM	1	0	1	1	0	0	0	0	0	2	0	0	0	0	0	0	0	0	0	0	0	0	0	0
chr1:12127154-12127365;NETCAGE	1	0	0	0	0	0	0	0	0	0	0	0	0	0	0	0	0	0	0	0	0	0	0	0
chr1:12139762-12139923;iPS_RCS	2	0	0	0	1	3	2	2	1	1	1	0	1	0	0	2	1	1	1	1	2	2	1	1
chr1:12227833-12229578;FANTOM	0	0	0	0	0	0	0	0	0	0	0	0	0	0	1	1	0	1	0	0	2	1	0	0
chr1:12233600-12234159;FANTOM	0	0	0	0	0	0	0	0	0	0	0	0	0	0	0	0	1	0	0	0	1	0	0	0
chr1:12235070-12235463;FANTOM	0	0	0	0	0	0	0	0	0	0	0	0	1	2	0	0	0	0	1	2	1	1	0	1
chr1:12237719-12238747;FANTOM	0	0	0	0	0	0	0	0	1	0	0	0	0	0	0	0	0	0	0	0	0	0	2	0
chr1:12238984-12239461;FANTOM	0	0	0	0	0	0	0	0	0	0	0	0	4	2	1	4	7	2	4	1	3	7	5	1
chr1:12240401-12240902;FANTOM	0	0	0	0	0	0	0	1	0	0	0	0	0	0	0	0	0	0	0	0	0	0	2	0
chr1:12243852-12244671;FANTOM	0	0	0	0	0	0	0	0	0	0	0	0	4	3	0	2	2	2	2	0	5	7	1	0
chr1:12493313-12493712;FANTOM	0	0	0	0	0	0	0	0	0	0	0	0	0	0	1	0	0	0	0	0	0	1	0	0
chr1:12493910-12494304;FANTOM	0	0	0	0	0	0	0	0	0	0	1	0	0	0	0	0	0	0	0	0	0	0	0	0
chr1:12509354-12509466;FANTOM	0	0	0	0	0	0	0	0	0	0	0	0	0	0	0	0	1	0	0	0	0	0	0	0
chr1:12513404-12513748;FANTOM	0	0	0	0	0	0	0	0	0	0	0	0	1	0	0	0	0	0	0	0	0	0	0	0
chr1:12516713-12516750;NETCAGE	2	0	0	1	1	0	0	1	0	1	0	2	0	1	3	0	0	2	0	0	0	0	0	0
chr1:12518050-12518251;FANTOM	0	0	0	0	0	0	0	0	0	0	0	0	0	1	0	0	0	0	0	0	0	0	0	0
chr1:12579035-12579403;FANTOM	1	0	1	0	2	0	1	1	0	1	0	2	0	0	0	0	0	1	0	0	1	3	0	0
chr1:12599928-12600179;FANTOM	0	1	0	0	0	1	0	0	0	0	2	0	1	1	0	0	1	0	0	1	0	1	0	0
chr1:12600525-12600853;FANTOM	0	0	0	0	0	0	0	0	0	0	0	0	0	0	1	0	0	0	0	0	0	1	0	0
chr1:12609717-12610039;FANTOM	0	0	0	0	0	0	0	0	0	0	0	0	1	0	0	0	0	0	0	0	0	0	0	0
chr1:12614115-12614248;FANTOM	0	0	0	0	1	2	0	1	0	0	2	1	0	0	0	0	0	0	0	0	0	0	1	0
chr1:12616547-12616769;FANTOM	0	0	0	0	1	0	0	0	0	0	0	0	1	0	0	0	0	0	1	0	0	1	0	0
chr1:12674513-12674729;FANTOM	0	0	2	0	0	0	0	0	1	0	0	0	0	1	0	0	0	0	0	0	0	1	0	0
chr1:12695043-12695187;iPS_RCS	0	0	0	1	1	0	0	0	2	2	2	0	0	0	0	0	0	0	0	0	0	0	0	0
chr1:12773782-12774037;iPS_RCS	1	0	2	1	2	2	0	0	1	2	0	0	0	0	0	0	0	0	0	1	0	0	0	0
chr1:13917058-13917313;FANTOM	1	0	2	0	0	1	0	0	2	0	0	2	0	0	0	0	0	0	0	0	0	1	0	0
chr1:13920056-13920639;FANTOM	0	0	0	0	0	0	0	0	0	0	0	1	0	0	0	0	0	0	0	0	0	0	0	0
chr1:13931629-13932064;FANTOM	0	0	1	0	0	0	0	0	0	0	0	0	0	0	0	0	0	0	0	0	0	0	0	0
chr1:14027536-14027747;iPS_RCS	0	0	0	0	0	0	0	0	0	0	0	0	2	0	0	2	0	1	0	1	2	0	0	0
chr1:14029077-14029879;FANTOM	0	0	0	0	0	0	0	0	0	0	0	0	1	0	1	1	0	0	1	0	0	1	1	0
chr1:14087510-14087640;FANTOM	0	0	0	0	0	0	0	1	1	0	0	0	0	0	0	0	0	0	0	0	0	0	0	0
chr1:14730457-14730775;iPS_RCS	11	14	21	2	1	3	4	3	1	3	10	2	0	0	0	0	0	0	0	0	0	0	0	0
chr1:14765058-14765382;FANTOM	0	0	0	0	0	1	0	0	0	0	0	0	0	0	0	0	0	0	0	0	0	0	0	0
chr1:14844421-14844674;NETCAGE	0	0	0	0	0	1	1	1	0	0	0	0	0	0	0	0	0	0	1	0	0	0	0	0
chr1:14848264-14848527;FANTOM	0	0	0	0	0	0	0	0	0	0	0	0	0	0	0	0	0	0	0	0	0	0	1	0
chr1:14880204-14880538;FANTOM	0	0	0	0	0	0	0	0	0	0	0	0	0	0	1	0	0	0	0	0	1	1	0	0
chr1:14924199-14924586;iPS_RCS	2	3	8	0	1	0	1	2	2	0	2	2	9	11	12	5	14	4	12	4	14	4	7	9
chr1:14926004-14926298;iPS_RCS	0	1	1	0	1	0	0	2	1	1	0	1	1	3	1	0	0	1	1	0	2	4	0	0
chr1:14926451-14926597;iPS_RCS	0	0	0	0	0	0	0	2	1	0	0	0	0	1	1	0	0	0	0	1	1	1	0	1
chr1:14992426-14992802;FANTOM	0	0	0	0	0	0	0	0	0	0	0	1	0	0	0	0	0	0	0	0	0	1	0	0
chr1:15025999-15026297;iPS_RCS	0	0	0	0	0	0	0	0	0	0	0	0	0	2	2	0	0	0	0	0	0	0	0	0
chr1:15041115-15041310;FANTOM	0	0	0	0	0	0	0	0	0	0	0	0	0	3	0	3	0	1	0	0	0	0	0	0
chr1:15054810-15054854;NETCAGE	0	0	0	0	1	0	0	0	0	0	0	0	2	1	1	1	0	0	0	0	0	1	0	0
chr1:15059615-15059745;iPS_RCS	0	0	2	0	0	0	1	0	0	0	0	0	2	2	0	0	0	0	0	0	0	1	0	0
chr1:15098716-15099025;NETCAGE	0	0	0	0	0	0	0	0	0	0	0	0	0	1	0	0	0	0	0	0	0	0	1	0
chr1:15100524-15100934;NETCAGE	0	0	0	0	0	1	0	0	0	0	0	0	4	2	1	0	0	0	1	2	0	1	0	2
chr1:15111272-15111486;FANTOM	0	0	0	0	0	0	0	0	0	0	0	0	0	1	0	0	0	0	0	0	0	0	0	0
chr1:15276444-15276629;NETCAGE	0	0	0	0	0	0	0	0	0	0	0	0	0	0	0	0	0	0	0	0	0	0	1	0
chr1:15415174-15415506;FANTOM	0	0	0	0	0	0	0	0	0	0	0	0	2	4	0	0	0	0	0	0	2	0	0	0
chr1:15416988-15417278;iPS_RCS	1	0	0	0	0	0	0	0	0	0	0	0	12	9	7	6	5	1	4	2	4	5	9	3
chr1:15499033-15499473;FANTOM	0	0	0	0	0	0	0	0	0	1	0	0	0	1	1	0	0	0	0	0	0	2	0	0
chr1:15533162-15533537;iPS_RCS	0	0	0	0	0	0	0	0	0	0	0	0	0	0	0	0	2	0	2	0	0	0	0	1
chr1:15539906-15540096;FANTOM	0	0	0	0	0	0	0	0	0	0	0	0	2	0	0	1	0	0	0	0	0	0	1	0
chr1:15575633-15576067;FANTOM	0	0	1	0	0	0	0	0	0	0	0	0	0	0	0	0	0	0	0	0	0	0	0	0
chr1:15585949-15586132;FANTOM	0	0	0	0	0	0	0	0	0	0	0	0	0	0	0	0	1	0	0	0	0	0	0	0
chr1:15587144-15587415;FANTOM	0	0	0	0	0	0	0	0	0	0	0	0	0	0	0	0	0	0	0	0	0	0	1	0
chr1:15587806-15588435;FANTOM	0	0	0	0	1	0	0	0	0	0	0	0	0	0	0	0	0	0	0	0	0	0	0	0
chr1:15606167-15606412;iPS_RCS	0	0	0	0	3	1	0	0	1	1	1	0	0	0	0	0	0	2	0	0	0	0	0	0
chr1:15649550-15649749;FANTOM	0	0	1	0	0	0	0	0	0	0	1	0	0	0	0	0	0	0	0	0	0	0	0	0
chr1:15657730-15658111;FANTOM	0	0	0	0	0	0	0	0	0	0	0	2	2	0	1	0	1	0	0	0	2	0	2	0
chr1:15738146-15738632;FANTOM	0	0	0	0	0	0	0	1	0	0	0	0	0	0	0	1	0	0	0	0	0	1	0	0
chr1:15738661-15738986;FANTOM	0	0	0	0	0	0	0	0	0	0	0	0	0	1	0	0	0	1	0	0	0	0	0	0
chr1:15742467-15743324;FANTOM	0	0	1	0	1	0	0	0	0	0	0	0	0	0	0	0	0	0	0	0	0	0	0	1
chr1:15743639-15744318;FANTOM	0	0	0	0	0	0	0	0	0	0	0	0	4	0	0	0	0	0	1	0	1	1	0	0
chr1:15835320-15835637;iPS_RCS	15	7	12	4	15	9	11	20	10	10	12	7	0	0	0	0	0	0	0	0	0	0	0	0
chr1:16030221-16030623;FANTOM	0	0	0	0	0	0	0	0	0	0	0	0	0	0	0	0	0	0	0	0	1	0	0	0
chr1:16085975-16086123;NETCAGE	0	0	1	0	0	0	0	0	0	0	3	1	1	0	0	1	0	0	1	0	2	0	0	0
chr1:16087189-16087372;FANTOM	2	1	0	1	0	1	0	0	0	1	0	0	0	1	1	0	4	0	0	0	1	1	0	0
chr1:16099825-16100153;iPS_RCS	0	2	0	0	2	2	1	0	2	2	1	0	1	2	1	0	0	0	1	1	0	1	2	1
chr1:16100234-16100585;NETCAGE	0	0	0	0	0	1	0	0	0	0	0	1	0	0	0	0	0	0	0	0	0	0	0	0
chr1:16125579-16125747;FANTOM	0	0	0	0	0	0	0	0	0	0	0	0	0	0	0	0	0	0	1	0	0	0	0	0
chr1:16150132-16150340;NETCAGE	2	0	0	0	1	0	0	0	0	0	0	0	0	0	0	0	1	1	0	0	0	1	0	0
chr1:16156384-16156536;FANTOM	0	0	0	0	0	0	0	0	0	0	0	0	0	0	0	0	0	1	0	0	0	0	0	0
chr1:16158409-16158760;FANTOM	0	0	0	0	0	0	0	0	0	0	0	0	0	0	1	0	2	0	1	0	0	0	0	1
chr1:16173145-16173548;NETCAGE	0	0	0	0	0	0	0	0	0	0	0	0	0	0	0	1	0	0	0	0	0	0	1	0
chr1:16175863-16176191;iPS_RCS	4	3	8	1	7	6	5	9	2	4	2	6	37	25	27	27	41	25	28	10	35	24	12	16
chr1:16176617-16176801;FANTOM	0	0	0	0	0	1	0	0	1	0	0	0	5	4	4	6	5	2	2	3	6	6	7	2
chr1:16209325-16209770;FANTOM	0	0	0	0	0	0	0	0	0	0	0	0	0	0	0	0	0	0	0	0	0	1	0	0
chr1:16212763-16213068;iPS_RCS	12	19	20	8	33	19	10	13	6	13	18	15	10	8	12	9	14	13	13	9	16	19	10	7
chr1:16276028-16276482;FANTOM	0	0	0	0	0	0	0	0	0	0	0	0	0	0	0	0	0	0	0	0	0	0	1	0
chr1:16277350-16278224;FANTOM	0	0	0	0	0	0	0	0	0	0	0	0	1	2	1	0	0	0	0	0	1	0	0	0
chr1:16283772-16283876;iPS_RCS	1	0	0	0	0	0	0	0	0	0	0	0	3	4	2	0	2	1	1	0	0	0	0	1
chr1:16291784-16292062;FANTOM	0	0	0	0	0	0	0	0	0	0	0	0	0	1	0	0	0	0	0	0	0	0	0	0
chr1:16292565-16293101;FANTOM	0	0	0	0	0	0	0	0	0	0	1	0	0	2	0	0	1	0	1	0	0	0	0	0
chr1:16301209-16301770;NETCAGE	0	0	1	0	0	0	1	0	0	0	0	0	2	1	0	1	0	1	1	0	2	1	0	1
chr1:16339360-16339596;FANTOM	23	17	17	6	21	10	11	12	21	17	15	7	13	25	9	9	5	5	13	3	6	7	8	5
chr1:16339773-16339967;iPS_RCS	2	5	4	2	0	1	0	3	1	2	3	1	0	1	0	1	0	0	2	1	1	1	1	0
chr1:16342592-16343008;FANTOM	0	0	0	1	0	0	0	2	0	0	0	0	0	0	0	0	0	0	0	0	0	0	0	0
chr1:16403441-16403646;NETCAGE	0	0	0	0	0	0	0	0	0	0	0	0	0	0	0	1	0	0	0	0	0	0	0	0
chr1:16438237-16438733;FANTOM	0	0	0	0	0	0	0	0	1	0	0	0	0	0	0	0	1	0	0	0	0	0	0	0
chr1:16439002-16439355;FANTOM	0	0	0	0	0	0	0	0	0	0	0	0	0	1	0	0	0	0	0	0	0	0	0	0
chr1:16442449-16442804;iPS_RCS	2	3	3	2	7	2	1	2	1	2	3	2	1	0	0	1	5	0	2	2	3	2	2	0
chr1:16457194-16457591;NETCAGE	0	0	0	0	0	0	0	0	0	0	0	0	0	1	1	0	0	0	0	0	1	0	3	1
chr1:16470181-16470602;FANTOM	0	0	0	0	0	0	0	0	0	0	1	0	1	0	0	0	1	0	0	0	0	0	0	0
chr1:16478757-16479124;iPS_RCS	1	1	0	1	0	1	0	0	0	0	1	0	3	4	2	2	4	1	5	5	3	0	2	3
chr1:16479299-16479465;FANTOM	0	0	0	0	0	0	0	0	0	0	0	0	2	0	1	0	0	0	0	0	2	1	0	0
chr1:16489021-16489207;FANTOM	0	1	1	0	0	1	0	0	0	0	1	0	1	0	1	0	0	0	1	1	0	0	0	2
chr1:16490612-16490901;NETCAGE	0	0	0	0	0	1	0	0	0	0	0	0	0	0	0	0	0	0	1	0	0	0	0	0
chr1:16492552-16492782;NETCAGE	0	0	0	0	0	0	0	0	0	0	0	0	1	0	0	0	0	0	0	0	0	0	0	0
chr1:16500084-16500309;FANTOM	0	0	0	0	0	0	0	0	0	0	0	0	0	0	0	1	0	0	0	1	0	0	0	0
chr1:16500916-16501145;NETCAGE	0	0	0	0	0	0	0	0	0	0	0	2	0	0	0	0	0	1	0	0	0	0	0	0
chr1:16508457-16508585;iPS_RCS	0	1	1	0	1	1	1	1	0	1	1	0	0	3	3	2	3	1	1	2	2	1	1	2
chr1:16511251-16511623;FANTOM	0	0	0	0	0	0	0	0	0	0	0	0	0	0	1	0	0	0	0	0	0	0	0	0
chr1:16553276-16553594;FANTOM	8	8	8	6	4	1	6	7	7	7	3	1	3	1	2	1	1	0	2	0	0	5	1	0
chr1:16597735-16598076;NETCAGE	0	0	0	0	0	0	0	0	0	0	0	0	0	1	0	0	0	0	0	0	0	0	0	0
chr1:16664894-16665302;iPS_RCS	1	1	0	1	0	0	0	1	3	0	2	0	5	11	5	3	6	2	2	3	4	4	5	1
chr1:16677236-16677843;FANTOM	0	1	0	0	1	1	0	0	0	1	0	0	0	1	0	0	2	2	0	2	3	2	2	2
chr1:16696032-16696399;FANTOM	1	0	1	1	0	0	0	0	0	0	0	0	0	0	0	0	0	0	0	0	0	1	0	0
chr1:16699579-16699727;iPS_RCS	0	1	0	0	0	3	0	0	0	0	0	0	0	0	1	0	0	0	1	0	1	2	1	0
chr1:16784355-16784486;NETCAGE	0	0	0	0	0	0	0	0	0	0	0	0	0	0	0	0	0	0	0	0	0	0	1	0
chr1:16790066-16790448;NETCAGE	0	0	0	0	0	0	2	0	0	0	0	0	0	0	0	0	0	0	0	0	0	0	0	1
chr1:16791789-16792167;NETCAGE	0	0	0	0	0	0	0	0	0	0	0	0	0	0	0	0	0	0	1	0	0	0	0	0
chr1:16792411-16792487;NETCAGE	0	0	0	0	0	0	0	0	0	0	0	0	0	0	0	0	1	0	0	0	0	0	1	0
chr1:16825333-16826291;FANTOM	62	62	79	64	87	63	54	47	50	44	76	58	194	164	154	180	174	218	149	86	179	237	138	118
chr1:16886026-16886645;iPS_RCS	1	0	4	1	5	1	1	6	8	16	15	6	2	5	8	2	3	3	3	5	3	1	2	1
chr1:16921726-16922110;iPS_RCS	0	0	0	0	0	2	0	1	1	0	0	0	0	0	0	0	0	0	0	0	0	0	0	0
chr1:16940884-16941474;NETCAGE	1	0	0	0	0	0	0	0	0	0	1	0	1	0	1	1	1	0	3	0	0	1	1	1
chr1:17019394-17019738;FANTOM	0	0	0	2	2	0	0	1	1	0	1	1	1	0	0	0	2	0	1	1	3	1	2	2
chr1:17020007-17020195;iPS_RCS	0	0	0	0	0	0	0	0	1	0	1	0	1	1	2	6	5	1	1	1	1	1	2	0
chr1:17027038-17027371;iPS_RCS	15	5	13	7	19	7	6	13	10	9	8	7	7	7	3	4	5	6	5	3	3	4	5	3
chr1:17230832-17231940;iPS_RCS	330	366	518	522	821	604	527	482	477	667	842	623	3791	1656	1952	3097	3464	2632	1579	1280	2367	3631	2631	1947
chr1:17240188-17240783;FANTOM	69	79	92	63	87	64	39	60	53	71	83	66	237	225	225	186	209	192	252	131	255	229	167	106
chr1:17253207-17253541;FANTOM	0	0	3	0	2	0	1	0	0	2	1	3	0	5	1	0	1	1	2	3	1	1	4	2
chr1:17253586-17253769;iPS_RCS	0	2	0	2	5	2	2	0	0	0	0	0	4	1	1	4	13	4	2	4	7	4	3	4
chr1:17254357-17254559;FANTOM	0	0	0	0	0	0	0	0	0	0	0	0	0	0	0	0	0	0	0	0	0	2	0	0
chr1:17353741-17353845;FANTOM	0	1	1	4	4	2	3	6	6	4	6	9	1	1	0	0	0	1	0	0	2	1	0	0
chr1:17379858-17379970;NETCAGE	1	0	0	1	0	0	0	0	0	0	0	0	2	0	0	1	1	1	2	0	2	1	0	0
chr1:17417123-17417163;FANTOM	0	0	0	0	0	0	0	0	0	0	0	0	0	0	0	0	0	0	0	0	1	0	0	0
chr1:17454855-17455288;FANTOM	0	0	0	0	0	0	0	0	0	0	0	0	0	0	0	0	0	0	0	0	1	0	0	0
chr1:17557386-17557571;FANTOM	0	0	0	0	0	1	0	0	2	0	1	0	0	0	0	0	0	0	0	0	0	0	0	0
chr1:17578205-17578469;FANTOM	0	0	0	0	1	0	0	0	0	0	0	0	0	0	0	0	0	0	0	0	0	0	0	0
chr1:17703896-17704232;NETCAGE	0	3	1	0	3	0	1	0	1	3	0	2	0	0	0	0	0	0	0	0	0	0	0	0
chr1:17746173-17746585;FANTOM	0	0	1	0	1	0	0	1	0	0	0	2	1	1	1	0	0	1	4	0	3	2	1	0
chr1:17766785-17767179;NETCAGE	0	0	0	0	0	0	0	0	0	0	1	0	0	0	0	0	0	0	0	0	1	1	0	0
chr1:17767804-17768710;FANTOM	3	1	0	0	1	1	2	0	3	1	1	3	1	0	1	2	1	2	4	0	1	2	1	0
chr1:17796675-17796982;FANTOM	4	5	2	1	6	1	4	6	2	3	5	2	0	0	0	0	0	0	0	0	0	0	0	0
chr1:17865033-17865245;iPS_RCS	11	5	6	4	5	1	3	1	2	1	5	2	1	1	1	1	6	2	4	2	2	3	3	3
chr1:17867253-17867735;FANTOM	13	7	15	12	19	17	19	9	8	5	12	12	0	2	0	3	4	1	1	2	4	2	3	3
chr1:17877290-17877582;iPS_RCS	4	7	4	0	6	1	3	2	1	7	5	5	1	0	0	0	0	0	0	0	0	0	0	0
chr1:17886407-17886556;NETCAGE	0	0	0	0	0	0	0	0	0	0	0	0	0	0	0	0	0	0	0	0	0	0	0	1
chr1:17887951-17888293;FANTOM	0	0	0	0	0	0	0	0	0	0	0	0	0	0	0	0	0	0	0	0	1	0	0	0
chr1:17896198-17896624;FANTOM	1	0	0	1	1	1	0	0	1	0	0	1	0	0	0	0	1	0	1	1	0	0	0	0
chr1:17956441-17957463;FANTOM	0	0	0	0	0	0	1	0	0	0	0	0	1	0	0	0	0	0	0	0	1	0	0	0
chr1:17962245-17962730;FANTOM	0	0	0	0	0	0	0	0	0	1	0	0	0	0	0	1	0	0	0	0	0	0	1	0
chr1:18092065-18092204;FANTOM	0	0	0	0	0	0	0	0	0	0	0	0	1	0	0	0	0	0	0	0	0	0	0	0
chr1:18503183-18503293;FANTOM	0	0	1	0	0	0	0	0	0	0	0	0	0	0	0	0	0	0	0	0	0	0	0	0
chr1:18609552-18609860;NETCAGE	0	0	0	0	0	0	0	0	0	0	0	0	0	0	0	2	1	0	0	0	0	1	1	0
chr1:18621346-18621545;iPS_RCS	6	6	5	5	9	3	6	2	2	5	7	5	0	0	0	0	0	0	0	0	0	0	0	0
chr1:18626033-18626170;iPS_RCS	1	2	2	1	0	3	0	0	2	2	1	1	0	2	1	0	0	0	1	0	0	1	1	0
chr1:18667043-18667354;NETCAGE	0	0	0	0	0	0	0	0	0	0	0	0	0	0	0	0	1	0	0	0	0	0	0	0
chr1:18667678-18667962;FANTOM	0	0	0	0	0	0	0	0	0	0	0	0	0	0	0	1	0	0	1	0	0	0	0	0
chr1:18884159-18884499;FANTOM	0	2	0	0	0	0	0	0	0	0	0	1	0	1	0	0	1	0	1	0	0	0	0	0
chr1:18973426-18973594;FANTOM	0	0	0	0	0	0	0	0	0	0	0	0	1	0	0	0	0	0	0	0	0	0	1	0
chr1:19248887-19249092;FANTOM	0	0	0	0	0	0	0	0	0	0	0	0	1	0	0	1	1	2	0	1	2	1	0	1
chr1:19253034-19253391;FANTOM	0	0	0	0	0	0	0	0	0	0	0	0	0	0	0	1	0	0	0	0	0	1	0	1
chr1:19271920-19272097;FANTOM	0	0	0	0	0	0	0	0	0	0	0	0	0	1	0	0	1	0	1	0	0	1	0	0
chr1:19276270-19276542;FANTOM	0	0	0	0	0	1	2	0	0	0	0	0	0	0	0	0	0	0	1	0	0	0	0	1
chr1:19278388-19278892;FANTOM	0	0	0	0	0	0	0	0	0	0	0	0	1	2	0	1	1	0	0	1	1	0	1	0
chr1:19280139-19280583;FANTOM	0	0	0	0	0	0	0	0	0	0	0	0	0	0	0	0	0	0	0	0	0	1	0	0
chr1:19281204-19281307;FANTOM	0	0	0	0	0	0	0	0	0	0	0	0	0	0	0	0	0	0	0	0	0	0	1	0
chr1:19283819-19283997;FANTOM	0	0	0	0	1	0	0	0	0	0	0	0	1	0	0	0	0	0	0	0	0	1	0	0
chr1:19336477-19336714;FANTOM	0	1	0	0	0	0	0	0	1	0	0	0	2	0	0	0	0	0	0	1	0	0	0	0
chr1:19337577-19337942;FANTOM	0	0	0	1	1	1	0	0	0	0	0	0	1	0	0	0	1	0	4	0	0	0	0	0
chr1:19360402-19360809;FANTOM	0	0	0	0	0	0	0	0	0	0	0	1	0	0	0	0	0	0	0	0	0	0	0	0
chr1:19550582-19551007;NETCAGE	0	0	0	0	0	0	0	0	0	1	0	0	1	2	1	0	2	0	1	0	3	1	1	0
chr1:19551058-19551409;NETCAGE	1	1	2	0	0	0	0	0	0	0	1	1	5	1	1	0	2	1	0	0	0	1	0	1
chr1:19560272-19560458;NETCAGE	0	0	0	0	0	1	0	0	0	0	0	0	0	0	0	0	0	0	1	0	0	0	0	0
chr1:19637260-19637658;iPS_RCS	1	1	1	0	0	0	0	0	1	2	1	1	2	2	3	0	0	1	1	0	5	2	3	1
chr1:19735064-19735194;FANTOM	0	0	0	0	0	0	0	0	0	0	0	0	0	0	0	0	0	0	1	0	0	0	0	0
chr1:19752219-19752701;NETCAGE	0	0	0	0	0	0	0	0	0	0	0	0	0	1	0	0	0	0	0	0	0	0	0	0
chr1:19764540-19764799;iPS_RCS	0	0	0	0	0	0	0	0	0	0	0	0	11	3	8	8	5	6	8	9	6	13	5	5
chr1:19778785-19779174;FANTOM	0	0	0	0	0	0	0	0	1	0	0	0	1	0	0	0	1	0	0	0	0	1	0	0
chr1:19779721-19780137;NETCAGE	1	0	0	0	0	0	0	0	0	0	0	0	1	1	0	0	1	0	1	1	0	1	0	0
chr1:19780234-19780551;FANTOM	0	0	0	0	0	0	0	0	0	0	0	0	0	0	0	2	0	0	0	0	0	0	0	1
chr1:19794978-19795283;FANTOM	0	0	0	0	0	0	0	0	0	0	0	0	0	0	0	0	0	0	0	1	0	0	0	0
chr1:19803336-19803680;FANTOM	0	0	0	0	0	0	0	0	0	0	0	0	2	0	1	0	0	0	0	0	0	0	0	0
chr1:19926811-19926972;FANTOM	0	0	0	0	0	0	0	0	0	0	0	0	0	1	0	0	1	0	0	0	0	1	0	0
chr1:19980337-19980491;iPS_RCS	0	0	0	0	2	0	1	2	2	0	0	3	0	0	0	0	0	0	0	0	0	2	0	0
chr1:20091332-20091506;FANTOM	0	1	0	1	0	0	0	0	0	0	0	0	0	0	0	0	0	0	0	0	0	0	0	1
chr1:20143296-20143553;iPS_RCS	7	10	12	3	3	1	13	7	4	5	8	4	0	0	0	0	0	0	0	0	0	0	0	0
chr1:20204791-20204981;iPS_RCS	0	3	2	5	2	5	4	5	5	5	9	6	3	2	1	1	1	2	0	1	0	1	1	0
chr1:20209945-20210140;NETCAGE	0	0	0	0	0	0	0	1	1	0	0	0	2	1	1	0	0	2	1	1	5	1	3	1
chr1:20307927-20308140;FANTOM	0	0	0	0	0	0	0	0	0	0	0	0	0	0	0	0	1	0	1	0	0	0	1	0
chr1:20334929-20335259;FANTOM	0	0	0	0	0	0	0	0	0	0	0	0	0	0	0	0	0	0	0	0	0	1	0	0
chr1:20407516-20407737;FANTOM	0	0	0	0	0	0	0	0	0	0	0	0	1	0	0	0	0	0	0	0	0	0	0	0
chr1:20539673-20539833;NETCAGE	2	1	1	0	0	1	1	0	0	1	0	0	0	0	0	0	1	0	0	1	0	0	0	0
chr1:20693127-20693202;FANTOM	0	1	0	1	2	0	0	0	1	2	3	0	0	1	1	0	0	0	0	1	0	1	1	0
chr1:20802839-20803258;NETCAGE	0	0	0	0	0	0	1	0	0	1	0	0	1	1	0	1	0	1	0	1	0	0	0	0
chr1:20806851-20807214;FANTOM	0	0	0	0	0	0	0	0	0	0	0	0	0	1	0	0	1	0	1	0	2	0	2	0
chr1:20993397-20993558;FANTOM	0	0	1	1	1	1	1	1	1	0	0	0	3	0	1	0	0	0	0	0	1	1	1	0
chr1:21029420-21029636;iPS_RCS	1	0	0	0	0	0	0	0	0	0	0	0	1	1	0	0	0	0	2	0	2	0	0	0
chr1:21029776-21030101;iPS_RCS	2	1	2	0	1	0	0	0	3	3	1	1	1	2	4	0	0	1	0	0	0	0	2	2
chr1:21111060-21111431;iPS_RCS	0	0	0	0	0	0	0	0	0	0	0	0	1	1	0	0	0	0	0	2	0	0	0	0
chr1:21114606-21114787;iPS_RCS	0	0	0	0	0	0	0	0	0	0	0	1	1	1	2	1	1	2	0	0	0	0	1	0
chr1:21149682-21149798;FANTOM	0	0	0	0	0	0	0	0	0	0	0	0	0	1	0	0	0	0	0	0	0	0	0	0
chr1:21348947-21349299;FANTOM	0	0	0	0	0	0	0	0	0	0	0	0	1	3	2	0	1	0	1	1	2	1	0	0
chr1:21401731-21402159;FANTOM	0	0	0	0	0	0	0	0	0	0	0	0	1	0	0	0	0	0	1	0	0	0	1	0
chr1:21475984-21476049;iPS_RCS	0	2	0	0	0	0	0	0	0	0	0	0	0	0	0	0	0	0	1	0	1	0	0	0
chr1:21476251-21476624;FANTOM	1	0	1	0	1	0	0	0	0	0	0	0	3	1	0	3	0	0	0	1	0	1	1	0
chr1:21588421-21588663;iPS_RCS	2	0	1	2	2	3	0	0	0	0	0	0	2	5	2	0	2	1	6	0	1	1	1	0
chr1:21588829-21589430;FANTOM	0	0	0	0	0	0	1	0	0	0	0	0	2	8	1	1	6	3	5	3	5	1	3	1
chr1:21643831-21644195;FANTOM	0	0	0	0	0	0	0	0	0	1	0	0	0	0	0	0	0	0	0	0	0	0	0	0
chr1:21649091-21649481;FANTOM	0	0	0	0	0	1	0	0	0	0	0	1	0	0	0	0	0	0	0	0	1	0	0	0
chr1:21650806-21651685;FANTOM	0	1	0	1	0	0	0	0	0	0	1	0	2	3	1	1	2	0	0	0	0	0	0	1
chr1:21651763-21652284;FANTOM	0	0	0	0	0	0	0	0	0	0	0	0	0	0	0	0	0	0	0	1	0	0	1	0
chr1:21655798-21656254;FANTOM	0	0	0	0	0	0	0	0	0	0	1	0	0	0	1	0	0	0	0	0	0	0	2	0
chr1:21660622-21661187;FANTOM	0	0	0	0	0	0	0	0	0	0	0	0	0	0	1	0	0	0	0	0	0	0	0	0
chr1:21663991-21664182;FANTOM	0	0	0	0	0	0	0	0	0	0	0	0	0	0	0	1	0	0	0	0	0	0	0	0
chr1:21664400-21664833;FANTOM	0	0	0	0	0	0	0	0	0	0	0	0	0	1	0	0	0	0	1	0	0	0	0	0
chr1:21664947-21665143;FANTOM	0	0	0	0	0	0	0	0	0	0	0	0	0	0	0	1	0	0	0	0	0	0	0	0
chr1:21670382-21670956;FANTOM	0	0	0	0	0	0	1	0	1	0	0	0	0	0	2	0	0	0	0	0	1	2	0	0
chr1:21711494-21711731;iPS_RCS	0	0	0	0	0	0	2	1	1	0	0	0	1	0	0	0	0	0	1	0	0	0	0	0
chr1:21724067-21724372;FANTOM	0	0	0	1	1	0	0	0	0	0	0	0	0	0	0	0	0	0	0	0	0	0	0	0
chr1:21763646-21763776;iPS_RCS	17	13	15	13	7	4	10	4	7	6	5	12	5	7	8	0	1	4	4	5	2	6	4	3
chr1:21838350-21838732;FANTOM	0	0	1	1	0	0	0	0	0	0	0	0	0	0	0	0	0	0	0	0	0	0	0	0
chr1:21845644-21845890;NETCAGE	1	0	0	0	0	0	0	0	0	0	0	0	0	0	0	0	0	0	0	0	0	0	0	0
chr1:21895072-21895699;FANTOM	2	1	0	1	1	1	1	1	1	0	0	2	0	0	0	2	0	1	0	0	1	0	0	1
chr1:21931612-21931850;FANTOM	0	0	0	0	0	0	0	0	0	0	0	0	0	0	0	1	0	0	0	0	0	0	0	0
chr1:21992948-21993402;FANTOM	0	0	0	0	0	0	0	0	0	0	0	0	0	0	0	0	0	0	0	0	1	0	0	0
chr1:22020751-22021077;NETCAGE	1	0	0	0	0	0	0	0	0	0	0	0	0	0	0	0	0	0	0	0	0	0	0	0
chr1:22076024-22076450;FANTOM	1	0	0	0	0	0	0	1	0	1	1	0	2	2	1	1	1	0	2	0	3	1	1	0
chr1:22212761-22212882;iPS_RCS	0	0	0	0	1	0	0	0	0	0	0	0	1	1	0	0	0	0	1	0	1	0	0	1
chr1:22236410-22236692;FANTOM	0	1	0	0	1	0	0	0	2	0	0	1	0	1	3	1	2	0	1	1	1	2	1	1
chr1:22260274-22260656;FANTOM	0	0	0	0	0	0	0	0	0	0	0	0	0	0	0	0	0	0	0	0	0	0	2	0
chr1:22266159-22266438;FANTOM	0	0	0	0	0	0	0	0	0	0	0	0	1	0	0	0	0	0	0	0	0	0	0	0
chr1:22271004-22271366;iPS_RCS	3	1	1	0	2	1	2	3	0	3	1	6	0	0	1	0	4	2	3	2	3	0	2	2
chr1:22366226-22366841;FANTOM	1	0	1	0	1	0	1	0	1	0	0	0	0	2	0	1	0	1	4	0	3	0	1	1
chr1:22375194-22375332;FANTOM	0	0	0	0	0	0	0	0	0	0	1	0	0	0	0	0	0	0	0	0	0	0	0	0
chr1:22468168-22468377;iPS_RCS	0	0	0	0	0	0	0	0	0	0	0	0	1	2	0	1	1	1	1	2	2	0	1	0
chr1:22534891-22535254;FANTOM	0	0	0	0	0	0	0	0	0	0	0	0	0	0	0	0	1	0	1	0	0	0	0	0
chr1:22692171-22692329;iPS_RCS	0	0	1	0	5	2	1	0	0	1	2	0	0	1	0	0	1	0	2	0	1	0	0	0
chr1:22740781-22741031;FANTOM	0	0	0	0	0	0	0	0	0	0	0	0	0	0	1	0	1	0	0	1	1	0	0	0
chr1:22829217-22829453;FANTOM	0	0	0	0	0	0	0	0	1	0	0	0	0	0	0	0	0	0	0	0	0	0	0	0
chr1:22836447-22836690;FANTOM	0	0	0	0	0	0	0	0	0	0	0	0	0	2	0	0	0	0	0	0	0	0	0	1
chr1:22882915-22883280;iPS_RCS	1	0	0	0	1	1	0	1	0	3	0	1	0	0	0	0	2	0	1	0	0	0	0	0
chr1:22955676-22956005;NETCAGE	0	0	0	0	2	1	2	0	1	0	1	1	0	0	0	0	0	0	0	0	1	1	0	0
chr1:23076914-23077145;FANTOM	0	0	0	0	0	0	0	0	0	0	0	0	1	0	0	0	0	0	0	0	0	0	0	0
chr1:23123668-23124069;FANTOM	0	0	0	0	0	0	0	0	0	0	0	0	1	0	0	0	0	0	0	0	0	0	0	0
chr1:23153384-23153548;NETCAGE	0	0	0	0	0	0	0	0	0	0	0	0	0	0	0	0	0	1	0	0	0	0	0	0
chr1:23357547-23357765;FANTOM	0	0	0	0	0	0	0	0	0	0	0	0	0	0	1	0	0	0	0	0	0	0	0	0
chr1:23375678-23375863;iPS_RCS	1	0	0	0	0	0	0	0	0	0	0	1	3	0	0	0	0	0	0	0	0	1	1	0
chr1:23426690-23427100;FANTOM	0	0	0	0	0	0	0	0	0	0	0	0	0	2	0	0	1	0	0	0	0	0	0	0
chr1:23429944-23430077;FANTOM	0	0	0	0	0	0	0	0	0	0	0	0	0	0	0	0	0	0	0	0	0	0	1	0
chr1:23445594-23445963;FANTOM	0	0	0	0	0	0	0	0	0	0	0	0	0	0	0	0	0	0	0	0	0	1	0	0
chr1:23492621-23492776;iPS_RCS	0	0	0	0	0	0	0	0	0	0	0	0	0	0	0	0	0	0	2	2	0	0	0	0
chr1:23493770-23494100;iPS_RCS	1	0	0	1	3	0	0	0	0	1	0	0	3	1	3	0	2	4	0	3	2	1	1	3
chr1:23496579-23496700;NETCAGE	0	0	0	0	0	0	1	0	0	0	0	0	1	0	0	0	0	0	0	0	0	1	0	0
chr1:23570880-23571232;FANTOM	0	0	0	0	0	0	0	0	0	1	0	0	0	0	0	0	0	0	0	0	0	0	0	1
chr1:23589856-23590232;FANTOM	0	1	0	0	1	0	0	0	0	0	0	0	0	0	0	0	0	0	0	0	0	0	0	0
chr1:23658373-23658518;iPS_RCS	0	0	0	0	0	0	0	0	0	0	0	0	0	2	0	0	0	2	0	0	1	0	0	0
chr1:23669507-23669878;iPS_RCS	0	0	0	0	0	0	0	0	0	0	0	0	3	2	3	0	0	2	0	0	4	1	1	0
chr1:23721090-23721462;FANTOM	0	0	0	0	0	0	0	0	0	0	0	0	0	0	0	0	0	0	0	0	1	1	0	1
chr1:23805400-23805757;iPS_RCS	0	0	0	0	0	0	0	0	0	0	0	0	4	0	2	2	0	0	0	0	0	0	0	0
chr1:23851269-23851609;NETCAGE	0	0	0	0	0	0	0	0	0	0	0	0	0	0	0	0	0	0	0	1	0	0	0	0
chr1:23856111-23856569;NETCAGE	0	0	0	0	0	0	0	0	1	0	0	0	0	0	0	0	0	0	0	0	1	1	0	0
chr1:23879684-23879905;iPS_RCS	0	0	0	0	0	0	0	0	0	0	0	0	3	1	0	0	0	0	0	0	0	1	0	0
chr1:23880505-23881845;iPS_RCS	35	32	42	36	49	46	35	31	47	39	44	45	125	70	54	96	113	78	108	70	116	85	73	61
chr1:23882462-23882866;iPS_RCS	5	13	17	8	16	11	8	12	5	8	13	11	0	2	2	0	2	0	0	5	2	5	1	0
chr1:23886907-23887456;iPS_RCS	0	0	1	0	4	3	0	1	0	0	2	0	8	2	2	2	5	0	2	1	8	4	6	1
chr1:23888263-23888574;NETCAGE	1	0	0	0	0	0	0	0	0	0	0	0	4	3	0	5	1	0	3	0	2	1	1	2
chr1:23888718-23889130;iPS_RCS	8	5	9	5	11	5	8	6	3	7	10	1	113	36	41	37	42	40	40	22	78	42	46	27
chr1:23894345-23895528;iPS_RCS	4	4	11	13	10	10	12	6	8	12	7	6	44	33	18	40	61	47	36	27	76	35	33	16
chr1:23903714-23904323;FANTOM	0	0	1	0	1	0	0	0	0	0	0	0	1	1	0	0	0	2	0	0	0	0	0	1
chr1:23916919-23917108;iPS_RCS	0	0	0	0	0	0	0	0	0	0	0	0	0	0	2	0	0	0	0	0	0	1	1	0
chr1:23918101-23918449;FANTOM	0	0	0	0	0	2	0	0	0	0	0	0	0	0	0	0	0	0	0	2	0	2	0	0
chr1:23923743-23923928;iPS_RCS	1	2	1	0	2	0	0	1	1	3	0	1	0	0	0	1	1	0	0	1	0	3	4	1
chr1:23924198-23924275;iPS_RCS	0	0	0	0	0	0	0	0	0	1	1	0	0	0	0	0	2	0	0	0	0	0	0	0
chr1:23925034-23925345;iPS_RCS	4	0	4	2	5	2	6	6	5	5	11	5	1	4	3	7	2	3	2	0	6	3	1	3
chr1:23961555-23961694;FANTOM	0	0	0	0	0	0	0	0	0	0	0	0	0	1	1	2	1	0	2	0	0	1	1	0
chr1:23964710-23964812;iPS_RCS	0	0	0	0	0	0	0	0	0	0	0	0	1	2	1	2	0	1	0	1	0	0	1	0
chr1:24047184-24047441;NETCAGE	0	1	0	1	0	0	0	1	0	1	0	0	0	2	3	1	0	0	0	0	0	1	2	0
chr1:24049292-24049404;NETCAGE	0	0	0	0	0	0	2	0	0	0	0	0	6	2	1	1	1	2	2	0	1	0	2	1
chr1:24058728-24059093;FANTOM	0	1	0	0	0	0	0	0	0	0	0	0	0	0	0	0	0	0	0	2	0	0	0	0
chr1:24094796-24095024;NETCAGE	0	0	0	0	0	0	1	0	0	0	0	0	0	0	0	0	0	1	0	0	0	0	0	0
chr1:24229023-24229388;FANTOM	0	0	1	0	0	0	0	0	0	0	0	0	0	0	0	0	0	0	0	0	0	0	0	0
chr1:24231287-24231522;NETCAGE	0	0	0	0	1	0	0	0	0	0	0	1	0	0	0	0	0	0	0	0	0	0	0	0
chr1:24235260-24235733;NETCAGE	1	0	0	0	0	0	0	0	0	0	0	0	0	0	0	0	0	0	0	0	0	1	0	0
chr1:24283674-24283892;NETCAGE	2	0	0	0	0	0	0	0	0	0	0	0	0	0	0	0	0	0	0	0	0	0	0	0
chr1:24290413-24290770;NETCAGE	0	0	0	0	0	0	0	0	0	0	0	0	0	0	0	0	0	1	0	0	0	0	0	0
chr1:24330042-24330461;NETCAGE	0	1	1	1	5	1	3	3	4	2	0	3	0	0	0	0	0	0	0	0	0	0	0	0
chr1:24345298-24345589;iPS_RCS	1	0	1	0	0	0	0	0	1	0	0	0	4	0	5	1	3	3	0	0	2	4	0	1
chr1:24349340-24349488;FANTOM	0	1	0	0	2	0	0	0	0	0	0	0	0	0	0	0	1	0	1	0	0	0	0	0
chr1:24477074-24477241;NETCAGE	7	3	3	4	7	5	5	7	10	8	2	3	8	2	9	12	10	14	8	7	10	5	7	8
chr1:24477766-24478209;iPS_RCS	48	45	65	54	134	51	43	37	48	30	46	39	67	30	33	67	49	55	35	16	33	51	33	19
chr1:24519628-24519970;FANTOM	3	2	4	10	11	8	6	7	5	10	7	13	1	1	1	1	4	1	1	2	1	1	2	1
chr1:24581337-24581604;FANTOM	2	1	1	1	2	0	4	1	3	2	2	3	0	0	1	0	0	0	0	0	0	0	0	0
chr1:24691833-24692082;FANTOM	0	0	0	0	1	1	0	0	0	0	0	0	0	0	0	0	0	1	3	1	0	4	1	2
chr1:24831610-24831804;FANTOM	0	1	0	0	0	0	0	0	1	0	0	0	0	0	0	0	0	0	0	0	0	0	0	0
chr1:24878640-24879052;iPS_RCS	0	0	0	0	0	0	0	0	0	1	0	0	10	14	2	1	4	0	0	0	0	0	1	1
chr1:24890021-24890356;FANTOM	0	0	0	0	0	0	0	0	0	0	0	0	0	0	0	0	0	0	0	0	0	1	0	0
chr1:24894644-24894840;NETCAGE	0	0	0	0	0	0	0	0	0	0	0	0	0	0	0	1	0	0	0	0	0	0	1	0
chr1:24968619-24968979;FANTOM	0	0	0	0	0	0	0	0	0	0	0	0	0	0	0	0	1	0	0	0	0	0	0	0
chr1:24970685-24970736;FANTOM	0	0	0	0	0	1	0	0	0	0	0	0	0	0	0	0	0	0	0	0	0	1	0	0
chr1:25051080-25051435;iPS_RCS	1	0	0	3	0	1	1	2	2	2	2	1	0	4	4	2	4	3	0	1	1	5	3	1
chr1:25051605-25051987;FANTOM	1	1	2	4	4	3	3	4	5	3	3	1	12	2	5	11	7	9	0	2	3	6	6	6
chr1:25068813-25069169;iPS_RCS	2	0	0	0	0	1	0	0	0	0	3	0	0	0	0	0	0	0	0	0	0	0	0	0
chr1:25070027-25070623;NETCAGE	7	15	13	0	2	1	1	0	1	0	0	0	1	0	2	0	1	0	0	0	0	0	0	0
chr1:25072746-25072858;iPS_RCS	1	1	1	0	2	0	0	0	0	0	2	0	2	4	3	3	1	1	3	1	3	1	1	2
chr1:25073390-25073662;iPS_RCS	7	3	4	5	1	3	0	3	3	0	6	1	16	4	12	8	6	5	10	8	11	8	9	5
chr1:25177992-25178272;NETCAGE	0	0	0	0	0	0	0	0	0	0	0	0	0	0	0	0	0	0	0	0	0	0	1	0
chr1:25237083-25237520;FANTOM	0	0	0	0	0	0	0	0	1	0	0	1	0	0	0	0	0	0	0	0	0	1	0	0
chr1:25237596-25238132;FANTOM	0	0	0	1	0	0	0	0	0	0	0	0	0	0	0	0	0	0	0	0	0	0	0	0
chr1:25258665-25258961;NETCAGE	0	0	2	0	0	0	0	0	0	0	0	0	1	0	0	0	0	0	0	0	0	0	0	0
chr1:25298191-25298306;FANTOM	0	0	0	0	0	0	0	0	0	0	0	0	0	0	0	0	0	0	0	0	0	0	1	0
chr1:25318358-25318508;FANTOM	0	0	0	0	0	0	0	0	0	0	0	0	0	0	0	0	0	0	0	0	0	0	0	2
chr1:25344029-25344296;FANTOM	0	0	0	0	0	0	0	0	0	0	1	0	0	0	0	0	0	0	0	0	0	1	1	0
chr1:25349222-25349825;NETCAGE	0	0	0	0	0	0	0	0	0	0	0	0	1	0	0	0	2	1	1	1	1	0	1	0
chr1:25360165-25361177;FANTOM	0	0	0	0	0	0	0	0	0	0	0	0	0	0	0	0	0	0	0	0	0	1	0	1
chr1:25425738-25426059;FANTOM	0	0	0	0	0	1	0	0	0	0	0	0	0	0	0	0	0	0	0	0	0	0	0	0
chr1:25430932-25430961;FANTOM	0	0	0	0	1	0	0	0	0	0	0	0	1	0	0	0	1	1	0	0	0	0	2	2
chr1:25493820-25494295;NETCAGE	0	0	0	0	0	0	0	0	0	0	0	0	0	0	0	0	0	0	0	1	0	0	0	0
chr1:25559720-25560069;iPS_RCS	2	2	6	1	4	1	1	1	1	0	3	3	0	0	0	1	0	1	0	1	0	1	0	1
chr1:25566349-25566682;iPS_RCS	4	3	4	2	9	2	1	1	3	3	3	5	6	4	5	6	6	6	9	7	8	8	10	6
chr1:25805313-25805674;NETCAGE	0	0	0	0	0	0	0	1	0	0	0	1	0	0	0	0	0	0	0	0	0	0	0	0
chr1:25871379-25871902;NETCAGE	1	0	2	0	0	0	0	0	1	0	1	0	0	0	0	0	2	1	2	0	0	0	0	0
chr1:25942857-25943288;iPS_RCS	16	29	42	19	15	22	9	18	18	23	15	14	21	43	9	20	22	7	26	16	23	30	34	34
chr1:25956577-25956854;NETCAGE	0	0	0	0	0	0	0	0	0	0	0	1	0	0	0	0	1	2	1	0	0	0	0	0
chr1:26022319-26022793;FANTOM	0	0	0	0	0	1	1	0	0	0	1	0	0	0	0	0	0	0	0	0	0	0	0	0
chr1:26033820-26034000;iPS_RCS	2	4	2	1	7	2	4	6	6	1	4	3	0	0	0	0	0	0	0	0	0	0	0	0
chr1:26123444-26123823;iPS_RCS	0	2	0	3	1	1	3	3	1	0	1	0	0	0	0	0	1	1	1	0	3	0	2	1
chr1:26184900-26185246;FANTOM	0	0	0	0	0	0	0	0	0	1	0	0	0	0	0	0	0	0	0	0	0	0	0	0
chr1:26201699-26201757;FANTOM	2	3	2	0	1	2	1	0	1	5	3	4	8	9	4	7	6	5	7	4	6	6	5	5
chr1:26249057-26249197;iPS_RCS	0	0	1	2	2	2	1	1	0	0	1	0	1	0	0	1	2	0	1	1	0	1	0	1
chr1:26319994-26320468;FANTOM	2	0	0	0	0	0	0	0	2	0	0	1	0	0	0	0	0	0	0	0	0	0	0	0
chr1:26344142-26344420;FANTOM	0	0	0	0	0	0	0	0	0	0	0	0	0	0	0	0	0	0	0	0	0	1	0	0
chr1:26421395-26421579;NETCAGE	0	0	0	0	0	1	0	0	0	0	0	0	0	0	0	0	2	0	0	0	0	0	0	0
chr1:26490809-26491431;iPS_RCS	9	2	6	7	10	4	7	4	8	9	4	9	8	10	16	15	12	14	16	14	17	17	21	13
chr1:26495399-26495678;iPS_RCS	1	0	1	1	1	0	0	0	1	0	0	3	33	24	27	37	42	37	26	18	43	49	40	44
chr1:26613887-26614371;FANTOM	0	0	0	0	0	0	0	0	0	0	1	0	0	0	0	1	0	0	0	0	0	0	1	0
chr1:26615016-26615421;FANTOM	0	0	0	0	0	0	1	0	0	0	0	0	0	0	0	0	0	1	0	0	0	0	1	0
chr1:26615527-26615997;FANTOM	0	0	0	0	0	0	0	0	0	0	0	0	0	1	1	1	1	1	1	1	0	2	0	0
chr1:26616527-26617019;FANTOM	0	0	0	0	0	2	0	0	1	0	0	0	0	0	0	0	0	1	1	0	1	1	0	0
chr1:26626199-26626326;iPS_RCS	0	0	0	1	0	0	0	0	0	0	0	0	1	2	0	0	0	0	0	0	2	0	0	0
chr1:26634832-26635080;FANTOM	0	0	0	0	0	2	0	0	0	0	0	0	0	0	0	0	0	0	0	0	0	0	0	0
chr1:26642014-26642169;FANTOM	0	2	0	0	0	0	0	0	0	1	0	0	0	0	0	0	0	0	0	0	0	0	0	0
chr1:26677301-26677628;FANTOM	1	0	0	0	0	0	1	0	0	0	0	0	0	0	3	0	3	2	2	2	1	2	3	0
chr1:26678060-26678317;FANTOM	0	0	0	0	0	0	0	0	0	0	0	0	0	0	0	0	1	0	0	0	0	0	0	1
chr1:26683687-26684084;FANTOM	0	0	0	0	0	0	0	0	0	0	0	1	0	0	0	0	0	0	0	0	0	0	0	0
chr1:26685404-26685819;NETCAGE	0	0	1	0	0	1	0	0	2	0	0	0	0	1	0	0	0	0	0	0	0	0	0	0
chr1:26735858-26736255;FANTOM	21	6	22	9	21	12	14	12	11	13	15	15	36	18	36	44	54	45	30	19	43	42	30	21
chr1:26738740-26739250;iPS_RCS	14	23	19	11	14	15	16	14	27	24	21	10	13	5	9	4	6	6	12	3	11	6	13	5
chr1:26739324-26739564;iPS_RCS	3	3	0	1	1	1	0	5	3	2	1	3	0	1	0	1	1	1	1	0	1	1	2	0
chr1:26745406-26745866;iPS_RCS	6	9	17	2	6	5	6	5	15	9	8	4	1	1	1	0	1	0	0	0	3	1	2	2
chr1:26777300-26777733;NETCAGE	0	1	1	0	0	0	0	0	0	0	0	0	1	2	0	0	0	0	0	0	1	0	0	0
chr1:26777860-26778093;NETCAGE	1	0	0	0	0	0	0	0	0	0	0	0	0	0	2	0	0	0	0	0	0	0	0	0
chr1:26788000-26788612;NETCAGE	0	0	1	0	0	0	0	0	0	0	0	0	1	0	0	1	0	0	0	0	0	1	1	0
chr1:26790543-26790845;NETCAGE	0	0	0	0	0	0	0	0	0	0	0	0	0	0	0	0	1	0	0	0	0	0	0	0
chr1:26827389-26827823;iPS_RCS	26	24	37	33	40	40	20	12	19	18	25	21	15	20	22	24	29	31	19	12	23	31	25	13
chr1:26946798-26948226;iPS_RCS	27	18	22	23	34	27	27	29	25	24	43	19	89	79	70	104	125	116	77	54	90	104	86	57
chr1:27021406-27021810;FANTOM	6	4	0	0	0	3	2	1	0	0	0	1	2	2	0	0	2	1	5	0	1	1	1	3
chr1:27024638-27025138;FANTOM	4	2	2	1	7	2	1	2	1	3	3	2	71	33	25	42	36	20	58	29	66	28	22	14
chr1:27029235-27029583;iPS_RCS	0	0	0	0	0	0	0	0	0	0	0	2	1	2	0	0	0	0	0	0	0	0	0	0
chr1:27112267-27112471;NETCAGE	0	1	0	0	0	0	0	0	0	0	0	1	0	0	1	0	0	0	0	0	0	0	0	0
chr1:27112938-27113286;iPS_RCS	0	0	0	0	0	0	0	0	0	0	0	0	1	0	1	0	0	0	0	0	0	2	0	0
chr1:27154485-27154771;FANTOM	0	0	0	0	0	0	1	0	0	0	0	0	0	0	0	0	0	1	0	0	0	0	0	0
chr1:27160002-27160387;FANTOM	0	0	0	0	0	0	0	0	0	0	0	0	0	1	0	0	0	0	0	0	0	0	0	0
chr1:27165490-27165816;FANTOM	0	0	0	0	1	0	0	0	0	0	0	0	0	0	1	0	0	0	0	0	1	1	0	0
chr1:27175784-27176273;FANTOM	0	0	0	0	1	0	0	0	0	0	0	0	0	0	0	0	0	0	0	0	0	0	0	0
chr1:27191552-27191876;iPS_RCS	17	14	10	12	22	9	15	5	15	9	10	7	24	20	11	24	26	18	14	10	19	26	17	9
chr1:27192069-27192589;NETCAGE	1	0	1	0	1	0	0	0	0	1	0	0	0	0	0	1	1	1	2	2	1	0	0	1
chr1:27244420-27244792;FANTOM	0	0	0	0	0	0	0	0	0	0	0	0	0	0	0	0	0	0	0	1	0	0	0	0
chr1:27319461-27319630;NETCAGE	0	0	0	0	2	1	0	0	1	3	0	0	0	0	0	0	0	0	0	0	0	0	0	0
chr1:27321783-27321840;iPS_RCS	2	2	0	0	1	0	2	2	0	2	0	3	0	0	0	0	0	0	0	0	1	0	0	0
chr1:27334668-27335054;iPS_RCS	7	14	17	4	4	7	11	11	6	7	6	7	0	1	0	0	2	0	0	0	0	1	0	0
chr1:27336678-27336931;FANTOM	0	0	0	0	0	0	0	0	0	1	0	0	0	0	0	0	0	0	0	0	0	0	0	0
chr1:27337599-27337838;iPS_RCS	5	6	14	4	8	2	5	2	3	4	5	3	0	0	0	1	0	1	0	0	1	0	0	0
chr1:27353661-27353962;FANTOM	2	2	0	0	3	2	3	2	2	2	4	2	1	3	1	1	1	4	0	1	4	4	3	1
chr1:27358126-27358408;iPS_RCS	4	0	4	1	3	1	5	8	4	3	3	4	7	3	10	6	6	6	3	5	5	1	1	5
chr1:27371472-27371547;NETCAGE	0	0	0	0	0	0	0	1	0	0	2	0	0	0	0	0	0	0	0	0	0	0	0	0
chr1:27383912-27384314;iPS_RCS	12	6	10	5	9	9	2	5	11	6	5	6	0	0	1	1	2	2	0	4	2	1	0	4
chr1:27385511-27385875;iPS_RCS	14	12	16	1	5	5	4	1	3	5	3	4	0	2	0	1	2	1	2	1	2	2	1	3
chr1:27392533-27392743;NETCAGE	2	2	1	2	4	3	0	3	3	3	4	0	1	1	1	0	2	0	0	0	0	2	0	0
chr1:27527451-27527688;FANTOM	0	0	1	0	0	0	0	0	0	0	0	0	0	0	0	0	0	0	0	0	0	0	0	0
chr1:27561705-27561803;FANTOM	0	0	0	0	0	0	0	0	1	0	0	0	0	0	0	0	0	0	0	0	0	0	1	0
chr1:27562025-27562479;NETCAGE	0	1	0	0	0	0	0	0	0	0	0	0	1	2	1	0	0	0	0	1	2	0	2	0
chr1:27595681-27596081;iPS_RCS	0	1	0	1	2	0	0	0	0	2	1	0	0	0	2	1	1	0	0	1	0	0	0	1
chr1:27625914-27626081;FANTOM	0	0	0	0	1	0	0	0	0	0	1	1	0	0	0	0	0	0	0	0	0	0	0	0
chr1:27626897-27627231;FANTOM	0	0	0	0	0	0	0	0	0	0	0	0	0	0	0	0	1	0	0	0	0	1	0	0
chr1:27644554-27644833;iPS_RCS	2	0	1	0	1	1	3	0	1	0	0	0	0	0	0	0	0	0	0	0	0	0	0	0
chr1:27674889-27675180;NETCAGE	0	0	0	1	0	2	1	1	1	2	1	1	1	0	1	0	0	1	0	0	1	2	3	1
chr1:27691785-27692261;FANTOM	1	0	1	0	1	0	1	1	4	0	1	0	3	3	5	4	3	4	5	2	3	3	3	1
chr1:27718124-27718313;iPS_RCS	2	3	1	3	0	2	3	2	2	1	3	1	0	0	0	0	0	0	0	1	0	0	0	0
chr1:27762936-27763307;FANTOM	0	0	0	0	0	0	0	0	0	0	1	0	0	0	0	0	0	0	0	0	0	0	0	0
chr1:27815311-27815951;NETCAGE	0	3	0	0	3	1	2	0	1	2	0	0	7	12	4	0	3	2	3	1	8	0	6	2
chr1:27831022-27831314;FANTOM	0	0	0	0	0	0	0	0	0	0	0	0	6	9	6	8	3	4	0	1	0	2	4	3
chr1:27848725-27849287;FANTOM	0	0	0	0	0	0	0	0	0	0	0	1	2	0	0	0	1	0	0	2	2	3	1	0
chr1:27849341-27849620;FANTOM	0	0	0	0	0	0	0	0	0	0	0	0	0	0	0	0	0	0	0	0	0	0	1	0
chr1:27853779-27854089;iPS_RCS	0	3	3	0	0	1	1	1	1	2	1	2	2	2	3	0	1	0	1	0	0	0	2	1
chr1:27854540-27854765;iPS_RCS	0	0	0	0	0	2	0	0	0	0	0	0	0	0	3	0	1	1	0	3	0	0	2	0
chr1:27866671-27867194;NETCAGE	0	0	0	1	1	1	2	0	1	0	0	1	8	3	1	1	0	2	1	1	2	1	0	2
chr1:27869425-27869556;FANTOM	0	0	0	0	0	0	0	0	1	0	0	0	0	1	0	0	0	1	0	0	3	2	0	0
chr1:27871123-27871471;FANTOM	1	0	0	0	0	0	1	0	1	0	0	0	0	0	0	0	0	1	0	0	2	0	0	0
chr1:27882549-27882934;NETCAGE	0	0	0	0	0	0	0	0	0	0	0	0	0	0	0	0	0	0	0	0	0	0	0	1
chr1:27883449-27884140;FANTOM	1	3	1	0	1	2	0	1	3	4	3	6	10	11	7	4	10	2	5	6	8	4	6	4
chr1:27890556-27890729;NETCAGE	0	0	0	0	0	0	0	0	0	0	0	0	0	0	0	0	0	0	1	0	0	0	0	0
chr1:27893697-27893957;FANTOM	0	0	0	0	0	0	0	0	0	0	0	0	0	0	1	0	0	0	0	0	0	0	0	0
chr1:27894947-27895260;iPS_RCS	0	0	0	1	2	0	1	0	0	0	0	0	2	3	2	2	3	2	1	1	0	3	1	1
chr1:27897370-27897614;iPS_RCS	1	0	1	1	2	0	1	1	1	1	0	2	0	5	7	4	5	2	4	6	5	3	4	4
chr1:27897947-27898332;FANTOM	0	0	0	0	0	0	0	0	0	0	0	1	1	2	1	0	1	0	1	0	1	1	0	1
chr1:27898349-27898458;iPS_RCS	0	1	0	0	0	0	2	0	0	0	0	0	0	0	4	2	1	0	2	2	1	1	0	2
chr1:27901397-27901604;FANTOM	1	1	3	1	1	1	0	1	0	3	0	1	0	0	0	0	0	1	0	0	1	0	1	0
chr1:27901781-27901900;iPS_RCS	0	2	2	2	1	1	2	1	1	0	3	2	2	0	0	0	4	0	1	0	0	1	0	1
chr1:27907931-27908052;FANTOM	0	0	0	0	0	0	0	0	0	0	0	0	0	0	0	0	0	0	0	0	0	0	1	0
chr1:27916292-27916674;FANTOM	0	1	0	0	0	0	1	0	0	0	1	0	0	1	2	0	0	0	0	1	0	0	1	1
chr1:27919078-27919391;iPS_RCS	1	1	1	0	0	0	0	0	0	0	1	0	0	1	1	0	0	0	0	0	0	0	0	0
chr1:27922522-27922947;FANTOM	1	0	1	0	0	1	0	0	0	0	0	1	6	2	0	4	1	1	2	1	4	1	1	2
chr1:27924204-27924421;FANTOM	0	0	1	0	1	0	1	0	0	0	0	0	4	4	2	2	2	1	1	3	4	4	3	2
chr1:27924687-27925144;FANTOM	0	0	1	0	1	0	0	0	0	0	1	0	0	0	0	0	0	0	0	1	1	1	0	0
chr1:27926949-27927449;FANTOM	0	0	0	0	0	0	0	1	0	2	0	1	1	3	4	1	1	1	2	2	3	2	3	0
chr1:27928507-27928973;FANTOM	0	0	0	0	0	0	0	0	0	0	1	0	0	0	1	0	0	0	1	0	0	2	0	0
chr1:27936232-27936613;NETCAGE	0	0	0	0	0	0	0	0	1	0	0	0	0	0	0	0	0	0	0	0	0	0	0	0
chr1:27957478-27958684;FANTOM	0	0	0	0	0	0	0	0	0	2	0	0	0	0	0	0	0	0	0	0	0	0	0	0
chr1:27960602-27961080;NETCAGE	1	0	1	1	3	1	1	1	0	0	0	1	0	1	0	5	5	0	0	0	3	1	1	1
chr1:27976905-27977430;FANTOM	0	0	0	1	0	0	0	0	0	0	0	0	0	0	0	0	1	0	2	2	0	0	0	0
chr1:27982664-27982914;FANTOM	1	1	0	0	0	1	0	0	0	0	4	1	0	0	1	0	0	0	0	0	0	0	0	1
chr1:27986111-27986384;FANTOM	1	0	0	0	0	0	0	0	0	0	1	0	0	1	0	1	0	0	0	0	0	0	0	2
chr1:28016480-28016674;NETCAGE	0	0	1	0	0	0	0	0	0	0	0	0	0	0	0	0	0	0	0	0	0	0	0	0
chr1:28072145-28072653;NETCAGE	2	0	1	0	1	1	0	0	0	0	0	0	0	0	1	0	1	1	0	0	1	0	0	1
chr1:28098635-28098880;FANTOM	0	0	1	1	0	0	0	0	0	0	0	0	0	1	0	0	0	0	0	0	0	0	0	0
chr1:28143878-28144081;FANTOM	0	0	0	1	0	0	0	0	0	0	0	0	0	0	0	0	0	0	1	0	0	0	0	0
chr1:28152962-28153213;FANTOM	0	0	0	0	0	0	0	0	0	0	0	0	0	0	0	0	0	0	0	0	0	0	2	0
chr1:28189897-28190037;iPS_RCS	0	0	0	0	0	0	0	0	0	0	0	0	1	2	7	5	1	3	2	5	4	7	10	1
chr1:28195628-28196024;FANTOM	0	0	1	0	0	0	0	0	0	0	0	0	0	0	0	0	0	0	0	0	0	0	0	0
chr1:28199684-28200598;FANTOM	0	1	1	1	0	0	0	0	0	1	0	3	0	0	0	0	0	1	1	0	0	0	0	0
chr1:28201800-28202156;FANTOM	0	1	0	0	0	0	0	0	0	0	1	0	0	0	0	0	0	0	0	0	0	0	0	1
chr1:28204631-28205027;FANTOM	0	0	0	0	0	0	0	0	0	0	0	0	0	0	0	0	0	1	0	0	0	0	0	0
chr1:28238886-28239222;FANTOM	1	0	0	0	0	0	0	0	0	1	0	0	0	0	0	0	0	0	0	0	0	0	0	0
chr1:28269913-28270209;FANTOM	0	0	0	0	0	0	1	0	0	0	0	0	0	0	0	0	0	0	0	0	0	0	0	0
chr1:28389248-28389585;FANTOM	0	0	0	0	0	0	0	0	0	0	0	0	0	0	0	0	0	0	0	1	0	0	0	0
chr1:28414116-28414504;NETCAGE	0	0	0	0	0	0	0	0	0	0	0	0	0	1	0	1	0	0	2	1	0	0	0	0
chr1:28416909-28416983;FANTOM	0	0	0	0	0	0	0	0	0	0	0	0	0	0	0	0	0	0	0	0	0	1	0	0
chr1:28431722-28431967;iPS_RCS	1	0	0	0	0	2	0	0	0	0	2	0	1	0	0	0	0	0	1	0	0	0	0	0
chr1:28462161-28462385;FANTOM	0	0	0	0	1	0	0	0	0	0	0	0	0	0	0	0	0	0	0	1	0	0	0	0
chr1:28500052-28500411;FANTOM	0	0	0	0	0	0	0	0	0	0	0	0	0	0	0	0	1	0	0	0	0	0	0	0
chr1:28501131-28502017;FANTOM	0	1	1	0	0	0	3	0	0	1	0	0	0	0	1	0	0	0	0	0	0	0	1	0
chr1:28572039-28572348;NETCAGE	0	0	0	1	0	0	0	0	0	0	0	0	0	0	0	0	0	0	0	1	0	0	0	0
chr1:28573636-28574084;FANTOM	97	113	150	43	67	73	69	55	71	89	100	82	167	176	156	73	90	92	131	76	158	184	147	108
chr1:28576009-28576170;iPS_RCS	0	2	0	3	0	1	3	3	1	1	1	1	0	0	0	0	0	0	1	0	1	1	1	0
chr1:28587185-28587496;iPS_RCS	2	0	4	2	1	0	0	0	0	3	2	1	0	4	2	1	0	0	1	0	0	1	0	0
chr1:28594775-28595177;NETCAGE	0	0	0	1	0	0	0	0	0	0	0	0	0	0	0	1	0	0	1	0	0	0	0	0
chr1:28623367-28623607;iPS_RCS	1	5	1	0	3	1	1	1	1	0	2	2	1	3	5	0	0	3	3	1	0	3	3	1
chr1:28672844-28672939;NETCAGE	0	0	0	0	0	0	0	1	2	1	0	0	0	0	0	0	0	0	1	0	1	0	0	0
chr1:28727857-28728205;NETCAGE	0	0	0	0	0	0	0	0	1	0	0	0	0	0	0	0	0	0	0	0	0	0	0	0
chr1:28776524-28777127;FANTOM	0	1	0	0	0	1	0	0	0	0	0	0	0	1	0	0	0	0	0	0	0	1	0	0
chr1:28845765-28845957;iPS_RCS	3	3	3	4	4	2	2	4	3	2	4	4	8	4	3	3	8	0	5	6	12	7	5	7
chr1:28919583-28920004;NETCAGE	1	1	0	0	0	2	0	0	0	0	1	0	0	0	1	0	1	0	0	0	2	1	0	1
chr1:28970474-28970729;FANTOM	0	0	0	0	0	0	0	0	0	0	0	0	1	0	0	0	0	0	0	0	0	0	0	0
chr1:29101544-29101853;FANTOM	0	0	0	0	0	0	1	0	0	0	0	0	0	0	0	0	0	0	0	0	0	0	0	0
chr1:29104880-29105053;FANTOM	0	0	0	0	0	0	1	0	1	0	0	1	0	0	1	0	0	0	0	0	0	0	0	0
chr1:29137630-29137906;FANTOM	0	0	0	0	0	0	1	0	0	0	0	0	0	0	0	0	0	0	0	0	0	0	0	0
chr1:29214759-29214998;FANTOM	1	0	0	0	2	1	0	0	0	1	1	0	0	0	0	0	0	0	1	0	0	0	0	0
chr1:29251609-29251947;NETCAGE	0	0	0	0	0	0	0	0	0	0	0	0	3	1	3	5	0	1	0	0	2	2	2	1
chr1:29253461-29253677;FANTOM	0	1	0	0	0	0	0	0	0	0	0	0	0	0	0	0	0	0	0	0	0	0	0	0
chr1:29451122-29451494;iPS_RCS	14	13	15	0	3	6	9	5	5	4	12	8	10	13	6	10	3	6	4	4	7	15	4	9
chr1:29491114-29491351;iPS_RCS	1	0	3	0	0	0	0	0	0	0	0	0	0	0	0	0	0	0	0	0	0	0	0	0
chr1:29503706-29504118;FANTOM	0	0	0	0	0	0	0	0	0	0	0	0	0	1	0	0	0	0	0	0	1	0	0	0
chr1:29504261-29504387;FANTOM	0	0	0	0	2	0	0	0	1	0	0	0	1	3	2	0	1	3	0	0	3	3	1	0
chr1:29513219-29513546;FANTOM	2	1	1	1	4	0	0	0	0	0	1	1	0	0	0	0	1	0	0	0	0	0	0	0
chr1:29563833-29564150;iPS_RCS	2	1	0	2	2	0	1	1	2	0	1	0	7	8	4	12	9	8	4	6	7	12	5	8
chr1:29564766-29564995;FANTOM	0	0	0	0	0	0	0	0	0	0	0	0	0	0	0	0	0	0	0	1	1	0	0	0
chr1:29565515-29565732;FANTOM	3	1	0	3	1	1	0	1	1	1	0	0	0	1	0	0	0	0	3	0	1	0	1	0
chr1:29565762-29566055;FANTOM	0	0	1	1	0	0	0	0	2	0	0	0	0	0	1	0	0	0	1	0	1	0	0	1
chr1:29598339-29598500;iPS_RCS	2	0	1	1	6	4	1	2	4	0	1	1	1	0	0	0	2	1	2	0	1	1	3	0
chr1:29683297-29683456;FANTOM	0	0	0	0	0	1	0	0	0	0	0	0	0	0	0	0	0	0	0	0	0	0	0	0
chr1:29685926-29686088;iPS_RCS	0	0	1	0	4	0	0	0	1	0	0	0	0	0	0	0	0	0	0	0	0	0	0	0
chr1:30362771-30363012;iPS_RCS	0	1	1	0	0	0	1	0	2	1	0	1	0	0	0	0	0	0	0	0	0	0	0	0
chr1:30374643-30375018;iPS_RCS	0	0	0	0	0	1	0	0	1	0	1	1	0	1	0	1	1	0	2	0	0	0	0	0
chr1:30446384-30446506;iPS_RCS	1	1	1	1	0	0	0	1	1	0	0	1	0	0	0	0	0	0	0	0	0	0	1	0
chr1:30447163-30447510;FANTOM	1	2	0	1	2	0	0	1	1	0	1	0	0	0	0	0	0	0	0	0	0	0	0	0
chr1:30998869-30999184;FANTOM	0	0	0	0	0	0	0	0	0	0	0	0	0	1	0	0	0	0	0	0	0	0	0	0
chr1:31158184-31158534;NETCAGE	2	1	2	1	5	2	2	0	1	2	4	2	3	2	3	3	3	3	2	1	3	0	2	2
chr1:31216468-31217229;FANTOM	0	0	0	0	0	0	0	0	0	0	0	0	0	0	0	0	0	0	1	0	0	0	0	0
chr1:31220962-31221590;FANTOM	0	0	0	0	0	1	0	1	0	1	0	2	0	2	0	1	2	1	0	5	3	2	0	0
chr1:31223594-31223943;FANTOM	0	0	0	0	1	0	0	0	0	0	0	0	0	0	0	0	0	0	0	0	0	0	0	0
chr1:31232736-31232923;FANTOM	0	0	0	0	0	0	0	0	0	0	0	0	0	0	0	0	0	0	0	0	0	1	0	0
chr1:31235457-31235817;FANTOM	0	0	0	1	0	0	0	0	0	0	0	0	0	0	0	0	0	0	0	0	0	0	0	0
chr1:31241795-31242280;FANTOM	0	0	0	0	0	0	0	0	0	0	0	0	0	1	0	0	0	0	0	0	0	1	0	0
chr1:31256585-31256865;FANTOM	0	0	0	0	0	0	0	0	0	0	0	0	0	0	0	0	0	0	1	0	0	0	0	0
chr1:31320336-31320627;FANTOM	1	0	0	0	0	0	0	0	1	0	0	0	0	0	0	0	1	0	0	0	1	1	0	0
chr1:31360608-31360977;iPS_RCS	2	1	6	8	13	6	1	3	3	5	4	4	0	0	0	1	3	1	0	0	1	0	0	0
chr1:31368651-31368738;iPS_RCS	0	0	0	0	0	0	0	0	0	0	0	0	0	2	0	0	3	0	0	0	0	0	0	0
chr1:31470023-31470343;NETCAGE	2	1	0	1	1	0	0	0	1	0	0	0	3	2	4	0	1	0	0	0	0	0	0	1
chr1:31483120-31483355;FANTOM	0	0	0	1	0	0	0	0	0	0	0	0	0	0	2	0	1	0	0	0	1	0	1	0
chr1:31504221-31504603;FANTOM	0	0	0	0	0	0	0	0	0	0	1	0	0	1	0	0	0	0	0	0	1	0	0	0
chr1:31537719-31538012;FANTOM	0	0	0	0	1	0	1	1	2	0	0	0	5	6	5	2	4	4	4	4	4	2	1	2
chr1:31545244-31545520;iPS_RCS	0	0	3	7	8	8	6	4	2	3	14	4	1	1	0	2	2	2	0	1	1	2	1	0
chr1:31625313-31625543;FANTOM	0	1	0	2	0	0	0	0	0	0	0	1	0	0	0	1	0	0	0	1	0	0	0	0
chr1:31627567-31628203;iPS_RCS	110	84	128	88	99	107	80	58	65	79	97	91	121	92	98	124	132	97	95	64	123	152	108	84
chr1:31628220-31628457;FANTOM	2	2	1	1	6	6	5	3	1	0	7	2	8	4	5	4	3	7	6	3	4	3	7	4
chr1:31643824-31643962;FANTOM	0	0	1	0	0	0	1	0	0	1	0	0	0	0	0	0	0	0	0	0	1	1	0	0
chr1:31904621-31905133;FANTOM	4	8	6	17	49	24	7	6	12	8	8	10	54	23	6	23	12	18	17	0	23	10	9	6
chr1:31944306-31944695;FANTOM	0	0	0	0	0	0	1	0	0	0	0	0	0	1	0	0	0	0	0	0	1	0	0	0
chr1:31956203-31956482;FANTOM	0	0	0	0	0	0	0	0	0	0	0	0	0	0	0	0	0	0	1	0	0	0	0	0
chr1:32015159-32015590;FANTOM	0	1	0	0	0	1	0	1	0	0	0	1	0	0	0	0	0	0	0	0	0	0	0	0
chr1:32054320-32054740;NETCAGE	1	2	4	0	1	0	0	0	1	1	2	0	2	2	1	1	2	0	0	1	2	0	1	0
chr1:32170830-32171205;FANTOM	2	0	0	0	2	2	0	0	0	0	0	0	0	0	0	0	0	1	0	0	0	0	0	0
chr1:32180605-32180985;iPS_RCS	2	1	3	1	6	1	2	1	1	4	5	2	2	0	1	4	2	1	1	3	1	1	1	0
chr1:32227408-32227911;FANTOM	0	1	0	1	0	0	1	1	1	0	0	0	3	2	0	0	0	0	0	0	1	0	0	0
chr1:32237691-32238692;FANTOM	0	0	0	0	0	0	0	0	0	0	0	0	0	0	0	0	3	0	1	0	0	2	1	0
chr1:32250836-32250955;FANTOM	0	0	0	0	0	0	0	0	0	0	0	0	0	0	0	0	0	0	0	1	0	0	0	0
chr1:32253647-32254040;FANTOM	2	1	1	1	4	2	0	0	0	0	1	0	1	1	1	0	0	2	1	1	0	0	0	0
chr1:32277317-32277462;iPS_RCS	0	0	0	0	0	0	1	0	1	0	0	1	3	4	2	0	1	3	4	0	6	3	4	4
chr1:32295829-32295988;NETCAGE	0	0	0	0	0	0	0	0	0	0	0	0	1	0	0	0	0	0	0	0	0	0	0	0
chr1:32420307-32420572;FANTOM	0	0	0	0	0	0	0	0	0	0	0	0	0	1	0	2	0	0	1	0	1	0	0	0
chr1:32421622-32422096;FANTOM	0	0	0	1	1	2	0	0	0	0	0	0	0	1	0	0	0	1	0	0	0	1	0	0
chr1:32529124-32529349;iPS_RCS	0	0	0	0	0	0	0	0	0	0	0	0	1	2	0	0	0	2	2	0	1	1	1	1
chr1:32715663-32716019;iPS_RCS	0	0	0	0	0	0	0	0	0	0	0	0	0	0	0	0	0	0	1	1	0	0	2	0
chr1:32732571-32732683;FANTOM	0	2	0	0	0	1	1	0	0	0	3	0	1	0	0	1	0	1	0	0	1	0	0	0
chr1:32791701-32792064;NETCAGE	0	0	0	0	0	0	0	0	0	0	0	0	0	0	0	0	0	0	0	0	0	1	0	0
chr1:32802892-32803519;NETCAGE	0	0	0	0	0	0	0	0	0	0	0	0	1	0	0	0	0	0	0	0	0	0	0	0
chr1:32805161-32805466;FANTOM	0	0	0	0	0	0	0	0	0	0	0	1	0	0	0	0	0	0	0	0	0	0	0	0
chr1:32822590-32822833;NETCAGE	0	0	0	0	0	0	0	1	0	0	0	1	0	0	0	0	0	1	0	0	0	0	0	0
chr1:32913604-32913740;iPS_RCS	2	0	5	1	4	1	0	3	6	3	6	1	1	1	0	2	0	1	1	1	3	5	1	0
chr1:32966228-32966602;FANTOM	4	3	8	7	9	8	5	3	5	8	13	8	19	17	8	18	20	25	16	8	30	16	16	6
chr1:33077828-33078035;iPS_RCS	3	5	9	6	17	10	11	7	3	7	13	9	3	1	0	0	2	3	3	0	5	1	0	3
chr1:33094923-33095323;FANTOM	0	0	1	0	0	0	0	0	0	0	1	0	1	0	1	1	0	0	1	0	0	0	1	0
chr1:33108346-33108558;NETCAGE	0	1	0	0	0	0	0	0	0	0	0	1	0	0	0	0	0	0	0	0	1	2	0	0
chr1:33182257-33182484;iPS_RCS	1	2	5	4	5	3	0	2	0	1	4	3	2	2	0	2	3	0	0	2	2	0	1	1
chr1:33202470-33202806;FANTOM	0	0	0	0	0	0	0	0	0	1	0	0	0	0	0	0	0	0	0	0	0	0	0	0
chr1:33220446-33220727;iPS_RCS	4	0	7	4	4	4	4	1	2	6	4	1	4	1	2	3	10	1	3	1	0	1	0	3
chr1:33220963-33221073;FANTOM	0	0	0	0	1	0	0	0	0	1	0	0	3	0	0	0	1	0	2	0	0	0	0	0
chr1:33221272-33221671;FANTOM	0	1	0	0	0	1	0	0	0	0	1	2	1	0	0	0	0	0	1	0	0	0	0	0
chr1:33225056-33225508;FANTOM	2	9	3	0	8	1	3	1	8	4	6	2	0	0	0	0	0	0	0	0	0	0	0	0
chr1:33225700-33226064;iPS_RCS	9	3	11	8	14	10	6	10	5	0	12	7	1	0	0	0	1	3	1	0	0	0	0	0
chr1:33226575-33226962;iPS_RCS	4	8	5	5	6	7	3	3	1	3	4	3	0	1	1	0	0	0	0	0	0	0	1	0
chr1:33227148-33227387;FANTOM	0	0	0	0	1	0	0	0	0	0	0	0	0	0	0	0	0	0	0	0	0	0	0	0
chr1:33232213-33232651;iPS_RCS	16	26	35	27	46	16	36	43	36	26	37	27	68	25	77	67	24	68	10	15	21	74	34	34
chr1:33255524-33255782;NETCAGE	0	0	1	0	0	0	0	0	0	0	0	0	0	0	0	0	0	0	0	0	0	0	0	0
chr1:33405191-33405597;FANTOM	0	0	0	0	0	0	0	0	0	0	0	0	1	0	0	0	0	0	0	0	0	0	0	0
chr1:33428474-33429020;FANTOM	0	1	0	0	0	0	0	0	0	0	0	0	1	0	1	0	2	0	0	0	0	1	0	1
chr1:33438571-33438703;FANTOM	1	0	0	0	0	2	0	0	1	0	2	1	1	6	4	4	9	2	1	4	0	5	2	2
chr1:33446816-33447482;FANTOM	0	0	0	0	0	0	0	0	0	0	0	0	0	0	2	0	1	1	0	0	0	0	1	0
chr1:33454783-33455472;FANTOM	0	0	0	0	0	0	0	0	0	0	0	0	0	0	0	1	0	0	0	0	0	0	0	0
chr1:33457914-33458607;FANTOM	0	0	0	0	0	0	0	0	0	0	0	0	0	0	0	0	1	0	0	0	0	0	0	0
chr1:33458800-33459074;FANTOM	0	0	0	0	0	0	0	0	0	0	0	0	0	0	0	0	0	1	0	0	0	0	0	1
chr1:33463690-33463885;FANTOM	0	0	0	0	0	0	0	0	0	0	1	0	0	0	0	0	0	0	0	0	1	0	0	0
chr1:33564918-33565286;FANTOM	0	0	0	0	0	0	0	0	0	0	0	0	0	2	0	0	0	0	0	0	0	0	0	0
chr1:33592836-33593231;iPS_RCS	13	22	31	7	23	12	14	10	10	9	23	23	30	27	21	29	24	31	22	14	31	45	33	29
chr1:33593825-33593906;iPS_RCS	0	0	0	0	0	0	0	0	1	0	0	0	1	1	0	1	1	0	0	0	1	0	0	0
chr1:33593963-33594340;FANTOM	0	0	0	0	0	0	1	0	0	0	1	0	0	0	0	0	0	0	0	0	0	0	0	0
chr1:33596124-33596280;FANTOM	0	0	0	0	0	0	1	0	0	0	0	0	0	0	0	0	0	0	0	0	0	0	0	0
chr1:33621595-33621744;NETCAGE	0	0	0	0	0	0	0	0	0	0	0	0	0	0	0	0	0	0	0	0	0	1	0	0
chr1:33622437-33622835;FANTOM	0	0	0	0	0	1	0	0	0	0	0	0	0	0	0	0	0	0	0	0	0	0	0	0
chr1:33645848-33646140;FANTOM	0	0	0	0	0	0	0	0	0	0	0	0	0	0	1	0	0	0	0	0	0	0	0	0
chr1:33648328-33648553;iPS_RCS	0	0	0	0	0	0	0	0	0	0	0	0	2	0	0	1	0	1	0	0	0	1	0	0
chr1:33686646-33686830;NETCAGE	0	0	0	0	1	0	0	0	0	0	0	0	0	0	0	0	0	0	0	0	0	0	0	0
chr1:33802277-33802571;FANTOM	0	0	0	0	0	0	0	0	0	0	0	0	0	0	0	0	0	0	0	0	1	0	0	0
chr1:33804092-33804324;FANTOM	0	0	0	0	0	0	0	0	0	0	0	0	0	0	0	0	0	0	0	0	0	0	1	0
chr1:33804359-33804743;FANTOM	0	0	0	0	0	0	0	0	0	0	0	0	1	0	0	0	0	0	1	0	0	2	0	0
chr1:33829504-33829880;iPS_RCS	0	1	0	1	1	1	2	0	2	1	0	2	5	6	4	10	20	13	12	5	26	11	13	5
chr1:33848087-33848458;iPS_RCS	0	0	0	0	0	0	0	0	0	0	0	0	2	0	0	0	0	0	1	0	1	0	1	0
chr1:34059848-34060096;FANTOM	0	0	0	0	0	0	0	1	0	0	0	0	0	0	0	0	0	0	0	0	0	0	0	0
chr1:34462454-34462825;FANTOM	0	0	0	0	1	0	0	0	0	0	2	0	0	0	0	0	0	1	0	0	0	0	0	0
chr1:34628613-34629024;FANTOM	0	1	3	1	6	1	2	1	2	2	1	0	0	1	0	0	0	0	0	1	0	1	0	0
chr1:35163386-35163567;iPS_RCS	0	0	1	0	0	0	1	0	0	0	0	0	2	2	0	2	9	5	1	1	4	1	4	0
chr1:35291196-35291581;NETCAGE	0	0	0	0	0	0	0	0	0	0	0	0	0	0	0	0	0	0	0	0	0	0	1	0
chr1:35309235-35309522;FANTOM	0	0	1	0	0	0	0	0	0	0	0	0	0	0	0	0	2	0	0	0	0	0	0	0
chr1:35309915-35310286;iPS_RCS	0	0	0	0	0	0	0	0	0	1	0	0	0	0	0	0	1	1	1	0	3	1	2	2
chr1:35394262-35394654;FANTOM	1	2	1	0	1	4	1	2	2	8	3	1	2	0	1	1	1	0	0	0	1	1	0	0
chr1:35747129-35747508;NETCAGE	0	0	0	0	0	0	0	0	0	0	0	0	0	0	0	0	0	0	1	0	1	0	0	0
chr1:35892196-35892421;FANTOM	0	0	0	0	0	0	0	0	0	0	0	0	0	0	1	0	0	0	0	0	0	0	0	0
chr1:35892793-35892991;NETCAGE	0	0	0	0	0	0	0	0	1	0	0	0	0	0	0	0	0	0	0	0	0	0	0	0
chr1:35893827-35894279;NETCAGE	0	0	0	0	0	0	0	0	0	0	0	0	0	0	0	0	0	0	0	0	0	1	0	0
chr1:35902546-35902918;iPS_RCS	8	5	8	5	7	5	3	4	2	1	4	1	6	5	11	1	2	5	1	3	6	6	3	1
chr1:35903357-35903815;iPS_RCS	7	7	11	1	2	9	3	2	5	1	4	8	8	10	5	3	4	4	10	6	11	9	4	2
chr1:36173347-36173713;iPS_RCS	2	8	9	3	3	2	0	1	1	2	4	3	22	21	10	12	12	17	11	3	23	10	15	9
chr1:36183411-36183689;FANTOM	0	1	0	0	0	0	3	0	0	0	0	1	0	0	1	0	0	0	0	1	0	0	1	0
chr1:36349606-36349992;NETCAGE	2	0	0	0	1	0	1	0	0	0	1	0	0	0	0	0	0	0	0	0	0	0	0	0
chr1:36351655-36352021;iPS_RCS	13	11	13	2	8	3	4	3	0	2	5	3	9	8	7	6	3	7	6	2	5	12	2	0
chr1:36397577-36397741;FANTOM	0	0	1	0	0	0	0	0	0	0	0	0	1	0	0	0	1	0	0	0	0	0	0	0
chr1:36431149-36431388;FANTOM	0	0	0	0	0	0	0	0	0	0	0	0	0	0	0	0	0	0	0	0	0	0	1	0
chr1:36555282-36555621;iPS_RCS	0	2	1	1	0	1	0	0	1	1	1	0	4	3	5	3	2	1	7	3	3	4	6	3
chr1:36592352-36592554;FANTOM	0	0	1	0	0	1	0	0	0	0	1	0	0	0	0	0	0	0	0	0	0	0	0	0
chr1:36616521-36616868;iPS_RCS	0	0	0	2	1	1	0	1	0	1	2	0	4	3	1	4	3	4	6	1	1	3	5	3
chr1:36617554-36617914;FANTOM	0	0	0	0	0	0	0	0	0	0	0	0	0	2	0	1	0	1	1	0	0	1	2	0
chr1:36626577-36626782;iPS_RCS	0	3	2	2	6	1	2	0	4	1	2	2	4	4	3	4	6	4	3	4	3	6	1	2
chr1:36627717-36628369;FANTOM	0	0	0	0	0	0	0	0	1	1	1	1	1	1	1	1	0	0	0	1	2	1	0	0
chr1:36641158-36641302;iPS_RCS	0	1	1	0	2	1	0	0	1	0	0	1	2	4	2	1	1	4	0	1	4	2	2	0
chr1:36814630-36815106;FANTOM	0	0	0	0	0	0	0	0	0	0	0	0	1	0	0	0	0	0	0	0	0	0	0	0
chr1:36817040-36817280;FANTOM	0	0	0	0	0	0	0	0	0	0	0	0	0	0	0	1	0	0	0	0	0	0	0	1
chr1:36825493-36825742;FANTOM	0	0	0	0	0	0	0	0	0	0	0	0	1	0	0	0	1	0	0	0	0	0	0	0
chr1:36830277-36830469;NETCAGE	0	0	0	0	0	0	0	0	0	0	0	0	0	0	0	0	0	0	0	0	1	0	0	0
chr1:36839496-36839682;iPS_RCS	0	0	1	0	2	1	0	0	0	0	0	1	1	2	2	0	0	0	0	0	2	3	2	2
chr1:36840093-36840535;FANTOM	0	0	0	0	0	0	0	0	0	0	0	0	0	0	1	0	0	0	0	0	0	0	0	0
chr1:36849527-36849580;FANTOM	1	1	0	1	0	0	0	0	0	0	0	0	1	1	0	0	0	0	0	0	1	0	1	0
chr1:36850627-36850795;iPS_RCS	3	0	1	0	3	0	2	1	0	0	2	5	2	2	0	0	0	0	5	2	2	4	0	0
chr1:36852127-36852341;iPS_RCS	6	15	11	21	35	22	11	12	7	15	16	10	34	24	17	13	25	23	22	6	23	13	6	8
chr1:36853020-36853462;FANTOM	2	0	0	0	0	0	0	0	0	2	0	0	1	0	0	2	0	0	1	0	2	1	0	1
chr1:36862687-36862931;iPS_RCS	0	0	0	0	0	0	0	0	0	0	0	0	0	0	0	0	0	0	1	1	2	0	0	0
chr1:36866636-36866899;FANTOM	4	7	1	10	24	20	11	13	4	15	21	20	6	8	5	49	61	69	49	32	73	102	79	62
chr1:36898713-36899425;NETCAGE	0	0	0	0	0	0	0	0	0	0	0	0	0	1	0	0	1	0	0	0	1	0	0	1
chr1:37051815-37051941;iPS_RCS	0	0	0	0	0	0	0	0	0	0	0	0	2	2	2	1	4	0	3	2	2	0	3	0
chr1:37052476-37052788;iPS_RCS	0	0	0	0	0	0	0	0	0	0	0	0	5	13	1	3	8	1	7	5	10	3	1	4
chr1:37169398-37169542;iPS_RCS	0	0	2	1	2	4	2	2	1	2	3	1	1	0	2	0	2	0	1	1	1	0	0	0
chr1:37464724-37465074;FANTOM	0	0	0	0	0	0	0	0	0	0	0	0	0	0	0	0	0	0	0	0	0	1	0	0
chr1:37784198-37784531;FANTOM	0	0	1	0	0	0	2	0	0	1	0	0	0	1	0	1	1	0	0	0	2	0	0	0
chr1:37941816-37942670;NETCAGE	1	0	0	0	0	0	0	0	0	0	0	0	0	0	2	0	0	0	0	0	1	0	0	0
chr1:37942874-37943354;FANTOM	1	0	1	0	0	2	1	0	0	1	1	0	1	1	0	0	0	0	0	0	0	0	0	0
chr1:37944084-37944971;FANTOM	0	2	0	0	1	0	0	0	1	0	0	0	1	2	1	0	1	0	0	0	1	0	0	0
chr1:37999923-38000330;NETCAGE	0	0	0	0	0	0	0	0	0	0	0	1	0	1	1	0	0	0	0	0	1	0	0	0
chr1:38009784-38010404;FANTOM	0	0	1	0	1	0	0	0	0	0	0	0	3	3	1	2	0	2	0	1	2	2	0	0
chr1:38010731-38010979;FANTOM	0	0	0	0	0	0	0	0	0	0	0	0	0	0	0	0	0	0	0	1	0	2	2	1
chr1:38291277-38291502;FANTOM	0	0	0	0	0	0	0	0	0	0	0	0	0	0	0	0	0	0	0	0	1	0	0	0
chr1:38312444-38312820;FANTOM	0	0	0	1	0	0	1	1	0	0	0	0	1	1	0	0	0	0	1	2	1	0	0	1
chr1:38317043-38317898;FANTOM	0	0	0	0	0	0	0	0	0	0	0	0	0	0	0	0	0	0	1	0	0	0	0	1
chr1:38358347-38358662;NETCAGE	0	0	0	0	0	0	0	1	0	0	0	0	0	0	0	0	0	0	0	0	0	0	1	0
chr1:38378169-38378400;NETCAGE	0	0	0	0	0	0	0	0	0	0	0	0	0	0	0	1	0	0	0	0	0	0	0	0
chr1:38461411-38462041;iPS_RCS	10	7	9	9	23	15	17	18	6	19	16	13	11	10	10	8	14	17	16	5	9	14	10	8
chr1:38465723-38465839;FANTOM	0	0	0	0	0	0	1	1	0	0	0	0	0	0	1	1	0	0	0	0	1	1	1	1
chr1:38466126-38466395;iPS_RCS	0	3	1	1	1	2	1	1	2	0	1	1	10	3	2	5	4	2	3	4	4	0	2	1
chr1:38469574-38470165;FANTOM	2	0	0	0	0	1	0	1	5	2	1	2	0	1	1	0	2	0	0	0	1	1	1	0
chr1:38470416-38470661;iPS_RCS	1	3	0	0	2	0	0	0	0	3	1	1	0	0	0	1	1	0	1	0	1	1	1	0
chr1:38471999-38472226;FANTOM	0	0	0	1	0	0	0	0	0	0	0	0	0	1	1	0	3	3	1	0	0	0	3	0
chr1:38479189-38479307;iPS_RCS	1	0	0	0	3	1	0	0	2	0	0	0	0	0	1	1	0	0	0	0	3	2	2	0
chr1:38493692-38494225;NETCAGE	0	0	0	0	0	0	0	0	0	2	0	0	0	0	0	0	1	0	0	0	0	0	0	0
chr1:38495782-38495936;FANTOM	0	0	0	0	0	0	1	0	0	0	0	0	1	1	0	0	0	1	0	0	1	1	0	0
chr1:38517621-38517796;NETCAGE	0	0	0	0	0	0	0	1	0	0	0	2	0	0	0	0	0	0	1	0	0	1	0	0
chr1:38518708-38519047;FANTOM	0	0	0	0	0	0	0	0	0	0	0	1	0	0	0	0	0	0	0	0	0	0	0	0
chr1:38519419-38519562;NETCAGE	0	0	0	0	0	0	0	0	0	0	0	0	0	0	0	0	0	0	0	0	0	0	0	1
chr1:38527566-38528232;NETCAGE	1	0	0	0	0	0	0	0	0	0	0	0	0	0	0	0	0	0	1	0	0	0	0	0
chr1:38573869-38574225;FANTOM	0	0	0	0	0	1	0	0	0	0	0	0	0	0	0	0	0	0	0	0	0	0	0	0
chr1:38739267-38739533;FANTOM	3	1	3	11	3	4	5	2	1	2	3	0	0	0	0	0	0	1	0	0	0	0	0	0
chr1:38894222-38894428;iPS_RCS	2	1	0	0	7	2	0	1	1	0	2	0	0	0	0	0	0	0	0	0	0	0	0	0
chr1:38958971-38959191;FANTOM	0	0	1	2	0	0	0	0	0	0	0	0	0	0	0	0	0	0	0	0	0	0	0	0
chr1:39024388-39024701;NETCAGE	13	12	13	18	27	13	16	11	16	9	16	16	3	3	1	4	4	3	2	2	5	7	3	3
chr1:39025199-39025561;NETCAGE	0	2	1	2	4	1	1	0	1	2	0	1	1	1	2	0	0	0	0	1	0	2	0	1
chr1:39075794-39075813;NETCAGE	0	0	0	0	0	0	0	0	0	0	0	0	0	0	0	0	0	0	0	0	0	0	1	0
chr1:39193467-39193589;iPS_RCS	3	1	0	2	3	1	2	0	1	0	1	0	0	0	0	0	0	0	0	0	0	0	0	0
chr1:39327096-39327575;FANTOM	0	0	0	1	0	0	0	0	0	0	0	0	0	0	0	0	0	0	0	2	1	0	0	0
chr1:39357087-39357474;FANTOM	0	0	0	0	0	0	0	0	0	0	0	0	0	0	0	0	0	0	0	0	1	0	0	1
chr1:39467321-39467590;iPS_RCS	4	7	6	0	2	1	2	1	3	2	0	2	11	4	1	1	6	2	1	4	2	0	2	1
chr1:39516193-39516422;FANTOM	0	0	0	0	0	0	0	0	0	0	0	0	0	1	0	0	0	0	0	0	0	0	0	0
chr1:39547903-39548129;FANTOM	0	0	0	0	0	0	0	0	0	0	1	0	4	3	0	1	1	2	1	1	0	2	0	0
chr1:39572607-39572798;iPS_RCS	0	0	0	0	0	2	1	1	0	0	0	1	0	0	0	0	1	0	2	2	2	0	1	0
chr1:39573172-39573547;iPS_RCS	7	10	8	7	11	7	2	5	3	5	6	4	0	3	0	0	1	2	3	3	2	1	2	0
chr1:39596184-39596482;FANTOM	0	0	0	0	0	0	0	0	0	0	0	0	0	1	0	0	2	0	0	0	1	0	1	0
chr1:39598673-39599090;FANTOM	5	4	3	3	1	1	2	0	1	3	2	2	2	3	0	2	1	0	1	1	1	1	1	2
chr1:39607653-39608020;iPS_RCS	2	1	2	1	3	0	2	0	2	2	3	1	1	1	0	0	0	0	1	1	0	0	0	0
chr1:39612180-39612558;iPS_RCS	1	0	0	0	0	1	0	0	0	0	0	0	0	1	1	2	0	0	0	0	0	0	0	0
chr1:39624919-39625154;FANTOM	1	3	2	1	8	5	3	0	2	0	0	1	5	2	6	0	4	1	4	4	3	5	2	0
chr1:39630717-39630978;iPS_RCS	0	0	0	0	0	0	0	0	0	0	0	0	2	0	0	0	0	0	0	3	0	0	0	0
chr1:39633654-39634014;FANTOM	0	0	0	0	0	0	0	0	0	0	0	0	1	0	0	0	0	0	0	0	0	0	0	0
chr1:39649205-39649739;NETCAGE	0	0	0	0	0	0	0	0	0	0	0	0	0	0	1	0	0	0	0	0	0	0	1	0
chr1:39651405-39651741;FANTOM	0	0	0	0	0	0	0	0	0	0	0	0	1	0	0	0	0	0	0	0	1	0	0	0
chr1:39653616-39653739;NETCAGE	0	0	0	0	0	0	0	0	0	0	0	0	6	0	0	0	0	0	1	0	1	0	0	2
chr1:39657786-39658129;FANTOM	0	0	2	0	0	0	0	0	0	0	0	0	0	0	0	0	0	0	0	0	0	1	0	0
chr1:39662647-39663006;FANTOM	0	0	0	0	0	0	0	0	0	0	0	0	0	0	0	0	0	0	0	0	1	0	0	0
chr1:39791626-39791706;FANTOM	0	0	0	1	0	0	0	0	0	0	0	0	2	1	1	1	1	0	1	1	0	1	2	0
chr1:39857791-39857995;FANTOM	0	0	1	0	0	1	0	0	0	0	1	0	1	0	0	0	0	0	1	0	0	0	0	0
chr1:39874208-39874673;FANTOM	61	61	66	65	75	82	48	48	32	61	72	64	68	53	42	31	58	57	63	29	64	41	49	30
chr1:40006104-40006751;FANTOM	1	0	2	0	0	0	0	0	0	1	0	0	0	1	0	1	0	0	1	1	1	0	0	1
chr1:40081061-40081282;FANTOM	0	0	0	0	0	0	0	0	0	0	0	0	0	0	0	0	1	0	0	0	0	0	0	0
chr1:40082822-40083026;iPS_RCS	0	0	0	0	0	0	0	0	0	2	0	0	3	4	1	0	0	0	1	0	1	3	0	1
chr1:40264988-40265120;FANTOM	2	0	0	0	0	0	0	0	1	2	4	0	0	0	0	0	0	0	0	0	0	0	0	0
chr1:40331340-40331501;FANTOM	0	0	0	0	0	0	0	0	0	0	0	0	1	0	0	0	0	0	0	0	0	0	1	0
chr1:40342295-40342497;NETCAGE	0	0	0	0	0	0	0	0	0	0	0	1	0	1	0	0	0	0	0	0	1	0	0	0
chr1:40348194-40348532;iPS_RCS	1	0	0	0	0	0	0	0	2	0	0	0	1	1	8	1	1	1	0	2	4	3	0	0
chr1:40352678-40352895;iPS_RCS	0	0	1	0	0	0	0	0	0	0	0	0	0	0	0	0	0	0	0	1	3	0	0	0
chr1:40426190-40426638;FANTOM	0	0	0	0	0	0	0	0	0	0	1	0	0	1	0	0	0	0	1	0	1	0	0	0
chr1:40445430-40445720;iPS_RCS	3	3	1	2	1	2	0	3	2	2	5	0	0	0	0	0	0	0	0	0	0	0	0	0
chr1:40446222-40446689;NETCAGE	0	0	0	0	0	1	0	0	0	0	0	0	0	0	0	0	0	0	0	0	0	0	0	0
chr1:40504860-40505165;FANTOM	0	0	0	0	0	0	0	0	0	0	0	1	0	0	1	0	1	0	0	0	0	0	0	0
chr1:40561233-40561752;FANTOM	0	2	2	0	0	1	0	1	0	1	2	4	1	2	1	3	1	2	1	1	2	5	2	0
chr1:40573370-40573565;NETCAGE	0	0	1	0	0	1	0	0	0	0	0	0	0	0	0	0	0	0	0	0	0	0	0	0
chr1:40627613-40627857;iPS_RCS	1	0	0	0	1	0	1	0	0	0	0	1	2	4	1	2	1	0	1	1	1	1	3	0
chr1:40628781-40629153;FANTOM	0	0	0	0	0	0	0	0	0	0	0	0	0	0	0	0	0	0	1	0	0	0	1	0
chr1:40841336-40841595;FANTOM	0	0	0	0	0	0	0	0	0	0	0	0	0	0	0	0	0	0	0	0	1	2	0	0
chr1:40848967-40849502;FANTOM	0	0	0	0	0	0	0	0	0	0	0	0	0	1	0	0	0	0	0	0	1	0	0	0
chr1:40851431-40851768;FANTOM	0	0	0	0	0	0	0	0	0	0	0	0	1	0	0	0	0	0	1	0	1	0	0	0
chr1:40866111-40866454;FANTOM	0	0	0	0	0	0	0	0	0	0	0	0	0	0	2	0	0	0	0	1	0	1	1	0
chr1:40952089-40952286;iPS_RCS	1	0	1	2	0	0	0	0	0	0	2	0	1	0	1	0	0	1	0	0	2	0	0	0
chr1:40954031-40954187;FANTOM	0	0	0	0	0	0	0	0	0	0	0	0	0	0	0	1	0	0	0	0	0	0	0	0
chr1:41005233-41005440;FANTOM	0	0	1	0	0	1	1	0	0	0	0	0	2	2	0	0	1	0	1	0	1	2	1	0
chr1:41114643-41114823;FANTOM	0	0	0	0	0	0	0	0	0	0	1	0	0	0	0	0	0	0	0	0	0	0	0	0
chr1:41119684-41120000;FANTOM	0	0	0	1	4	3	0	2	2	0	1	1	0	2	1	0	1	0	1	0	0	1	0	0
chr1:41120137-41120355;FANTOM	1	0	0	0	1	0	0	0	0	0	0	0	1	0	0	1	1	0	0	0	0	0	0	0
chr1:41125054-41125471;NETCAGE	0	0	0	0	0	0	0	0	0	0	0	0	0	2	1	0	0	0	0	0	0	0	0	0
chr1:41128800-41129434;NETCAGE	0	0	0	0	2	2	0	0	1	1	1	0	1	0	0	0	0	0	1	0	1	1	0	0
chr1:41164800-41165075;FANTOM	0	0	0	0	0	0	0	0	0	0	0	0	0	0	0	0	0	0	0	0	0	0	1	0
chr1:41202516-41202576;NETCAGE	1	0	0	0	0	1	1	0	0	0	0	0	0	0	0	0	0	0	0	0	0	1	1	1
chr1:41268037-41268250;iPS_RCS	0	0	0	0	1	0	0	0	0	0	2	0	0	0	0	0	1	0	2	1	2	1	1	1
chr1:41290611-41290797;iPS_RCS	1	0	0	0	0	0	0	0	0	0	0	1	3	3	0	1	0	1	3	2	1	3	2	1
chr1:41363945-41364572;NETCAGE	0	0	0	0	0	0	1	0	0	0	0	0	0	0	0	0	0	0	0	0	0	0	0	0
chr1:41365158-41365531;FANTOM	0	0	0	0	0	0	0	0	1	0	1	0	0	0	0	0	0	0	0	0	0	0	0	0
chr1:41385245-41385433;NETCAGE	0	0	0	0	0	0	0	0	0	0	0	0	0	0	0	0	0	0	0	0	0	0	1	0
chr1:41414493-41414893;NETCAGE	0	0	0	0	0	0	0	0	0	0	0	0	0	0	0	0	1	0	0	0	0	0	0	0
chr1:41495531-41495820;FANTOM	0	0	0	0	0	0	0	0	0	0	0	0	0	0	0	0	0	0	0	0	0	1	0	0
chr1:41497591-41497966;iPS_RCS	0	0	0	0	0	0	0	0	0	0	0	0	0	0	4	2	0	0	0	0	0	0	0	0
chr1:41501440-41501773;FANTOM	0	1	0	0	0	0	0	0	1	0	0	0	0	1	0	0	1	0	1	0	0	1	0	0
chr1:41633074-41633562;FANTOM	1	0	0	0	0	1	0	0	0	0	0	0	1	2	2	0	1	0	1	0	0	0	1	0
chr1:41648564-41648792;iPS_RCS	1	0	0	0	0	0	0	0	0	0	0	0	0	0	2	0	0	0	0	0	0	2	0	0
chr1:41650800-41651168;FANTOM	0	0	0	0	0	1	0	0	0	1	1	0	0	1	0	0	0	2	0	0	0	0	0	0
chr1:41825927-41826139;FANTOM	0	1	0	0	1	1	1	1	0	2	1	0	0	0	0	0	0	0	0	0	0	0	0	1
chr1:41826642-41826952;FANTOM	0	0	1	1	0	1	0	0	1	1	0	0	2	2	2	1	3	2	1	0	0	1	2	1
chr1:41828934-41829164;FANTOM	0	0	1	0	0	0	0	0	0	0	1	0	0	0	0	0	0	0	0	0	0	0	1	0
chr1:41831444-41831806;FANTOM	0	1	0	0	1	0	0	3	1	0	0	0	1	0	1	0	0	0	0	0	2	0	0	1
chr1:41842761-41843273;NETCAGE	1	0	0	0	0	0	0	0	0	0	0	0	0	0	0	0	0	0	1	1	0	0	0	0
chr1:41901285-41901531;iPS_RCS	2	1	0	0	0	0	0	0	0	0	0	0	6	3	0	0	2	0	2	1	2	2	2	1
chr1:41915297-41915638;FANTOM	0	0	0	0	0	0	0	0	0	0	0	0	1	0	0	0	0	0	0	0	0	0	0	0
chr1:41952015-41952273;FANTOM	0	0	0	1	0	0	0	0	1	0	0	0	0	1	0	1	0	0	0	0	0	0	0	0
chr1:41961926-41962216;iPS_RCS	14	13	16	11	15	15	9	11	4	7	15	8	65	33	48	35	61	61	52	27	41	64	40	34
chr1:41962597-41962632;iPS_RCS	0	0	0	0	0	0	0	0	0	0	0	0	0	1	1	1	1	0	0	0	1	0	0	0
chr1:41981838-41982004;iPS_RCS	0	0	1	0	0	0	0	0	0	0	2	0	1	0	1	3	2	0	2	4	4	0	0	1
chr1:42107112-42107347;NETCAGE	0	0	0	0	0	0	0	0	0	0	0	0	0	0	1	0	0	0	0	0	0	0	0	0
chr1:42126621-42126978;FANTOM	0	0	0	0	0	0	0	0	0	0	0	0	0	1	0	0	0	0	0	0	0	0	0	1
chr1:42127831-42128481;iPS_RCS	0	0	3	3	4	2	1	3	2	5	3	3	39	15	14	21	31	21	21	10	11	35	30	16
chr1:42180382-42180624;FANTOM	0	0	0	0	0	0	0	0	0	0	0	0	0	0	0	0	0	0	0	0	0	1	0	0
chr1:42204580-42205516;FANTOM	0	0	0	0	0	0	0	0	0	0	0	0	0	1	0	1	0	0	0	0	0	0	0	0
chr1:42289220-42289446;iPS_RCS	0	0	1	1	0	0	1	0	1	1	1	2	2	0	0	0	1	0	2	1	1	0	2	0
chr1:42319841-42320188;NETCAGE	0	0	0	0	0	0	0	0	0	0	0	0	0	0	0	1	0	0	0	0	0	0	0	0
chr1:42328578-42328878;FANTOM	0	0	0	0	1	0	0	0	0	0	0	0	0	0	0	0	0	0	0	0	0	0	0	0
chr1:42382679-42383070;NETCAGE	0	0	0	0	0	0	0	0	0	0	0	0	0	0	0	0	0	0	1	0	0	0	0	0
chr1:42385609-42385954;FANTOM	0	0	0	0	0	1	0	0	0	0	0	0	0	0	0	0	1	0	0	0	0	1	0	0
chr1:42729301-42729605;NETCAGE	0	0	3	2	1	0	2	0	2	1	1	6	1	2	3	2	1	0	0	0	0	0	2	1
chr1:42774668-42774801;FANTOM	0	1	0	0	0	0	0	0	0	0	0	0	0	0	0	0	0	1	0	0	0	0	0	0
chr1:42934748-42935131;FANTOM	0	0	0	0	0	0	0	0	0	0	0	0	1	1	0	1	0	0	0	0	1	2	0	0
chr1:43003856-43003977;NETCAGE	0	0	0	0	0	0	0	0	0	0	0	0	0	1	0	0	0	0	0	0	0	0	0	0
chr1:43244611-43244978;iPS_RCS	2	0	0	0	1	0	0	0	0	0	0	0	1	2	0	0	0	0	0	0	0	0	0	0
chr1:43250353-43250859;FANTOM	0	1	0	0	0	0	0	0	0	0	0	0	0	0	1	0	0	0	0	0	0	0	0	0
chr1:43271223-43271436;NETCAGE	1	0	0	0	0	0	0	0	0	0	0	0	0	0	0	0	1	0	0	0	0	0	0	1
chr1:43388597-43388971;FANTOM	0	0	1	1	1	0	0	0	0	0	0	0	1	0	2	0	1	0	1	1	1	0	0	0
chr1:43389938-43390174;iPS_RCS	2	9	5	8	8	10	11	4	10	5	16	11	11	4	8	7	10	6	5	1	10	7	6	4
chr1:43400932-43401203;FANTOM	0	1	0	1	0	1	2	1	0	1	2	0	5	7	4	1	1	0	3	1	4	1	0	1
chr1:43402214-43402581;FANTOM	0	0	0	0	1	0	0	0	2	0	0	0	2	2	1	1	1	1	1	1	1	1	1	0
chr1:43402778-43403133;FANTOM	0	1	1	1	1	1	1	1	0	0	0	1	1	1	3	0	0	1	1	0	1	0	1	0
chr1:43405621-43405821;FANTOM	4	1	2	2	5	1	3	3	0	3	2	0	3	11	11	4	5	1	10	4	9	2	5	3
chr1:43406108-43407009;FANTOM	10	9	10	8	8	4	3	3	4	10	5	4	33	33	43	8	8	4	16	15	30	19	13	16
chr1:43407355-43407700;FANTOM	0	0	0	1	0	0	0	0	1	0	0	0	6	3	2	1	0	0	0	0	6	0	1	0
chr1:43418024-43418454;NETCAGE	1	0	0	0	0	0	0	0	0	0	0	0	0	0	0	0	1	0	0	0	0	0	0	0
chr1:43427081-43427233;iPS_RCS	2	1	1	0	1	0	1	1	1	0	2	0	1	4	0	3	3	2	2	4	4	3	3	1
chr1:43428403-43428762;iPS_RCS	5	6	8	6	9	7	6	2	2	5	9	5	0	1	4	3	2	7	3	3	4	4	5	1
chr1:43429290-43429917;FANTOM	1	2	2	0	3	4	1	1	1	1	1	1	1	2	2	1	0	1	0	2	1	2	0	1
chr1:43432823-43433108;iPS_RCS	2	2	0	3	0	1	0	0	1	0	0	0	0	0	0	0	0	0	0	0	0	0	0	0
chr1:43446090-43446611;NETCAGE	0	0	2	0	0	0	0	0	0	0	0	0	0	0	0	0	0	0	0	1	0	1	0	0
chr1:43456464-43456821;NETCAGE	0	0	0	0	0	0	0	0	0	0	0	0	0	0	0	0	0	0	0	0	0	1	0	0
chr1:43471435-43471828;FANTOM	2	1	0	0	1	0	0	0	0	0	2	0	1	2	2	0	2	2	1	0	1	1	0	1
chr1:43471870-43472203;FANTOM	0	0	0	0	1	0	0	0	0	0	0	0	0	0	0	0	0	0	0	0	0	0	0	0
chr1:43473083-43473416;iPS_RCS	6	8	8	3	9	11	10	9	10	0	3	2	9	8	5	7	13	8	6	4	13	1	4	1
chr1:43474322-43474838;iPS_RCS	2	6	10	3	7	5	6	2	4	2	4	1	2	3	2	1	5	2	4	4	5	3	3	2
chr1:43497460-43497682;NETCAGE	1	0	2	1	1	1	3	1	1	1	1	0	1	0	1	1	1	0	1	1	1	0	1	0
chr1:43501705-43501992;iPS_RCS	0	0	0	0	0	0	0	0	0	0	0	0	0	0	0	0	1	0	0	2	3	1	2	0
chr1:43524206-43524462;iPS_RCS	0	0	1	0	0	0	1	0	0	0	0	0	5	5	3	4	6	3	2	4	5	6	5	8
chr1:43533810-43533924;iPS_RCS	0	0	1	2	1	0	0	0	0	1	2	0	0	0	1	1	0	1	1	1	0	1	0	0
chr1:43587007-43587336;NETCAGE	2	0	0	0	2	0	0	0	0	1	0	1	0	1	0	0	4	1	1	0	3	1	1	0
chr1:43761236-43761355;FANTOM	0	0	0	0	0	0	0	0	0	0	0	0	0	0	0	0	0	0	0	0	0	1	0	0
chr1:43815718-43816062;FANTOM	0	0	2	1	0	0	0	0	0	0	1	0	0	0	0	0	0	1	0	0	1	0	0	0
chr1:43835744-43835928;NETCAGE	0	0	0	0	0	0	0	0	0	0	0	0	0	0	1	0	0	0	0	0	0	0	0	0
chr1:43838538-43838548;NETCAGE	0	0	0	0	0	0	0	0	0	0	1	1	1	0	1	0	0	0	0	0	0	0	0	0
chr1:43838885-43839107;NETCAGE	0	0	0	0	0	0	0	0	0	0	0	0	0	0	0	0	1	0	1	0	0	1	0	0
chr1:43901568-43901739;FANTOM	0	0	0	0	0	0	0	0	0	0	0	0	0	0	0	1	0	0	0	1	0	1	0	0
chr1:43997270-43997461;iPS_RCS	1	1	1	1	2	4	3	4	0	1	3	1	3	0	0	1	4	3	5	0	1	5	1	1
chr1:43997754-43998111;iPS_RCS	2	3	4	1	9	2	2	7	9	3	4	5	0	0	0	0	0	3	0	0	0	0	0	2
chr1:44001833-44002963;NETCAGE	1	0	0	1	2	0	1	0	0	0	1	2	0	3	1	0	0	0	3	1	4	0	2	1
chr1:44015965-44016398;iPS_RCS	22	20	27	19	31	19	13	14	20	20	24	12	22	10	10	12	17	14	5	12	12	9	7	5
chr1:44059950-44060229;iPS_RCS	1	1	1	1	0	1	2	1	1	0	2	1	5	5	3	2	1	1	2	1	0	4	0	0
chr1:44143006-44143395;iPS_RCS	0	4	0	0	0	0	0	0	0	0	1	0	3	0	0	0	0	0	0	0	0	0	0	0
chr1:44162019-44162313;FANTOM	0	0	0	0	0	0	0	0	0	0	0	0	0	1	0	0	0	0	0	0	0	1	0	0
chr1:44232152-44232509;FANTOM	0	0	1	0	0	0	0	0	0	0	0	0	0	0	0	0	1	0	0	0	0	0	0	0
chr1:44235259-44235727;NETCAGE	1	0	0	0	0	0	0	0	0	0	0	0	0	1	0	3	0	1	2	0	1	0	2	1
chr1:44249071-44249668;NETCAGE	0	0	0	0	0	0	0	1	0	0	0	0	0	0	0	0	0	0	0	0	0	0	0	0
chr1:44297920-44298284;NETCAGE	0	0	0	0	0	0	0	0	0	0	0	0	0	0	0	0	0	0	0	0	0	1	0	0
chr1:44324219-44324394;FANTOM	0	0	0	0	0	0	0	0	0	0	0	0	0	0	0	0	0	1	0	0	0	0	0	0
chr1:44378405-44378587;FANTOM	0	0	0	0	0	0	0	0	0	0	0	1	0	0	0	0	0	0	0	0	0	0	0	0
chr1:44380893-44381202;FANTOM	0	0	0	0	1	0	0	0	0	1	0	0	0	0	1	0	0	0	1	0	0	0	0	0
chr1:44430681-44431060;FANTOM	1	0	0	0	1	3	0	1	1	0	2	1	3	1	4	1	1	1	2	1	5	0	1	0
chr1:44449006-44449353;iPS_RCS	4	2	1	0	0	4	1	2	2	0	2	2	5	3	4	0	1	0	3	2	1	6	1	0
chr1:44452990-44453115;FANTOM	0	0	0	0	0	0	0	0	0	0	0	0	0	1	0	0	0	0	0	0	0	0	0	0
chr1:44494065-44494333;NETCAGE	0	0	0	0	0	0	0	0	1	0	0	0	0	0	0	0	0	0	0	0	0	0	1	0
chr1:44495684-44496307;FANTOM	90	76	104	109	217	147	113	89	126	128	138	107	45	35	50	64	115	94	49	46	57	82	78	42
chr1:44678231-44678607;NETCAGE	0	1	1	0	1	0	0	0	0	0	0	0	0	0	0	0	0	0	0	0	0	0	0	1
chr1:44692988-44693156;FANTOM	0	0	0	0	0	0	0	0	0	0	0	0	0	0	0	0	0	0	0	0	1	0	0	0
chr1:44703858-44704161;FANTOM	0	0	0	0	0	0	0	0	0	0	0	0	0	1	1	2	1	0	0	0	0	1	1	0
chr1:44729368-44729720;FANTOM	0	0	0	0	0	0	0	0	0	0	0	0	0	0	0	0	0	1	0	0	1	0	0	0
chr1:44793669-44793992;NETCAGE	0	0	0	0	0	0	0	0	0	0	0	0	1	0	0	0	0	0	0	0	0	0	0	0
chr1:44872361-44872544;iPS_RCS	3	5	7	5	10	9	3	0	3	3	9	8	2	0	0	1	0	1	0	0	1	0	2	5
chr1:44887961-44887973;FANTOM	0	0	0	0	0	0	0	0	0	0	0	0	0	0	0	0	0	0	0	0	1	0	0	0
chr1:44950888-44951090;FANTOM	1	2	1	1	0	0	0	0	2	0	1	2	1	0	0	0	0	0	1	0	0	0	1	1
chr1:44951424-44951733;FANTOM	0	0	0	0	0	0	0	0	0	0	0	1	0	0	0	0	0	0	0	0	0	0	0	0
chr1:44973431-44973656;FANTOM	0	0	0	0	0	0	0	1	0	0	2	0	0	0	0	0	1	0	0	0	0	0	1	0
chr1:44984751-44985020;FANTOM	0	0	0	1	1	0	0	0	0	0	0	0	0	0	0	0	0	0	0	0	0	0	0	0
chr1:45084523-45084827;iPS_RCS	0	0	0	0	0	0	0	0	0	0	2	0	0	0	0	0	0	0	0	0	0	0	2	0
chr1:45085192-45085548;FANTOM	0	1	0	0	0	0	0	0	0	0	1	0	0	0	3	2	0	0	1	0	3	1	0	1
chr1:45112901-45113111;NETCAGE	0	0	0	0	0	0	0	0	0	0	0	0	0	0	0	0	0	0	0	0	1	0	0	0
chr1:45145887-45146284;NETCAGE	0	0	0	0	0	0	0	0	0	0	1	0	2	0	2	0	0	0	4	0	1	0	0	0
chr1:45172196-45172232;NETCAGE	0	0	1	0	0	0	1	0	0	0	1	0	6	3	8	4	8	6	3	2	5	8	5	2
chr1:45195062-45195154;FANTOM	0	0	0	0	0	0	0	0	0	0	0	0	0	0	0	0	1	0	0	0	0	0	0	0
chr1:45229370-45229771;NETCAGE	0	0	1	0	0	0	0	0	0	0	0	1	0	0	0	0	0	0	0	0	1	0	0	0
chr1:45259315-45259581;iPS_RCS	0	4	1	1	1	2	1	0	1	4	2	1	1	0	0	0	3	0	0	0	0	1	2	0
chr1:45283789-45284126;FANTOM	0	0	0	0	0	0	0	0	0	0	0	0	1	0	0	0	0	0	0	0	1	0	0	1
chr1:45286834-45287205;FANTOM	0	1	0	0	0	0	0	0	0	0	0	0	0	0	0	0	0	0	0	0	0	0	0	0
chr1:45335765-45336041;NETCAGE	0	0	0	0	0	0	0	0	0	0	0	0	0	1	0	0	0	0	0	1	0	0	0	0
chr1:45605094-45605328;iPS_RCS	0	0	0	0	0	0	0	0	0	0	0	0	0	0	2	0	0	0	1	0	1	2	0	0
chr1:45670767-45670868;FANTOM	0	0	0	0	0	0	0	0	0	0	0	0	0	0	1	0	1	1	0	0	0	0	1	0
chr1:45732019-45732262;NETCAGE	0	1	0	0	0	0	0	0	0	0	0	0	0	0	0	1	0	0	0	0	0	0	0	0
chr1:45787067-45787234;FANTOM	0	0	0	2	0	0	0	0	0	0	0	0	0	0	0	0	1	0	0	0	0	0	0	0
chr1:45892554-45892637;NETCAGE	1	0	0	0	0	0	0	0	1	0	0	0	0	1	0	0	0	0	0	0	0	0	0	0
chr1:45990749-45991039;FANTOM	0	1	2	2	8	4	3	3	2	1	1	1	0	0	0	0	0	0	0	0	0	0	0	0
chr1:46009549-46009894;FANTOM	0	0	0	0	0	0	0	0	0	0	0	0	0	0	0	0	0	0	0	0	1	0	0	0
chr1:46050650-46050832;iPS_RCS	0	0	0	0	2	0	1	0	1	1	0	0	15	1	10	8	5	6	5	2	7	12	10	9
chr1:46052044-46052366;iPS_RCS	1	0	0	0	1	0	0	0	0	0	0	1	2	1	5	3	0	2	0	2	0	3	6	0
chr1:46102450-46102810;FANTOM	2	0	0	0	0	0	0	0	0	0	0	0	0	2	0	0	0	1	0	0	0	0	0	0
chr1:46111666-46112048;FANTOM	0	0	0	1	1	0	0	0	0	0	0	0	1	0	0	1	0	0	0	0	0	0	0	0
chr1:46205542-46205787;NETCAGE	0	0	0	0	0	0	0	1	0	0	0	0	0	0	0	0	0	0	0	0	0	0	0	0
chr1:46218997-46219310;iPS_RCS	0	0	0	0	1	0	0	0	0	0	0	0	3	3	1	0	3	0	1	1	1	3	0	0
chr1:46268583-46268737;FANTOM	0	0	0	0	0	0	0	0	0	0	0	0	0	1	0	0	1	0	0	0	1	1	0	0
chr1:46405685-46405912;NETCAGE	0	0	0	0	0	0	0	0	0	0	0	0	0	0	0	0	0	0	1	0	0	0	0	0
chr1:46502760-46503886;NETCAGE	12	18	20	6	23	12	9	9	9	15	16	9	30	12	29	26	42	28	19	15	42	25	35	21
chr1:46510885-46511288;NETCAGE	0	0	0	0	0	0	0	0	0	0	0	0	0	0	0	0	0	0	1	0	0	0	0	0
chr1:46557935-46558384;NETCAGE	0	0	0	0	0	0	0	0	0	0	0	0	1	0	0	0	0	0	1	0	0	0	0	0
chr1:46632893-46633236;FANTOM	0	0	0	0	0	0	0	0	0	0	0	0	0	0	0	0	0	0	0	1	0	0	0	0
chr1:46639254-46639547;FANTOM	0	0	0	0	0	0	0	0	0	0	0	0	0	0	0	0	0	0	0	0	1	0	0	0
chr1:46653225-46653614;NETCAGE	0	0	0	0	0	0	0	0	0	0	1	0	0	0	0	0	0	0	0	0	0	0	0	0
chr1:46687600-46687843;iPS_RCS	0	0	0	0	0	1	0	0	1	0	0	0	0	0	0	1	1	2	1	0	5	2	3	2
chr1:46689426-46689696;FANTOM	0	1	0	0	1	0	0	0	0	0	2	2	2	0	2	0	0	0	0	1	0	0	0	0
chr1:46712372-46712767;FANTOM	0	0	0	1	2	1	0	1	2	0	2	0	0	0	0	0	5	0	0	0	3	2	0	2
chr1:46716676-46716972;NETCAGE	0	0	0	0	0	1	0	0	0	0	0	0	0	0	0	0	0	0	0	0	0	0	0	0
chr1:46740719-46741306;NETCAGE	1	1	0	0	0	0	0	0	2	0	0	0	4	2	2	4	2	1	2	3	2	3	4	3
chr1:46748410-46748782;NETCAGE	0	0	0	0	0	1	0	0	1	1	0	0	0	3	1	1	0	2	0	1	1	0	0	0
chr1:46753295-46753861;NETCAGE	1	2	1	0	1	0	0	3	1	2	0	0	1	2	0	0	1	1	1	2	0	1	0	0
chr1:46754201-46754588;NETCAGE	0	0	0	0	0	0	0	0	1	0	0	0	0	0	0	0	0	0	0	0	0	0	0	0
chr1:46755904-46756288;NETCAGE	0	0	0	0	0	0	0	0	0	0	0	0	0	1	0	0	0	0	0	0	0	1	0	1
chr1:46756308-46756592;NETCAGE	0	0	0	0	0	0	0	0	1	0	0	0	1	0	0	0	0	0	0	0	0	0	0	0
chr1:46761816-46762128;NETCAGE	0	0	0	0	1	0	0	0	0	0	0	0	0	0	0	0	0	0	0	0	0	0	0	1
chr1:46955737-46955918;FANTOM	0	0	1	0	0	0	0	0	0	0	0	0	0	0	0	0	0	0	0	0	0	0	0	0
chr1:46999025-46999241;FANTOM	0	0	0	0	0	0	0	0	0	0	0	0	1	0	0	0	0	0	0	0	0	0	1	0
chr1:47102400-47102701;FANTOM	0	0	0	0	0	0	0	0	0	0	0	0	0	0	1	0	0	0	0	2	0	0	0	0
chr1:47700901-47701346;FANTOM	0	0	0	0	0	0	0	0	0	0	0	1	2	0	1	1	1	0	2	1	0	0	2	1
chr1:47800262-47800514;FANTOM	2	1	1	1	3	1	0	0	4	2	4	4	10	6	5	3	7	7	10	3	8	4	7	9
chr1:47846116-47846396;NETCAGE	0	0	0	0	0	0	0	0	0	0	0	0	2	0	0	0	3	0	0	0	0	0	0	0
chr1:47897083-47897466;NETCAGE	0	0	0	0	0	0	0	0	0	0	0	0	1	0	0	0	0	0	0	0	0	1	0	0
chr1:47973896-47974084;iPS_RCS	0	0	0	0	0	0	0	0	0	0	0	0	1	1	1	0	4	1	1	1	1	0	2	0
chr1:48224075-48224507;FANTOM	0	0	0	0	0	0	0	0	0	0	0	0	0	0	0	0	0	0	0	0	0	1	0	0
chr1:48290650-48291031;FANTOM	0	0	0	0	0	0	0	0	0	0	0	0	1	0	0	0	0	0	0	0	0	0	0	0
chr1:48332636-48332910;NETCAGE	0	0	0	0	0	0	0	0	0	0	0	0	0	1	0	0	0	0	1	0	0	0	0	0
chr1:48402361-48402511;iPS_RCS	0	0	0	0	0	0	0	0	0	0	0	0	2	0	2	0	0	0	0	0	0	1	0	0
chr1:48429188-48429510;FANTOM	0	0	0	0	0	0	0	0	0	0	0	0	0	0	0	0	0	0	0	0	0	1	1	0
chr1:48505141-48505374;iPS_RCS	0	0	0	0	0	0	0	0	0	0	0	0	6	2	0	1	1	3	0	0	1	1	2	0
chr1:48515615-48515747;FANTOM	0	0	0	0	0	0	0	0	0	0	0	0	0	0	1	0	0	0	0	0	0	0	0	0
chr1:48515939-48516296;FANTOM	0	0	0	0	0	0	0	0	0	0	0	0	0	0	0	0	0	0	0	0	0	1	0	0
chr1:48539473-48539610;FANTOM	0	0	0	0	0	0	0	0	0	0	0	0	0	0	0	0	0	0	0	0	0	0	1	3
chr1:48539948-48540140;FANTOM	0	0	0	0	0	0	0	0	0	0	0	0	0	0	0	0	0	0	0	0	0	1	0	0
chr1:48710829-48711034;FANTOM	0	0	0	0	0	0	0	0	0	0	0	0	0	0	0	0	0	2	0	0	0	0	0	0
chr1:48936089-48936471;FANTOM	1	0	1	0	1	1	0	1	0	1	0	0	0	1	0	0	2	0	0	0	0	0	0	0
chr1:49061851-49062028;FANTOM	0	0	0	0	0	0	0	0	0	0	0	0	0	0	0	0	0	1	1	0	0	0	0	1
chr1:50580035-50580167;FANTOM	0	0	0	0	0	0	0	0	0	0	0	0	0	0	0	0	0	0	0	0	0	1	0	0
chr1:50799292-50799453;FANTOM	0	1	0	0	0	0	0	0	0	0	0	0	0	1	0	0	0	0	2	1	1	0	0	0
chr1:51102056-51102361;FANTOM	0	0	0	0	0	0	0	0	0	0	0	0	0	1	0	0	0	1	0	0	0	0	0	0
chr1:51245588-51245972;FANTOM	1	0	0	0	1	0	1	0	1	1	3	1	1	0	1	1	0	0	0	0	1	0	2	0
chr1:51261755-51261879;iPS_RCS	0	0	0	0	0	0	0	0	0	0	0	0	1	2	1	0	0	0	0	1	1	1	0	0
chr1:51703075-51703494;FANTOM	0	0	0	0	0	0	0	0	0	1	0	0	1	1	0	0	1	0	1	0	1	1	0	0
chr1:51752021-51752435;NETCAGE	0	0	0	0	0	0	0	0	0	0	0	0	0	0	0	0	0	0	0	0	1	0	0	0
chr1:51792521-51792753;NETCAGE	0	0	0	0	0	0	0	0	1	0	0	0	0	0	0	0	0	0	0	0	0	0	0	0
chr1:51798915-51799158;NETCAGE	0	0	0	0	1	0	0	0	0	0	0	0	0	0	0	0	0	0	0	0	0	0	0	0
chr1:51809780-51810107;FANTOM	1	0	0	0	0	1	0	0	1	2	1	0	0	0	0	0	0	0	0	0	0	0	0	0
chr1:51814727-51815487;NETCAGE	0	0	0	0	0	0	0	0	0	0	0	0	0	0	0	0	0	1	0	0	0	1	0	0
chr1:51823993-51824400;FANTOM	1	0	0	0	0	0	1	0	0	0	0	0	0	0	1	0	0	0	0	0	0	0	0	0
chr1:51881254-51881464;NETCAGE	0	0	0	0	0	0	0	0	0	0	0	0	0	1	0	0	0	0	0	0	0	0	0	0
chr1:51935246-51935592;FANTOM	0	0	0	0	0	0	0	0	0	0	0	0	0	0	1	0	0	0	0	0	0	0	0	1
chr1:51997947-51998232;FANTOM	0	0	0	0	0	0	0	0	0	0	1	0	0	0	0	0	0	0	0	0	1	0	0	0
chr1:52031999-52032882;NETCAGE	1	0	0	0	0	0	0	0	0	0	0	0	0	0	0	0	0	0	0	0	0	0	0	0
chr1:52035422-52035744;FANTOM	1	0	1	0	1	1	0	0	0	0	0	0	0	0	0	0	0	0	0	0	0	0	0	0
chr1:52088228-52088763;FANTOM	0	1	0	0	1	1	0	0	0	0	1	0	4	4	4	3	4	1	0	1	3	5	2	0
chr1:52132018-52132585;FANTOM	0	0	0	0	0	0	0	0	0	0	0	0	0	1	0	0	0	0	0	0	0	1	0	0
chr1:52193179-52193464;FANTOM	0	0	1	0	0	0	2	0	0	0	0	0	0	0	0	0	0	0	0	1	0	1	0	0
chr1:52390204-52390438;FANTOM	0	0	0	0	0	0	0	0	0	0	0	1	0	0	0	0	0	0	0	0	0	0	0	0
chr1:52546227-52546511;NETCAGE	0	0	1	0	0	1	0	0	0	0	0	1	2	0	2	0	0	1	0	1	1	0	1	1
chr1:52642813-52643154;NETCAGE	0	0	0	0	0	0	0	0	0	0	0	0	0	0	0	0	0	0	0	0	0	0	1	0
chr1:52675788-52676068;FANTOM	0	0	0	0	1	0	0	0	0	0	0	0	0	0	0	0	0	0	0	0	0	0	0	0
chr1:52813792-52814013;NETCAGE	0	0	0	0	0	0	0	0	0	0	0	0	0	0	0	0	0	0	0	0	1	1	1	0
chr1:52885344-52885737;FANTOM	0	0	0	0	1	0	0	0	0	0	0	0	0	0	0	0	0	0	0	0	0	0	0	0
chr1:52887281-52887680;NETCAGE	0	0	0	0	0	2	0	0	0	0	0	0	0	0	0	0	0	0	0	0	0	0	1	0
chr1:52888311-52888556;NETCAGE	0	0	0	0	0	0	0	0	0	0	0	0	0	0	0	0	0	0	0	0	1	1	0	0
chr1:53016158-53016364;NETCAGE	0	0	0	0	0	0	0	1	1	0	0	0	0	0	2	0	0	0	0	1	0	1	0	0
chr1:53020557-53020907;iPS_RCS	0	0	0	1	0	1	0	0	0	0	0	0	0	0	1	0	0	0	0	0	0	2	0	0
chr1:53037450-53037832;iPS_RCS	0	0	0	0	4	0	1	0	2	2	1	2	0	0	0	0	0	0	0	0	0	0	0	0
chr1:53055926-53056317;FANTOM	0	0	0	0	0	0	0	0	0	0	0	0	1	2	0	0	2	0	1	1	0	0	0	1
chr1:53092672-53093008;iPS_RCS	1	0	0	0	0	1	0	0	0	0	0	0	1	0	1	0	0	0	0	1	2	0	0	0
chr1:53101245-53101408;FANTOM	0	0	1	0	0	0	0	0	0	0	0	0	0	0	0	0	0	0	0	0	0	0	0	0
chr1:53102510-53103405;FANTOM	0	0	1	0	0	0	0	0	0	0	0	0	0	0	0	1	1	0	0	0	1	0	0	1
chr1:53107017-53107249;FANTOM	0	0	0	0	0	0	0	0	0	0	0	0	0	0	1	0	0	0	0	0	0	0	0	0
chr1:53128714-53128834;iPS_RCS	1	1	1	0	2	1	0	1	0	0	0	0	1	1	1	1	2	3	1	0	4	0	1	1
chr1:53168640-53169047;FANTOM	1	3	1	2	4	6	0	3	0	0	1	4	7	3	1	5	5	4	10	10	6	5	4	5
chr1:53385696-53386052;FANTOM	1	1	2	1	1	0	0	1	2	0	1	1	0	0	0	0	0	0	0	0	0	0	1	0
chr1:53559901-53560045;FANTOM	0	0	0	0	0	0	0	0	0	0	0	0	0	0	0	1	0	0	0	0	1	0	0	0
chr1:53566298-53566719;FANTOM	0	0	0	0	0	0	0	0	1	0	0	0	0	0	0	0	0	0	0	0	0	0	0	0
chr1:53663119-53663566;NETCAGE	1	0	1	0	1	2	0	0	0	1	0	0	5	2	0	2	0	2	2	3	2	1	0	2
chr1:53703061-53703421;iPS_RCS	0	0	0	0	0	0	0	0	0	0	0	0	0	0	2	0	2	3	0	0	0	0	0	0
chr1:53769002-53769191;FANTOM	0	0	0	0	0	0	0	0	0	1	0	0	0	0	0	0	0	0	0	0	0	0	0	0
chr1:53781734-53781853;iPS_RCS	0	0	0	0	0	0	0	0	1	0	0	0	0	2	2	0	0	0	0	0	1	0	0	0
chr1:53782698-53783078;iPS_RCS	0	0	0	0	0	0	0	0	0	1	0	0	2	3	2	1	0	2	0	0	0	2	2	2
chr1:53791834-53792302;iPS_RCS	16	11	10	15	20	13	23	11	12	20	15	19	19	15	14	13	22	26	17	17	29	16	13	6
chr1:53875866-53875973;FANTOM	0	0	0	0	0	0	0	0	0	0	0	1	0	0	0	0	0	0	0	0	0	0	0	0
chr1:53896036-53896232;iPS_RCS	0	2	7	1	0	5	0	1	0	1	1	0	7	6	3	0	6	0	0	0	0	1	3	0
chr1:53896476-53896694;iPS_RCS	0	2	3	0	0	0	2	0	0	0	2	0	0	0	0	0	0	0	0	0	0	0	0	0
chr1:53908136-53908374;iPS_RCS	0	2	4	1	0	0	0	0	4	3	8	4	12	10	7	3	5	2	1	1	1	4	1	2
chr1:53926543-53926898;iPS_RCS	0	1	0	0	0	0	0	0	0	0	0	0	12	7	7	6	5	7	2	2	3	7	4	1
chr1:54150852-54151742;FANTOM	0	0	0	0	0	0	0	0	0	0	0	0	0	0	0	0	0	0	0	0	0	1	0	0
chr1:54186706-54187027;FANTOM	0	0	0	0	0	0	0	0	0	0	0	0	0	1	0	0	0	0	0	0	0	0	0	0
chr1:54286238-54286401;FANTOM	0	0	0	0	0	0	1	0	0	0	0	0	0	0	0	0	0	0	0	0	0	0	0	1
chr1:54546444-54546589;NETCAGE	0	0	0	0	0	0	0	0	0	0	0	0	0	0	0	0	1	0	0	0	0	0	0	0
chr1:54695028-54695502;FANTOM	0	0	0	0	0	0	2	0	0	0	0	0	2	2	0	0	1	1	0	1	3	5	3	0
chr1:54700132-54700688;FANTOM	0	1	0	2	0	2	1	1	0	0	0	0	2	2	1	0	0	2	1	0	0	0	1	0
chr1:54715450-54715803;FANTOM	0	0	0	0	0	0	0	1	0	0	0	0	0	0	0	0	0	1	0	0	0	1	0	0
chr1:54739164-54739187;iPS_RCS	0	0	0	0	0	0	0	0	0	0	0	0	0	0	0	0	1	1	0	0	2	0	0	0
chr1:54766230-54766370;FANTOM	0	0	0	0	0	0	0	0	0	0	0	0	0	0	0	0	0	0	0	1	0	0	0	0
chr1:54776516-54776797;iPS_RCS	0	1	1	2	1	3	4	2	2	5	3	2	0	2	1	0	0	0	0	1	0	0	0	1
chr1:54795357-54795557;iPS_RCS	0	0	0	0	1	0	0	0	0	0	0	0	0	0	0	0	0	0	0	1	3	0	2	1
chr1:54844378-54844570;FANTOM	0	0	1	0	0	0	1	0	0	0	0	1	2	0	0	0	0	2	2	0	3	1	1	1
chr1:54868582-54868776;FANTOM	0	1	0	0	0	0	0	0	0	0	0	0	0	0	0	0	0	0	1	0	0	0	0	0
chr1:54873265-54873526;iPS_RCS	7	7	16	8	4	6	3	6	4	5	1	6	33	15	11	15	21	12	22	7	16	17	17	13
chr1:54875187-54875373;FANTOM	0	0	1	0	0	0	0	0	0	0	0	0	0	0	0	0	0	0	0	0	0	0	0	0
chr1:54925355-54925634;FANTOM	0	0	0	0	0	0	0	0	0	0	0	0	1	0	0	0	0	1	0	0	0	1	1	1
chr1:54929582-54929903;FANTOM	0	0	0	0	0	0	0	0	0	0	0	0	0	1	0	0	0	0	0	0	0	0	0	0
chr1:54940436-54940824;iPS_RCS	1	1	3	3	5	3	4	4	2	3	1	0	4	7	10	11	9	6	5	10	9	9	11	3
chr1:54941159-54941412;FANTOM	1	2	1	1	1	1	2	0	1	4	0	3	2	2	0	2	5	2	3	0	3	2	2	4
chr1:54941776-54941995;FANTOM	0	1	1	0	1	0	1	0	0	0	1	1	4	5	2	2	3	2	6	3	8	5	4	4
chr1:54953909-54954659;iPS_RCS	17	23	17	13	17	20	9	10	11	8	10	10	112	105	100	85	125	99	87	35	109	101	83	51
chr1:54956106-54956279;iPS_RCS	0	0	0	1	0	0	0	0	0	2	0	1	0	0	0	0	0	0	1	0	0	1	0	1
chr1:54965122-54965327;iPS_RCS	0	0	3	0	0	0	0	0	0	0	0	0	1	0	0	0	0	0	0	0	0	2	0	1
chr1:55009665-55009918;FANTOM	0	0	0	0	0	0	0	0	0	0	0	0	0	0	1	0	0	0	0	0	0	0	0	0
chr1:55048697-55048837;iPS_RCS	1	0	2	1	0	0	0	0	0	1	0	1	4	2	0	3	3	3	0	0	2	1	4	0
chr1:55279986-55280085;FANTOM	0	0	1	0	1	0	0	0	0	0	0	0	0	0	0	0	0	0	0	0	0	0	0	0
chr1:55327144-55327486;FANTOM	1	3	2	1	4	2	0	0	4	0	2	1	7	6	6	4	0	5	10	2	14	3	4	4
chr1:55594097-55594408;FANTOM	2	3	0	1	3	3	0	1	0	1	0	1	3	2	2	3	0	0	4	1	4	2	3	1
chr1:55678785-55679185;FANTOM	0	0	0	0	0	0	0	0	0	0	0	0	0	1	0	0	0	0	0	0	0	0	0	0
chr1:55810658-55811003;NETCAGE	0	0	2	2	4	3	4	2	3	0	3	1	0	0	0	0	0	0	0	0	0	0	0	0
chr1:56000199-56000381;iPS_RCS	0	0	0	0	0	0	0	0	0	0	0	0	1	0	2	0	0	0	0	0	0	2	0	0
chr1:56184456-56184884;FANTOM	0	0	0	0	0	0	0	0	0	0	0	0	0	2	0	0	0	0	0	0	0	0	0	0
chr1:56797894-56798374;FANTOM	0	0	0	1	0	0	0	0	0	0	0	0	10	13	6	2	2	1	4	5	6	4	0	0
chr1:56919158-56919299;FANTOM	0	1	0	1	1	2	2	0	1	0	0	1	0	0	0	0	0	0	0	0	0	0	0	0
chr1:56942845-56943383;NETCAGE	1	2	3	2	0	0	3	1	4	2	2	2	1	4	1	2	2	1	1	0	3	2	0	1
chr1:56971438-56971755;NETCAGE	0	0	0	0	0	0	0	1	0	0	0	0	1	0	0	0	0	0	0	0	0	0	0	0
chr1:56972242-56972492;FANTOM	0	0	0	0	0	0	0	0	0	0	0	0	0	0	0	0	0	0	0	0	1	0	0	0
chr1:56974162-56974535;FANTOM	1	1	0	0	0	0	0	0	0	0	1	0	0	0	0	1	2	0	0	0	2	0	0	0
chr1:56976994-56977444;FANTOM	0	0	0	0	0	0	0	0	0	0	0	0	0	1	0	0	0	0	0	0	0	0	0	0
chr1:56991269-56991531;FANTOM	0	0	0	0	0	1	0	0	0	0	0	0	0	1	0	1	0	0	2	0	0	0	0	0
chr1:56992489-56992799;FANTOM	0	0	1	0	0	0	0	0	0	0	0	0	0	1	0	0	0	0	1	0	0	0	0	0
chr1:57015853-57016122;iPS_RCS	3	1	2	0	3	0	1	1	0	0	4	1	0	0	0	0	0	0	0	0	0	0	0	0
chr1:57024882-57025247;FANTOM	0	0	0	0	0	0	0	0	0	0	0	0	0	2	0	0	0	0	0	0	0	0	1	0
chr1:57042795-57043104;iPS_RCS	4	2	5	0	0	0	0	0	1	0	1	0	0	1	0	0	0	0	0	0	1	0	0	0
chr1:57043610-57043751;iPS_RCS	1	0	1	2	2	0	1	3	4	1	3	2	4	11	10	4	6	4	11	3	7	3	1	3
chr1:57043780-57044160;iPS_RCS	3	1	4	1	2	3	1	2	2	5	4	0	9	3	0	4	2	2	3	0	3	6	4	1
chr1:57637811-57637946;FANTOM	4	3	8	0	0	0	2	0	2	0	3	1	0	0	0	0	0	0	0	0	0	0	0	0
chr1:57681497-57681696;iPS_RCS	0	0	0	0	0	0	0	0	0	0	0	0	0	0	0	0	0	0	0	1	1	2	0	0
chr1:57854194-57854446;FANTOM	1	0	0	0	0	0	0	0	0	0	0	1	0	0	0	0	0	0	1	0	1	0	0	0
chr1:57854714-57855055;FANTOM	2	0	0	0	0	1	0	0	1	0	1	0	1	3	1	0	1	0	2	0	2	2	0	0
chr1:57873517-57873674;FANTOM	0	0	0	0	0	0	0	0	0	0	0	0	0	1	0	0	0	0	0	0	0	0	0	0
chr1:57923576-57923755;FANTOM	0	0	0	0	0	0	0	1	0	0	0	0	0	0	0	0	0	0	0	0	0	0	0	0
chr1:57984129-57984689;NETCAGE	0	1	0	0	0	0	0	0	0	0	0	0	0	1	0	0	1	2	0	0	1	0	0	1
chr1:58002362-58002542;FANTOM	0	0	0	0	0	1	0	0	1	0	0	0	3	1	0	1	2	0	2	0	2	1	1	1
chr1:58018702-58018981;FANTOM	1	0	0	0	0	0	0	0	0	0	0	0	0	0	0	0	0	0	0	0	0	0	0	0
chr1:58472378-58472587;iPS_RCS	2	2	0	0	5	1	0	1	0	1	0	1	0	0	0	0	0	0	0	0	0	0	0	0
chr1:58522943-58523204;iPS_RCS	0	0	0	0	0	1	0	0	0	0	2	1	2	1	0	0	0	0	0	0	1	1	1	0
chr1:58627790-58628022;FANTOM	0	0	0	0	0	0	0	0	0	0	0	0	1	1	0	0	0	0	0	0	0	0	0	0
chr1:58898551-58898852;iPS_RCS	0	0	0	0	0	0	0	0	0	0	0	0	10	3	1	4	5	1	7	6	2	0	1	1
chr1:59008745-59009101;FANTOM	0	0	0	0	0	0	0	0	0	0	0	0	0	1	0	0	0	0	0	0	0	0	0	0
chr1:59039624-59039692;FANTOM	0	0	0	0	0	0	0	0	0	0	0	0	1	0	0	0	0	0	0	0	0	0	0	0
chr1:59058267-59058412;NETCAGE	0	1	0	0	0	0	0	0	0	0	0	0	1	0	1	0	2	0	1	0	1	1	0	0
chr1:59083966-59084335;FANTOM	0	0	0	0	0	0	0	0	0	1	0	0	0	0	0	0	0	0	0	0	0	0	0	0
chr1:59085972-59086240;FANTOM	0	0	2	0	2	1	0	1	0	0	0	2	0	0	0	0	0	0	0	0	0	0	0	0
chr1:59130257-59130545;NETCAGE	0	0	1	0	0	1	0	2	0	1	0	0	2	1	0	0	0	0	0	1	0	0	0	0
chr1:59170303-59170690;iPS_RCS	44	44	59	5	17	11	14	6	8	5	17	8	0	0	0	0	0	0	0	0	0	0	0	0
chr1:59193115-59193426;NETCAGE	0	0	0	0	0	0	0	0	0	0	0	0	0	0	0	0	1	0	0	0	0	0	0	0
chr1:59280364-59280505;FANTOM	0	0	0	1	1	0	1	0	0	0	0	0	0	0	0	1	0	1	0	0	0	1	1	1
chr1:59280773-59281281;FANTOM	4	2	2	1	2	4	5	2	4	1	4	2	3	2	4	2	4	3	0	1	2	1	3	3
chr1:59281510-59281579;FANTOM	0	0	0	0	0	0	0	0	1	0	1	0	1	0	1	0	0	0	0	0	0	0	0	0
chr1:59281998-59282182;iPS_RCS	2	2	1	2	5	1	1	1	2	2	2	0	17	1	3	5	6	5	5	3	6	7	8	0
chr1:59340422-59340891;iPS_RCS	3	0	2	1	3	1	1	0	0	1	3	1	12	11	5	5	13	4	16	8	25	15	13	5
chr1:59350687-59351233;FANTOM	0	0	0	0	0	0	0	0	0	0	0	0	0	0	1	0	0	1	0	0	0	0	0	0
chr1:59369049-59370138;FANTOM	1	5	3	5	2	3	3	5	6	6	7	1	6	4	7	14	13	14	8	6	12	8	11	8
chr1:59478866-59479252;FANTOM	0	0	0	0	0	0	0	0	0	0	0	0	0	1	0	0	0	0	0	1	2	0	0	0
chr1:59479443-59479773;FANTOM	1	0	0	0	0	0	0	0	0	0	0	0	0	0	0	0	0	0	0	0	0	0	0	0
chr1:59495421-59495772;NETCAGE	0	0	0	0	0	0	0	0	0	0	0	0	0	0	0	0	0	0	1	2	0	0	0	0
chr1:59509588-59509786;FANTOM	0	0	0	0	0	0	0	0	0	0	0	0	0	1	0	0	0	0	0	1	0	0	0	0
chr1:59522963-59523278;iPS_RCS	0	1	0	0	0	0	0	0	0	0	0	0	37	33	17	15	28	10	22	11	31	22	28	14
chr1:59608749-59609120;FANTOM	0	0	0	0	0	0	0	0	0	0	0	0	0	0	0	0	0	0	0	0	0	0	1	0
chr1:59756067-59756566;FANTOM	0	0	0	0	0	1	0	0	0	0	0	0	0	0	0	0	0	0	0	0	1	0	0	0
chr1:59758328-59758666;FANTOM	0	0	0	0	0	0	0	0	0	0	0	0	1	0	0	0	0	0	0	0	0	0	0	0
chr1:59761390-59761720;FANTOM	1	0	0	0	0	0	0	0	0	0	0	0	0	1	0	0	0	0	0	0	0	0	0	0
chr1:59820502-59820683;NETCAGE	0	0	0	0	0	0	0	0	0	0	0	0	0	0	1	0	0	0	0	1	0	0	0	2
chr1:59910700-59911009;FANTOM	0	0	0	0	0	0	0	0	0	0	0	0	0	0	0	0	0	0	0	0	0	0	1	0
chr1:60135665-60135946;iPS_RCS	2	0	0	0	0	0	0	2	0	0	0	0	1	0	0	1	0	0	4	0	2	2	1	0
chr1:60144543-60144796;FANTOM	0	0	1	0	3	1	0	1	3	0	3	0	10	0	3	3	0	3	8	0	30	0	1	1
chr1:61333622-61333797;FANTOM	0	1	0	1	1	1	0	0	1	3	0	1	7	1	0	5	9	3	20	9	21	5	7	2
chr1:61369297-61369400;FANTOM	1	0	1	2	7	5	1	4	2	3	2	2	1	0	1	1	2	1	1	3	1	1	1	4
chr1:61415149-61415438;iPS_RCS	1	0	1	0	2	3	0	1	2	0	1	2	3	1	0	0	0	1	0	0	0	0	0	0
chr1:61516303-61516687;FANTOM	0	0	0	0	0	0	0	1	1	0	1	0	0	0	0	0	0	0	0	0	1	0	1	1
chr1:61522505-61523042;FANTOM	0	0	0	0	0	1	0	0	0	0	0	0	0	1	0	1	0	1	1	0	0	0	0	0
chr1:61543676-61543855;iPS_RCS	0	0	0	0	0	0	0	0	0	0	0	0	3	1	1	1	0	0	1	0	2	0	1	0
chr1:61549054-61549253;FANTOM	0	0	0	0	0	0	0	0	0	0	0	0	0	1	0	0	0	0	0	0	0	0	0	0
chr1:61649786-61650305;FANTOM	0	1	2	0	4	0	1	1	0	0	1	0	0	1	1	0	0	0	1	1	2	0	0	2
chr1:61730348-61730709;NETCAGE	1	0	1	1	1	0	1	0	1	1	0	2	1	1	3	2	0	0	0	0	1	1	0	0
chr1:62207385-62207565;NETCAGE	0	0	0	0	0	0	0	0	0	0	0	0	0	0	0	0	1	0	0	0	0	0	0	0
chr1:62208815-62209373;FANTOM	2	2	1	0	1	1	1	1	3	0	2	1	4	3	3	4	3	2	4	0	6	3	2	1
chr1:62571752-62571953;NETCAGE	0	0	0	0	0	0	0	0	0	0	1	0	0	1	0	0	0	0	0	0	0	0	0	1
chr1:62609116-62609459;FANTOM	0	0	0	0	0	1	0	0	0	0	0	1	0	0	0	0	2	0	0	0	0	0	1	0
chr1:62642589-62642858;iPS_RCS	2	3	3	3	3	2	1	1	2	0	3	2	0	0	0	0	0	0	0	0	0	0	0	0
chr1:62663294-62663709;iPS_RCS	11	5	5	2	3	7	2	3	11	9	8	6	0	1	0	0	0	1	0	1	1	1	0	1
chr1:62663885-62664423;iPS_RCS	13	9	6	9	19	15	10	5	8	12	12	8	1	0	0	0	0	1	0	0	0	0	3	0
chr1:62667246-62667548;iPS_RCS	3	1	1	1	0	1	0	0	0	0	0	1	0	0	0	0	0	0	0	0	0	0	0	0
chr1:62698531-62698618;FANTOM	0	0	0	0	0	1	0	0	0	0	0	0	0	0	0	0	0	0	0	0	0	0	0	0
chr1:62726098-62726337;FANTOM	0	0	0	0	0	0	0	0	0	0	0	0	2	1	0	2	2	0	1	0	0	2	1	0
chr1:62751605-62751997;FANTOM	0	0	0	0	0	0	0	0	0	0	0	0	1	1	0	2	3	1	2	0	3	4	3	3
chr1:62919763-62919939;NETCAGE	0	0	0	0	0	0	0	0	0	0	0	0	0	0	0	0	0	0	1	0	0	0	0	0
chr1:62948662-62948857;NETCAGE	0	0	1	0	1	0	0	0	0	0	1	0	1	0	1	0	0	0	0	1	1	0	0	0
chr1:62948948-62949316;FANTOM	0	0	0	0	0	0	0	0	0	0	0	0	0	1	0	0	0	0	0	0	0	0	0	0
chr1:63022251-63022602;FANTOM	0	0	0	0	0	0	0	0	0	0	0	0	0	0	0	0	0	0	0	0	0	0	1	0
chr1:63148279-63148427;iPS_RCS	0	0	0	0	0	0	0	0	0	0	0	2	0	0	0	0	0	0	0	0	0	1	0	1
chr1:63266607-63266688;NETCAGE	0	1	0	0	1	0	0	0	0	0	2	0	0	0	0	0	0	0	0	0	0	1	0	1
chr1:63785369-63785450;FANTOM	10	5	15	1	12	11	7	13	7	13	6	7	2	0	0	2	6	1	10	8	20	1	2	3
chr1:63796073-63796131;iPS_RCS	0	0	0	0	1	2	0	0	0	0	0	0	0	0	0	0	2	0	0	0	0	0	0	0
chr1:64127998-64128504;FANTOM	0	0	0	0	1	0	0	0	0	0	0	0	0	0	0	0	0	0	0	0	0	0	0	0
chr1:64241507-64241797;iPS_RCS	0	0	0	1	0	0	0	1	0	0	4	3	0	1	0	0	0	0	0	1	1	0	0	0
chr1:64248661-64248869;iPS_RCS	2	0	1	1	2	1	2	1	3	0	4	1	0	5	0	0	2	0	0	1	1	2	2	0
chr1:64254998-64255371;FANTOM	0	1	0	3	1	0	1	0	0	0	0	1	4	2	2	0	1	1	1	1	5	0	2	0
chr1:64417224-64417447;FANTOM	0	0	0	0	0	0	0	0	0	0	1	0	0	0	0	0	0	1	0	0	0	0	0	0
chr1:64505281-64505575;FANTOM	0	0	0	0	0	0	0	0	0	0	0	0	0	1	0	0	0	0	0	0	0	0	0	0
chr1:64558632-64559006;FANTOM	0	0	0	1	0	0	0	0	0	0	0	0	2	2	0	1	2	3	0	1	0	2	1	1
chr1:64609709-64610049;iPS_RCS	2	2	1	0	0	0	0	0	0	0	0	0	1	0	0	0	0	0	1	0	0	1	0	0
chr1:64937450-64937878;iPS_RCS	5	3	2	1	4	2	3	2	4	2	2	2	6	0	5	0	4	1	3	1	4	1	2	1
chr1:64938577-64938936;iPS_RCS	1	2	1	1	1	2	2	2	0	0	2	2	1	0	0	1	1	0	1	0	1	1	0	0
chr1:64959658-64960005;iPS_RCS	1	3	4	3	4	4	6	13	8	2	1	1	0	0	0	2	0	0	1	0	0	1	0	0
chr1:65038011-65038044;iPS_RCS	0	0	0	0	0	0	0	0	0	0	0	0	1	1	2	0	0	0	0	0	0	0	0	0
chr1:65038384-65038769;iPS_RCS	0	0	0	0	0	0	0	0	0	0	0	0	2	1	1	0	0	0	0	0	4	5	0	1
chr1:65211589-65211959;iPS_RCS	2	0	0	0	0	0	0	0	0	0	0	0	0	0	1	0	0	0	0	0	0	2	0	0
chr1:65292575-65293034;FANTOM	0	0	0	0	0	0	0	0	0	0	0	0	2	0	1	1	0	0	1	1	0	0	0	1
chr1:65362801-65363317;NETCAGE	1	2	2	0	1	0	0	0	0	0	0	1	2	0	1	0	0	0	0	1	3	0	1	0
chr1:65383044-65383557;FANTOM	1	0	0	0	0	0	0	0	0	0	0	0	0	0	0	1	0	0	0	1	0	0	0	0
chr1:65387772-65388547;FANTOM	0	0	0	1	0	0	0	0	0	0	0	0	0	0	0	0	0	0	0	0	0	0	0	0
chr1:65398951-65399446;FANTOM	0	0	0	0	0	0	0	0	0	0	0	0	0	0	0	1	0	0	0	0	0	0	0	0
chr1:65421731-65422136;FANTOM	0	0	0	1	0	0	0	0	0	0	0	0	0	0	0	0	0	0	0	0	1	1	0	0
chr1:65448881-65449339;NETCAGE	0	0	0	0	0	0	0	0	0	0	0	0	0	0	0	0	1	0	0	0	1	0	0	0
chr1:65527577-65527856;FANTOM	0	0	0	0	0	0	0	0	0	0	0	0	0	0	0	0	1	0	0	0	0	0	0	0
chr1:65534177-65534450;FANTOM	0	1	0	0	0	0	0	0	0	0	0	0	0	0	0	0	0	0	0	0	0	0	1	0
chr1:65549780-65550082;FANTOM	0	0	1	1	0	0	0	0	0	0	0	0	0	0	0	0	0	0	1	0	0	0	0	0
chr1:65636343-65636615;NETCAGE	0	0	0	0	0	0	0	0	0	1	0	0	0	0	2	0	0	0	0	1	0	0	2	1
chr1:65731337-65731853;FANTOM	2	2	2	0	1	2	4	0	0	1	2	1	2	2	1	1	3	0	2	2	1	3	1	2
chr1:65775866-65775985;iPS_RCS	3	0	2	0	6	1	2	4	0	1	3	1	0	0	0	0	0	0	0	0	0	0	1	0
chr1:65888047-65888596;FANTOM	0	1	1	0	0	1	1	2	1	1	1	2	6	3	2	3	1	0	0	4	2	1	1	1
chr1:65891764-65892128;iPS_RCS	1	0	2	2	1	0	0	3	3	2	0	2	8	4	7	3	1	2	1	0	4	5	2	2
chr1:65926364-65926641;NETCAGE	0	0	0	0	1	0	0	0	0	1	1	0	0	0	1	0	0	0	0	0	0	0	0	0
chr1:65992905-65993110;FANTOM	0	0	0	0	0	0	0	0	0	0	0	0	1	0	0	0	0	0	0	0	0	0	0	0
chr1:66111430-66111619;iPS_RCS	5	5	10	4	5	4	0	2	1	5	2	4	0	0	0	0	0	0	0	0	0	0	0	0
chr1:66277656-66278058;FANTOM	0	0	0	0	1	0	0	0	0	0	0	0	0	0	0	0	0	0	0	0	0	0	0	0
chr1:66472257-66472674;FANTOM	0	0	0	0	0	0	0	0	0	0	0	0	1	0	0	0	0	0	1	0	0	0	0	0
chr1:66717339-66717678;FANTOM	0	0	0	0	0	0	0	0	1	0	0	0	0	0	0	0	0	0	0	0	0	0	0	0
chr1:66736980-66737266;NETCAGE	0	1	0	0	0	0	0	0	0	0	0	0	0	0	0	0	0	0	0	0	0	0	0	0
chr1:66782459-66782839;FANTOM	0	0	0	0	0	0	0	0	0	0	0	0	0	0	0	0	1	0	0	0	0	0	0	0
chr1:66801498-66802001;NETCAGE	0	0	0	1	0	1	0	2	0	0	1	0	2	0	0	1	2	2	0	0	4	0	1	0
chr1:66815726-66816360;FANTOM	1	0	0	0	1	0	0	0	0	0	1	0	0	0	0	0	2	0	1	0	1	1	0	1
chr1:67029191-67029437;FANTOM	0	0	0	1	1	0	0	0	0	0	0	0	0	0	0	0	0	0	0	0	0	0	0	0
chr1:67029939-67030347;FANTOM	0	0	0	0	0	0	0	0	0	0	0	0	0	0	0	0	0	0	0	0	0	0	0	1
chr1:67374841-67375185;FANTOM	2	0	0	0	0	0	0	0	0	0	0	0	1	1	0	0	0	1	0	1	0	0	0	0
chr1:67460593-67460710;FANTOM	0	0	0	0	0	1	0	0	1	0	0	0	0	0	0	0	1	1	0	0	0	1	3	1
chr1:67494221-67494361;FANTOM	2	0	0	0	0	0	0	0	0	0	0	0	0	0	0	0	0	0	0	0	0	0	0	0
chr1:67867795-67868154;FANTOM	0	1	1	0	0	1	0	0	0	0	0	0	1	0	0	0	0	0	0	0	0	0	0	0
chr1:67883059-67883215;FANTOM	0	0	0	0	0	0	0	0	0	0	0	0	0	1	0	0	0	0	0	0	1	1	1	0
chr1:68027599-68027762;FANTOM	0	0	0	0	0	0	0	0	0	0	0	0	0	0	0	1	0	0	0	0	0	0	0	0
chr1:68118588-68118809;FANTOM	0	0	0	0	0	0	0	0	0	0	0	1	0	0	0	0	0	0	0	0	0	0	0	0
chr1:68166463-68166766;FANTOM	0	0	0	0	0	0	0	0	0	0	0	0	0	0	0	1	0	0	1	0	1	1	0	0
chr1:68214267-68214568;iPS_RCS	0	0	0	0	0	0	0	0	0	0	0	0	1	0	0	1	4	0	0	0	0	0	0	0
chr1:68214676-68214877;iPS_RCS	0	0	1	0	0	0	1	1	0	0	0	1	0	1	1	1	0	1	2	0	0	0	1	1
chr1:68215314-68215453;iPS_RCS	0	0	1	2	4	3	0	1	2	0	0	0	0	0	0	0	1	0	1	0	0	1	1	0
chr1:68215743-68216003;iPS_RCS	1	0	1	1	1	1	2	0	0	1	0	1	7	6	4	4	5	1	5	3	5	8	3	3
chr1:68234822-68235039;FANTOM	0	0	0	0	0	0	0	1	0	0	0	0	0	0	0	0	1	0	0	0	0	1	0	0
chr1:68257383-68257657;FANTOM	0	0	1	0	0	0	0	0	0	0	0	0	0	0	0	0	0	0	0	0	0	1	1	0
chr1:68257818-68258216;FANTOM	0	0	0	0	0	0	0	0	0	1	0	0	0	0	2	0	0	0	0	0	0	0	0	0
chr1:68285768-68286070;FANTOM	0	0	0	0	0	0	0	0	0	0	0	0	0	0	0	0	0	1	0	0	0	0	0	2
chr1:68340774-68341128;FANTOM	0	1	0	0	0	0	1	0	0	0	0	0	0	0	0	0	0	0	0	0	0	0	0	0
chr1:68364057-68364377;FANTOM	0	0	0	0	0	0	0	0	0	0	0	0	0	1	0	0	0	0	1	0	0	0	0	0
chr1:68640572-68640736;FANTOM	0	0	0	0	0	0	0	0	0	0	0	0	1	0	2	0	0	0	0	0	0	2	1	1
chr1:68657070-68657479;FANTOM	0	0	0	0	0	0	0	0	0	0	0	0	0	0	0	0	0	0	0	0	0	0	1	0
chr1:68759600-68759874;iPS_RCS	0	0	0	0	0	2	0	0	0	0	0	0	2	0	1	2	4	2	8	1	9	4	3	6
chr1:69441381-69441536;iPS_RCS	8	10	11	0	10	3	2	0	2	1	2	0	22	8	10	3	13	12	16	4	23	20	23	7
chr1:70017370-70017628;FANTOM	2	0	0	0	3	2	0	1	2	2	0	1	0	0	0	0	0	0	0	0	0	0	0	0
chr1:70034819-70036254;FANTOM	0	1	0	0	0	0	0	0	0	0	0	0	2	0	1	0	1	0	2	0	2	0	2	0
chr1:70691921-70692281;FANTOM	2	1	0	1	0	1	0	1	0	0	0	1	1	1	2	3	1	0	2	2	0	4	3	1
chr1:70709017-70709466;FANTOM	0	0	0	1	0	0	0	0	0	0	0	0	0	2	0	0	0	0	0	0	0	0	0	0
chr1:70746826-70747040;FANTOM	0	0	0	0	0	0	0	0	0	0	0	0	0	0	0	0	0	0	0	0	0	0	1	0
chr1:71543265-71543462;NETCAGE	0	0	0	0	0	0	0	0	0	0	0	0	0	2	1	0	0	0	0	0	0	0	0	1
chr1:72749220-72749791;FANTOM	6	6	4	2	6	6	0	1	4	3	5	2	9	9	8	2	10	7	9	5	11	5	5	5
chr1:72750417-72750888;FANTOM	0	0	0	0	0	0	0	0	0	0	0	0	0	0	0	0	1	0	0	0	0	0	0	1
chr1:73022444-73022625;NETCAGE	0	0	0	0	0	0	0	0	0	0	0	0	0	0	2	0	0	0	0	0	0	0	0	0
chr1:73446232-73446567;iPS_RCS	7	7	10	2	5	4	1	4	3	3	2	3	0	0	1	0	0	0	0	0	0	0	0	0
chr1:73450825-73451146;iPS_RCS	114	121	170	38	73	54	22	28	30	20	35	31	0	0	1	0	0	0	0	0	0	0	0	0
chr1:74970953-74971213;iPS_RCS	0	1	1	0	1	0	0	0	0	0	0	3	2	0	0	3	4	1	0	1	7	5	6	1
chr1:75118337-75118659;NETCAGE	0	0	0	0	0	0	0	0	0	0	0	0	1	1	0	1	0	0	3	2	0	0	0	0
chr1:75182913-75182976;FANTOM	0	0	0	0	0	0	1	0	0	0	0	0	0	0	0	0	0	0	0	0	0	0	0	0
chr1:75557850-75558050;NETCAGE	1	1	3	1	3	2	0	4	2	5	8	3	1	1	0	0	2	0	0	0	0	2	1	1
chr1:76080205-76080672;FANTOM	1	0	0	0	1	2	0	0	0	0	0	0	1	2	0	3	1	0	0	1	1	1	0	0
chr1:76080988-76081082;FANTOM	0	0	0	1	0	0	0	0	0	0	0	0	0	0	0	0	0	0	0	0	0	0	0	0
chr1:76541670-76541922;FANTOM	0	0	0	0	0	0	0	0	0	0	0	0	1	0	0	0	0	0	0	0	0	0	0	0
chr1:76751449-76751689;FANTOM	0	0	0	0	0	0	0	0	0	0	0	0	1	0	1	0	0	0	0	1	0	1	0	0
chr1:77013544-77013818;FANTOM	0	0	0	0	0	0	0	0	0	0	0	0	0	0	0	1	0	0	1	0	1	0	0	0
chr1:77031647-77031976;FANTOM	0	0	0	0	0	0	0	0	0	0	0	0	0	1	1	0	0	0	0	0	0	0	0	0
chr1:77385063-77385511;FANTOM	1	2	0	2	1	1	0	0	1	1	1	3	1	0	0	0	1	0	0	0	2	0	0	0
chr1:77547345-77547669;FANTOM	0	0	0	0	0	0	0	0	1	0	0	0	0	0	0	0	0	0	0	0	0	0	0	0
chr1:77980165-77980378;FANTOM	1	0	0	0	1	0	0	1	1	2	0	0	0	0	0	0	0	0	0	0	0	0	0	0
chr1:78021710-78022056;FANTOM	0	0	0	0	0	0	0	0	0	0	0	0	1	0	0	0	0	0	0	0	0	0	0	0
chr1:78026939-78027232;FANTOM	0	0	0	0	0	0	0	0	1	0	1	0	0	0	0	0	0	0	0	0	0	0	0	0
chr1:78067790-78068312;FANTOM	0	0	0	0	0	0	0	0	0	0	0	0	1	0	0	0	0	0	2	0	0	0	0	0
chr1:78133074-78133406;iPS_RCS	0	0	0	0	0	0	0	0	0	0	0	0	0	0	2	0	0	0	0	1	1	0	0	0
chr1:78166002-78166381;NETCAGE	0	0	0	0	0	0	0	0	0	0	0	0	1	1	0	0	0	0	0	0	0	0	0	1
chr1:78198072-78198445;iPS_RCS	0	0	1	0	2	0	0	1	0	1	0	2	6	1	3	0	4	0	0	1	1	0	4	1
chr1:78350506-78350835;FANTOM	0	0	0	0	0	0	0	0	0	0	0	0	0	0	0	1	0	0	0	0	0	0	0	0
chr1:78404062-78404594;FANTOM	1	1	0	0	0	0	0	0	0	1	0	2	0	0	0	0	1	0	0	0	0	0	0	0
chr1:78423142-78423521;FANTOM	0	0	0	0	0	0	0	0	0	0	1	0	2	3	5	2	0	1	3	1	1	1	1	0
chr1:78437322-78437592;NETCAGE	1	2	0	0	0	1	0	0	0	2	0	0	1	1	3	0	1	0	0	3	1	0	1	0
chr1:78441093-78441406;FANTOM	0	0	0	0	0	0	0	0	0	0	0	1	0	0	2	0	1	0	0	0	0	0	2	0
chr1:78449317-78449718;NETCAGE	1	1	0	2	0	0	1	0	0	0	0	0	2	3	1	0	0	2	1	2	5	1	1	1
chr1:78957462-78957762;FANTOM	0	0	0	1	0	0	2	0	0	0	0	0	0	0	0	0	0	0	0	0	0	0	0	0
chr1:79754394-79754424;FANTOM	0	0	0	0	0	0	0	0	0	0	0	0	0	0	0	0	0	0	0	0	0	1	0	0
chr1:79950404-79950778;FANTOM	0	0	0	0	0	0	0	1	0	0	0	0	0	0	0	0	0	0	0	0	0	0	0	0
chr1:79982406-79982475;iPS_RCS	1	3	2	0	1	1	0	0	0	2	0	1	0	1	0	1	0	0	0	1	0	1	1	0
chr1:81099833-81100271;NETCAGE	0	0	0	0	0	0	0	0	0	0	0	0	0	0	0	1	0	1	0	1	0	1	0	0
chr1:81711041-81711396;iPS_RCS	55	64	116	1	2	1	30	34	38	0	1	1	0	0	1	0	0	0	0	0	0	0	0	0
chr1:81714010-81714309;iPS_RCS	6	6	5	0	0	0	1	0	2	0	0	0	0	0	0	0	0	0	0	0	0	0	0	0
chr1:81714390-81714791;iPS_RCS	7	2	1	2	6	3	0	0	0	0	1	1	0	0	0	0	0	0	0	0	0	0	0	0
chr1:81716380-81716789;iPS_RCS	6	6	5	2	2	5	2	4	5	2	0	3	0	0	0	0	0	0	0	0	0	0	0	0
chr1:81773648-81773921;FANTOM	0	0	0	0	0	0	0	0	0	0	0	0	0	1	0	0	0	0	1	0	0	0	0	0
chr1:82146044-82146302;FANTOM	0	1	0	2	1	0	0	0	0	0	0	0	0	0	0	0	0	0	0	0	0	0	0	0
chr1:82147304-82147413;iPS_RCS	1	1	2	1	5	0	2	4	1	2	1	2	0	0	0	0	0	0	0	0	0	0	0	0
chr1:82148193-82148317;iPS_RCS	1	3	6	0	2	0	0	1	2	3	1	1	0	0	0	0	0	0	0	0	0	0	1	0
chr1:82267499-82268082;NETCAGE	21	24	28	21	28	36	39	30	25	27	34	26	82	70	57	64	62	54	44	38	73	68	71	50
chr1:82268420-82269588;FANTOM	11	13	23	14	14	11	13	16	12	13	13	15	68	47	34	42	59	46	53	30	50	63	35	33
chr1:82444746-82444933;iPS_RCS	2	2	3	0	1	0	1	0	0	1	0	0	0	0	0	0	0	0	0	0	0	0	0	0
chr1:83289344-83289545;iPS_RCS	1	0	2	0	1	1	3	2	1	0	0	0	0	0	0	0	0	0	0	0	0	0	0	0
chr1:83528650-83529168;FANTOM	0	0	0	0	0	0	0	0	0	0	0	0	0	0	0	0	1	0	0	0	0	0	0	1
chr1:83568313-83568868;NETCAGE	0	0	0	0	0	0	0	0	0	0	0	0	2	1	2	0	0	1	0	0	0	2	0	1
chr1:83648106-83648453;iPS_RCS	1	2	1	2	1	0	1	0	0	2	0	0	12	6	7	12	5	8	4	1	7	3	7	5
chr1:84083536-84083914;FANTOM	0	0	0	0	0	0	0	0	0	1	0	0	0	0	0	0	0	0	0	0	0	0	0	0
chr1:84120524-84120814;FANTOM	1	0	0	0	0	0	0	0	0	0	0	0	0	0	0	0	0	0	0	0	0	0	0	0
chr1:84158576-84158853;iPS_RCS	4	0	4	4	3	3	3	3	4	5	2	2	0	0	0	0	1	0	1	1	0	0	2	0
chr1:84565296-84565652;FANTOM	0	0	0	1	0	0	0	0	0	0	0	0	0	0	1	0	0	0	0	0	0	0	0	0
chr1:84710038-84710507;FANTOM	1	0	0	1	2	0	0	0	0	0	0	1	0	1	2	0	0	0	0	0	1	0	0	1
chr1:84757421-84757614;FANTOM	0	0	0	0	0	0	0	0	0	0	0	0	0	0	0	0	0	0	0	0	0	1	0	0
chr1:84970111-84970722;FANTOM	0	0	0	0	0	0	0	0	0	0	0	0	0	1	0	0	0	0	0	0	0	0	0	0
chr1:84971050-84971209;FANTOM	0	1	0	0	0	0	0	0	0	0	0	0	0	1	0	0	0	0	0	0	0	0	0	0
chr1:85007374-85007584;FANTOM	0	0	0	0	0	0	0	0	0	0	0	0	0	0	0	0	0	2	0	0	0	0	1	0
chr1:85038681-85038996;FANTOM	0	0	0	0	0	0	0	0	0	0	0	0	0	0	0	1	0	0	0	0	0	0	0	0
chr1:85049008-85049202;iPS_RCS	1	0	0	1	0	1	0	0	2	4	0	1	1	4	2	1	2	0	0	0	4	0	1	0
chr1:85313015-85313206;FANTOM	0	0	0	0	0	0	0	0	0	0	0	0	0	0	1	0	0	2	0	0	0	0	0	0
chr1:85349108-85349420;FANTOM	0	0	0	0	0	0	0	0	0	0	0	0	0	1	0	0	0	0	0	0	0	0	0	0
chr1:85493069-85493166;NETCAGE	0	0	0	0	0	0	1	0	0	0	0	0	0	0	0	0	0	0	0	0	0	1	0	0
chr1:85643319-85643587;FANTOM	0	0	1	1	0	0	1	0	0	1	0	0	2	1	0	1	0	0	0	0	0	0	0	1
chr1:85667688-85667915;FANTOM	0	1	0	2	0	3	2	1	0	1	0	0	0	3	0	1	2	1	0	0	3	2	0	0
chr1:85710539-85710684;FANTOM	0	0	0	0	0	0	0	0	0	0	0	0	0	0	0	1	0	0	0	0	0	0	0	1
chr1:85769563-85769904;FANTOM	0	0	0	0	0	0	0	0	0	0	0	0	0	1	0	0	0	0	0	0	0	0	0	0
chr1:85794698-85795078;FANTOM	2	1	1	0	0	1	0	0	0	0	0	0	0	0	1	0	0	0	0	0	1	0	0	0
chr1:85795855-85796291;FANTOM	0	0	0	0	1	0	0	0	0	0	0	1	0	0	0	0	0	0	0	0	0	0	0	0
chr1:85810010-85810182;FANTOM	0	0	0	0	0	1	0	0	0	1	0	0	0	0	0	0	0	0	0	0	0	0	0	0
chr1:85836666-85837017;FANTOM	0	0	0	0	0	0	0	0	0	0	0	0	1	0	0	0	0	0	0	0	0	0	0	0
chr1:85992810-85993270;FANTOM	0	0	0	0	1	0	0	0	0	1	1	0	0	0	0	0	0	0	1	0	0	0	0	0
chr1:86010067-86010444;FANTOM	0	0	0	0	0	0	0	1	0	0	0	0	0	0	0	0	0	0	0	0	0	1	0	0
chr1:86016463-86016866;FANTOM	0	0	0	0	0	0	0	0	0	0	0	0	0	0	0	0	1	0	0	0	0	0	0	0
chr1:86035824-86036171;FANTOM	0	0	0	0	0	0	0	0	0	0	0	0	1	0	0	0	0	0	0	0	0	1	0	0
chr1:86049987-86050100;FANTOM	0	0	0	0	0	0	0	0	0	0	0	1	0	0	0	0	0	0	0	0	0	0	0	0
chr1:86073017-86073374;iPS_RCS	1	4	8	2	1	5	5	4	1	1	4	2	0	1	0	0	0	0	0	0	0	0	2	0
chr1:86078461-86078819;FANTOM	0	0	0	0	0	0	0	0	0	0	0	1	0	0	0	1	0	0	0	0	0	0	0	1
chr1:86968505-86968763;iPS_RCS	6	8	7	6	4	3	2	5	4	1	4	3	0	0	0	0	0	0	0	0	0	0	0	0
chr1:86989178-86989418;FANTOM	0	0	0	0	1	0	0	0	0	0	0	0	0	0	0	0	1	0	0	0	0	0	0	0
chr1:87171187-87171726;FANTOM	0	0	1	0	1	1	0	0	0	0	1	0	0	0	1	1	3	0	1	3	3	2	1	1
chr1:87203566-87203663;iPS_RCS	0	0	0	0	0	0	0	0	0	0	0	0	1	1	1	1	0	0	2	0	0	1	0	0
chr1:87240012-87240427;FANTOM	0	0	0	1	0	2	0	0	0	0	1	0	1	0	0	0	2	1	0	0	0	1	0	0
chr1:87258759-87259068;FANTOM	0	0	0	0	0	0	0	0	0	0	0	0	1	0	0	0	0	0	0	0	0	0	0	0
chr1:87306817-87307030;FANTOM	0	0	0	0	0	0	0	0	1	0	0	0	0	0	0	0	0	0	0	0	0	0	0	2
chr1:87617720-87617871;iPS_RCS	0	0	0	0	0	0	0	0	0	0	0	0	0	2	4	4	3	0	2	1	4	1	3	1
chr1:87617997-87618150;FANTOM	0	0	0	0	1	0	0	0	0	0	0	0	0	1	0	0	0	0	0	0	0	1	0	0
chr1:87691904-87692436;FANTOM	0	0	1	1	0	1	0	0	0	1	0	0	0	1	0	0	0	0	0	0	0	0	1	0
chr1:87744782-87745159;FANTOM	0	0	0	0	0	0	1	0	0	0	0	0	0	0	0	0	0	0	0	0	1	0	0	0
chr1:87795867-87796211;iPS_RCS	2	4	3	3	7	1	4	2	1	0	3	1	2	4	1	1	1	5	2	0	1	3	0	0
chr1:87800649-87801040;iPS_RCS	11	26	23	11	36	22	15	19	26	10	16	6	8	9	1	4	6	5	10	4	7	3	7	6
chr1:88442110-88442273;FANTOM	0	0	0	1	1	1	0	0	0	0	0	0	0	1	0	0	1	0	0	1	0	2	0	2
chr1:88641431-88641808;NETCAGE	0	0	0	0	0	0	1	0	0	0	0	0	0	0	0	0	0	0	0	0	0	0	0	0
chr1:89112806-89113177;FANTOM	0	0	0	0	0	0	0	0	0	1	0	0	0	1	0	0	1	1	0	0	1	0	1	0
chr1:89149109-89149398;FANTOM	0	0	0	0	0	1	0	0	0	0	0	0	0	1	0	0	0	1	1	0	0	0	0	0
chr1:89255025-89255410;NETCAGE	0	0	0	0	0	0	1	0	0	0	1	0	0	0	0	0	2	0	0	0	0	0	0	0
chr1:89267482-89267810;iPS_RCS	1	1	1	0	0	0	0	0	0	0	0	2	0	0	1	2	1	0	0	0	0	1	0	0
chr1:89339924-89340210;FANTOM	0	0	0	0	0	0	0	0	0	0	0	0	0	0	0	0	0	0	0	0	0	1	0	0
chr1:89358212-89358427;iPS_RCS	2	2	3	2	6	3	5	2	5	7	1	3	0	0	0	0	0	0	0	0	0	0	0	0
chr1:89534473-89534797;FANTOM	0	0	0	0	0	0	0	0	0	0	0	0	0	1	0	0	0	0	0	0	0	0	0	0
chr1:89739985-89740544;FANTOM	0	0	0	0	0	0	0	0	0	0	0	0	1	0	0	0	0	0	0	0	0	0	0	0
chr1:90032556-90032702;FANTOM	0	1	0	0	0	0	0	0	0	0	0	0	1	0	0	0	0	0	0	0	0	0	0	0
chr1:90075464-90075685;FANTOM	0	0	0	0	0	0	0	0	0	0	1	0	0	0	0	0	0	0	0	0	0	0	0	0
chr1:90137741-90138074;FANTOM	0	0	0	0	0	0	0	0	0	0	0	0	0	0	0	0	0	0	0	1	0	0	0	0
chr1:90190139-90190909;FANTOM	0	0	0	0	0	0	0	0	0	0	0	0	0	0	0	0	0	0	0	0	0	0	1	0
chr1:90204490-90205244;FANTOM	0	0	0	0	0	0	0	0	0	0	0	0	0	0	0	0	0	0	0	0	0	1	0	0
chr1:90223174-90223447;FANTOM	0	0	0	0	0	0	0	0	0	0	0	0	0	0	1	0	0	0	0	0	0	0	0	0
chr1:90274070-90274340;FANTOM	0	0	0	0	1	0	1	0	0	0	0	0	0	0	0	0	0	0	0	0	0	0	0	0
chr1:90309838-90310280;FANTOM	2	0	0	1	0	0	0	0	1	0	1	0	0	1	4	0	0	1	2	1	3	2	1	0
chr1:90319744-90319959;FANTOM	0	0	1	0	0	0	0	0	0	0	0	0	0	0	0	0	0	0	0	1	2	2	2	0
chr1:90372321-90372729;FANTOM	0	1	0	2	1	1	1	0	0	1	0	0	0	0	2	1	1	0	0	2	1	0	1	0
chr1:90374317-90375036;FANTOM	0	1	1	0	0	0	0	0	0	1	0	1	2	0	0	0	0	0	1	0	0	0	0	0
chr1:90376424-90376675;iPS_RCS	3	9	11	2	8	6	7	1	4	8	4	5	3	0	1	0	3	0	1	2	2	3	0	1
chr1:91183313-91183764;FANTOM	1	1	1	0	0	3	0	0	1	0	1	0	1	0	0	0	1	0	0	0	0	1	0	0
chr1:91185058-91185169;FANTOM	1	0	0	0	0	0	0	0	0	0	1	0	0	0	0	0	0	0	0	0	0	1	1	0
chr1:91361231-91361653;FANTOM	0	0	0	0	1	1	0	0	0	0	0	0	0	0	1	0	0	1	0	0	0	0	0	1
chr1:91452633-91452804;iPS_RCS	0	0	0	0	1	0	0	0	1	0	1	1	1	0	0	0	0	1	0	1	3	0	1	0
chr1:91472225-91472812;FANTOM	0	0	1	0	0	0	0	0	0	0	1	0	7	2	8	1	2	1	0	0	3	3	4	1
chr1:91801781-91801846;FANTOM	0	1	0	0	1	0	0	0	0	0	0	0	0	0	0	0	1	0	0	0	0	1	1	0
chr1:92164446-92164626;FANTOM	0	0	0	0	0	0	0	0	0	0	0	0	0	0	0	0	0	0	1	0	0	0	0	0
chr1:92189033-92189061;FANTOM	0	0	0	0	0	0	0	0	0	0	0	0	0	0	1	0	0	0	0	0	0	0	1	0
chr1:92196214-92196626;FANTOM	0	0	0	0	0	0	0	0	0	0	0	0	0	0	1	0	0	0	0	0	0	0	0	0
chr1:92198149-92198440;FANTOM	0	0	0	0	0	0	0	0	0	0	0	0	0	1	0	0	1	0	0	0	0	0	0	0
chr1:92218581-92218971;FANTOM	0	0	0	0	0	0	1	0	0	0	0	0	1	0	0	1	1	1	0	0	0	0	0	0
chr1:92235279-92235504;iPS_RCS	0	0	0	0	0	0	0	0	0	0	0	0	3	2	1	3	4	4	2	2	5	3	2	3
chr1:92270160-92270686;FANTOM	0	0	0	0	0	0	0	0	0	0	0	0	0	0	1	0	0	0	0	0	0	0	0	0
chr1:92283477-92283856;NETCAGE	1	2	2	2	4	7	4	6	3	3	4	7	4	7	7	5	5	2	4	2	5	5	6	2
chr1:92292978-92293808;NETCAGE	0	0	0	0	0	0	0	0	0	0	0	0	0	0	0	1	0	0	1	0	0	0	0	0
chr1:92496267-92496651;FANTOM	0	0	0	0	0	0	0	0	0	0	0	0	0	0	0	0	0	0	0	0	0	1	0	0
chr1:92668364-92668570;FANTOM	0	0	0	0	0	0	0	0	0	0	0	0	0	0	0	0	1	0	0	0	0	0	0	0
chr1:92725087-92725311;FANTOM	3	0	0	0	0	0	0	0	0	0	0	0	1	0	1	0	0	0	1	1	0	1	1	0
chr1:92753470-92753834;NETCAGE	0	0	0	0	0	0	0	0	0	0	0	0	0	0	1	0	0	0	0	0	0	0	0	0
chr1:92774739-92775089;NETCAGE	0	0	2	0	0	0	1	1	0	0	0	0	0	1	2	1	0	0	1	1	0	3	2	0
chr1:92839318-92839604;NETCAGE	0	0	0	0	0	0	0	0	0	0	0	0	1	0	0	0	0	0	0	0	0	0	0	0
chr1:92907492-92907607;FANTOM	3	1	1	1	1	1	0	2	1	2	1	1	0	0	0	0	0	0	0	0	0	0	0	0
chr1:93003662-93004045;FANTOM	0	0	0	0	0	0	0	1	0	0	0	0	0	0	0	0	0	0	0	1	0	0	0	0
chr1:93137466-93137851;NETCAGE	0	0	0	0	0	0	0	0	0	0	0	0	0	0	0	0	0	0	0	0	0	1	0	0
chr1:93270252-93270588;FANTOM	4	5	4	12	12	16	19	16	11	6	10	14	0	2	0	0	1	2	0	1	0	1	1	0
chr1:93408847-93409156;FANTOM	0	0	0	0	0	0	0	0	0	0	0	0	0	0	0	0	0	0	0	1	0	0	0	0
chr1:93416826-93416922;NETCAGE	0	0	0	0	0	0	0	0	0	0	0	0	0	1	0	0	0	0	0	0	0	0	0	0
chr1:93427945-93428408;FANTOM	1	1	2	1	4	0	0	2	2	1	0	2	4	4	3	9	4	5	2	3	2	5	1	4
chr1:93596293-93596733;iPS_RCS	4	2	2	1	0	1	0	1	2	2	2	1	7	2	8	0	5	1	2	5	7	4	4	5
chr1:93634565-93634982;FANTOM	0	0	0	0	0	0	0	0	0	0	0	0	0	0	0	0	0	1	0	1	0	1	0	0
chr1:93669062-93669462;FANTOM	0	0	0	0	0	0	0	0	0	0	1	0	3	1	0	0	1	0	0	0	0	0	0	0
chr1:93694062-93694249;FANTOM	0	0	0	0	0	0	1	0	0	0	0	0	1	1	0	0	0	0	0	1	0	0	0	1
chr1:93714897-93715274;NETCAGE	0	0	0	0	0	0	0	0	0	0	0	0	0	1	1	0	0	0	0	0	0	0	0	0
chr1:93729028-93729154;NETCAGE	0	0	0	0	1	0	0	0	0	0	0	0	0	1	2	0	1	0	0	1	0	1	0	0
chr1:93729382-93729748;NETCAGE	0	0	0	0	0	0	0	0	0	0	0	0	0	0	0	0	0	0	0	0	0	1	0	0
chr1:93737417-93737811;NETCAGE	1	0	0	1	0	0	0	0	0	0	1	0	0	0	1	0	1	2	1	0	1	2	1	1
chr1:93773027-93773315;FANTOM	0	0	0	1	0	0	0	0	0	0	0	0	4	2	6	1	3	1	1	0	7	1	3	0
chr1:93806739-93807078;FANTOM	3	1	0	0	1	1	2	2	2	1	0	2	7	5	6	1	4	4	2	1	8	0	5	1
chr1:93812976-93813243;FANTOM	0	0	0	0	1	0	0	0	0	0	0	0	0	0	0	0	1	0	0	1	2	0	2	0
chr1:93914767-93915040;iPS_RCS	18	24	22	7	28	21	22	22	24	18	23	7	10	9	6	7	4	6	11	1	19	7	14	5
chr1:93966083-93966263;iPS_RCS	0	2	0	0	1	0	1	0	0	0	0	0	1	1	2	0	1	0	0	2	2	0	2	1
chr1:94007993-94008357;FANTOM	0	0	3	0	1	0	0	0	1	1	2	0	3	1	2	0	1	2	0	1	2	1	2	1
chr1:94023703-94024059;FANTOM	0	0	0	0	0	0	1	0	0	0	0	0	0	0	0	0	0	0	0	0	0	0	0	0
chr1:94026299-94026760;NETCAGE	1	0	0	0	0	0	0	0	0	0	0	0	0	2	0	0	1	1	1	0	0	1	1	0
chr1:94034911-94035253;NETCAGE	0	0	0	0	0	0	1	0	0	0	0	0	0	0	0	1	0	0	1	0	1	0	0	0
chr1:94038553-94038921;FANTOM	0	0	0	0	0	0	0	0	0	0	0	0	0	0	0	0	0	0	1	0	0	0	0	0
chr1:94045522-94045698;NETCAGE	0	0	0	0	0	0	0	0	0	0	0	0	0	0	1	0	0	0	0	0	0	0	0	0
chr1:94074954-94075351;NETCAGE	0	0	0	0	0	0	0	0	0	0	0	0	1	0	0	1	1	0	0	0	0	0	2	0
chr1:94075410-94076023;NETCAGE	0	0	1	0	0	1	0	0	0	0	0	0	0	0	1	1	0	0	1	2	0	1	0	0
chr1:94083206-94083416;NETCAGE	0	0	0	0	0	0	0	0	0	0	0	0	1	0	0	0	0	0	0	0	3	0	0	0
chr1:94084545-94084862;NETCAGE	0	0	0	0	0	0	0	0	0	0	0	0	0	0	0	0	0	0	0	0	1	0	0	0
chr1:94093325-94093611;FANTOM	0	0	0	0	0	0	0	0	0	0	0	0	1	1	0	0	0	0	0	0	1	0	0	0
chr1:94145547-94146118;FANTOM	0	0	0	1	0	0	0	0	0	1	0	0	1	1	0	2	5	1	4	3	14	1	5	2
chr1:94161111-94161471;FANTOM	0	0	1	0	0	0	0	0	0	0	0	0	0	1	0	0	0	0	0	0	0	0	1	0
chr1:94167175-94167520;FANTOM	0	0	0	0	0	0	0	0	0	0	0	0	0	0	0	0	1	0	0	1	0	0	0	0
chr1:94168203-94168325;FANTOM	0	0	0	0	0	0	0	0	0	0	0	0	1	1	0	1	1	0	0	0	0	0	1	0
chr1:94187866-94188206;FANTOM	0	0	0	0	0	0	0	0	0	0	0	0	0	0	3	1	5	2	2	4	5	2	1	0
chr1:94189333-94189558;FANTOM	0	0	0	0	0	0	0	0	0	0	0	0	0	0	0	3	3	1	3	2	4	0	1	0
chr1:94206089-94206297;FANTOM	0	0	0	0	0	0	0	0	0	0	0	0	0	1	0	1	1	1	0	0	0	0	2	0
chr1:94216472-94216879;FANTOM	0	0	0	0	0	0	0	0	0	0	0	0	1	0	0	1	0	0	0	0	0	1	1	0
chr1:94224546-94224929;FANTOM	0	0	0	0	0	0	0	0	0	0	0	0	0	0	0	0	0	0	0	0	1	0	0	0
chr1:94244939-94245309;FANTOM	1	0	0	0	0	0	0	2	0	0	0	0	0	1	1	0	0	0	0	0	0	0	1	1
chr1:94302139-94302540;iPS_RCS	1	2	0	1	2	2	1	0	1	1	0	1	1	4	0	0	0	0	2	1	1	1	0	0
chr1:94534513-94534757;NETCAGE	0	0	0	0	0	0	0	0	0	0	0	0	0	0	0	2	2	0	0	1	0	0	1	0
chr1:94535371-94535770;FANTOM	0	0	0	0	0	0	0	0	0	0	0	0	4	1	0	0	0	0	0	0	0	2	1	0
chr1:94557832-94558157;FANTOM	0	0	0	0	0	0	0	0	0	0	1	0	2	2	0	0	0	0	0	0	0	0	3	0
chr1:94583651-94584037;FANTOM	0	0	0	0	0	0	0	0	0	0	0	0	1	0	0	0	0	0	0	0	0	0	0	0
chr1:94684511-94684818;FANTOM	0	0	0	0	0	0	0	0	0	0	0	0	0	0	0	0	0	0	0	0	1	0	0	0
chr1:94784984-94785158;FANTOM	0	0	0	0	0	0	0	0	0	0	0	0	0	0	0	0	0	0	0	0	0	0	1	0
chr1:94788386-94788592;FANTOM	0	0	0	0	0	0	0	1	0	0	0	0	0	0	0	0	0	0	0	1	0	0	0	0
chr1:94792807-94793133;FANTOM	0	0	0	0	0	0	0	0	0	0	0	0	1	0	0	0	0	0	0	0	1	0	0	0
chr1:94795618-94795987;FANTOM	0	0	0	0	0	0	0	0	0	0	2	0	0	0	0	0	0	0	0	0	0	0	0	0
chr1:94891778-94892070;FANTOM	0	0	0	0	0	0	0	0	0	0	0	0	1	0	0	0	0	0	0	0	0	0	0	0
chr1:94991460-94991992;FANTOM	0	1	0	0	0	0	0	0	0	0	0	0	0	0	0	0	0	0	0	0	0	0	0	0
chr1:95003688-95004160;FANTOM	0	0	0	0	1	0	0	0	0	0	0	0	0	0	0	0	0	0	0	0	0	0	1	0
chr1:95007995-95008302;FANTOM	0	0	0	0	0	1	0	0	0	0	0	0	2	0	0	0	0	2	0	0	1	0	1	0
chr1:95060137-95060382;FANTOM	0	0	0	0	0	0	0	1	0	0	0	1	0	0	0	0	1	0	0	0	0	0	0	0
chr1:95113814-95114327;FANTOM	0	0	0	0	0	0	0	0	0	0	0	0	1	0	0	0	0	0	0	0	0	0	0	1
chr1:95179307-95179605;FANTOM	0	1	1	0	1	1	1	0	1	2	2	1	1	0	0	0	0	1	0	0	1	1	0	0
chr1:95189546-95189834;FANTOM	0	0	0	0	0	0	0	0	0	0	0	0	1	0	0	0	0	0	0	0	0	0	0	0
chr1:95221261-95221551;FANTOM	0	0	0	0	0	0	0	0	0	0	0	0	1	1	0	0	0	0	0	0	0	4	0	0
chr1:95260997-95261398;FANTOM	0	0	0	0	0	0	0	0	0	0	0	0	1	0	0	0	0	0	1	0	0	0	0	1
chr1:95331834-95332266;iPS_RCS	0	0	1	0	1	2	0	0	0	1	0	0	10	5	0	9	12	8	15	6	18	12	14	2
chr1:95349728-95349937;iPS_RCS	0	0	3	1	3	1	0	1	1	3	2	0	1	2	5	1	4	2	4	1	2	2	6	1
chr1:95388205-95388608;FANTOM	1	0	0	0	0	0	1	0	0	0	0	0	1	0	1	0	0	0	0	0	2	1	0	0
chr1:95459856-95460123;NETCAGE	0	0	0	0	0	0	0	0	0	0	0	0	0	2	0	0	0	0	1	0	0	0	0	0
chr1:95484238-95484316;FANTOM	0	0	0	0	0	0	0	0	0	0	0	0	0	1	0	0	1	0	0	0	0	0	0	0
chr1:95508067-95508435;FANTOM	0	0	0	0	0	0	0	0	0	0	0	0	1	0	0	0	0	0	0	0	0	0	0	0
chr1:95644193-95644495;NETCAGE	0	0	0	0	0	0	0	0	0	0	0	0	0	0	1	0	0	0	0	0	0	0	0	0
chr1:96526012-96526996;FANTOM	6	1	4	0	1	0	1	0	0	0	3	0	0	0	0	0	0	0	0	0	0	0	0	0
chr1:97004578-97004795;iPS_RCS	0	0	0	0	0	0	0	0	0	0	0	0	1	3	0	0	0	0	2	0	0	0	1	0
chr1:97199537-97199912;FANTOM	1	3	0	0	0	1	0	0	0	0	1	0	2	1	1	0	0	0	0	0	2	0	1	1
chr1:97667969-97668228;FANTOM	0	0	0	0	0	0	0	0	0	0	0	1	0	0	0	0	0	0	0	0	1	0	0	0
chr1:98011760-98012364;FANTOM	0	0	1	0	1	1	0	0	1	0	3	0	0	2	1	1	1	0	0	1	0	2	0	0
chr1:98518546-98518920;FANTOM	0	1	0	1	8	1	0	2	0	0	0	0	0	0	3	1	7	1	3	2	6	1	0	2
chr1:98519807-98519977;iPS_RCS	0	0	1	0	1	4	1	4	2	0	0	0	1	2	2	2	4	3	3	0	7	1	3	0
chr1:100000188-100000393;FANTOM	0	0	0	0	0	0	0	0	0	0	0	0	1	0	0	0	1	0	1	0	0	0	0	0
chr1:100138206-100138591;FANTOM	0	0	0	0	0	0	0	0	0	0	0	0	0	0	0	0	0	0	0	0	0	0	0	1
chr1:100169951-100170218;FANTOM	0	0	0	0	0	0	0	0	0	0	0	0	0	0	1	0	1	0	0	0	0	0	0	0
chr1:100494312-100494735;FANTOM	0	0	0	0	1	0	0	0	0	0	0	0	0	0	0	0	0	0	1	0	0	0	0	0
chr1:100502622-100502881;FANTOM	0	0	0	0	0	0	0	0	0	0	0	0	0	0	2	0	0	0	0	0	0	0	0	0
chr1:100505302-100505632;FANTOM	0	1	0	0	0	0	0	0	0	0	1	0	0	0	0	0	0	0	0	1	1	0	0	0
chr1:100555117-100555459;FANTOM	0	0	0	0	0	0	0	0	0	0	0	0	0	0	1	0	0	0	0	0	0	0	0	0
chr1:100590908-100591125;NETCAGE	0	0	0	0	2	0	0	1	0	0	0	0	1	0	0	0	0	0	0	0	2	0	0	0
chr1:100770542-100770708;iPS_RCS	0	0	0	1	2	0	0	0	0	1	1	0	0	0	0	0	0	0	0	0	0	0	0	0
chr1:100819621-100819814;iPS_RCS	0	0	0	1	0	0	0	0	0	0	0	0	6	1	1	1	3	0	3	4	12	2	5	1
chr1:100820588-100820946;iPS_RCS	1	0	0	0	0	0	0	1	0	0	0	0	5	2	1	0	4	1	0	1	1	0	2	0
chr1:100827551-100827774;FANTOM	0	0	0	0	0	0	0	0	0	0	0	0	0	1	0	0	0	0	2	0	0	0	0	0
chr1:100828526-100828724;iPS_RCS	8	6	13	8	9	4	10	4	7	20	21	13	0	1	0	1	3	0	0	1	2	1	1	1
chr1:100858865-100858991;FANTOM	0	0	0	0	0	0	0	0	0	0	0	0	0	0	0	0	0	0	0	0	1	0	0	0
chr1:100859593-100859940;FANTOM	0	0	0	0	0	0	0	1	0	0	0	0	0	0	1	0	0	0	0	0	0	0	1	0
chr1:100911126-100911538;FANTOM	0	0	0	0	1	0	0	0	0	0	0	1	0	0	0	0	0	0	2	0	0	0	0	0
chr1:100915125-100915584;FANTOM	0	0	0	0	2	0	0	0	0	0	0	0	0	0	0	0	0	0	0	0	0	0	0	0
chr1:101202267-101202571;FANTOM	0	0	3	0	6	3	6	1	5	0	2	1	17	6	0	4	7	4	1	3	6	9	7	5
chr1:101392986-101393260;FANTOM	0	0	0	0	0	0	0	0	0	0	0	0	1	0	0	0	0	1	1	0	1	3	0	0
chr1:101453041-101453378;NETCAGE	0	0	0	0	0	0	0	0	0	0	0	0	0	0	0	0	0	0	1	0	0	0	0	0
chr1:101464740-101464874;NETCAGE	0	0	0	0	0	0	1	0	0	0	0	0	0	0	0	0	0	0	0	1	0	0	0	0
chr1:101474003-101474178;NETCAGE	1	1	1	0	0	1	0	0	0	0	0	0	0	0	1	0	0	0	0	1	1	0	1	0
chr1:101485385-101485713;FANTOM	0	0	0	0	0	0	0	0	0	0	0	0	0	0	0	0	0	0	0	0	0	0	1	0
chr1:101486133-101486158;FANTOM	0	0	0	0	1	0	1	0	1	1	0	0	2	5	2	0	1	0	0	1	2	0	0	0
chr1:101578123-101578335;FANTOM	0	0	0	0	0	0	0	0	0	0	0	0	0	1	0	1	2	0	0	0	0	0	0	0
chr1:101774729-101775525;FANTOM	0	0	0	1	0	0	0	0	1	0	0	0	2	1	2	3	0	1	2	2	0	4	1	1
chr1:101775588-101775858;FANTOM	0	0	0	0	0	0	0	0	0	0	0	0	0	0	0	1	1	0	0	0	0	0	0	0
chr1:101875946-101876333;FANTOM	0	0	0	0	0	0	0	0	0	0	0	0	1	0	2	0	0	0	0	0	0	0	1	0
chr1:102551406-102551752;iPS_RCS	0	0	0	0	0	0	0	0	0	0	0	0	2	0	0	0	1	0	0	0	1	1	1	0
chr1:102573046-102573331;FANTOM	0	0	0	0	0	0	0	0	0	0	0	0	0	0	0	0	1	0	0	0	1	0	1	0
chr1:103572619-103572906;FANTOM	0	0	0	0	1	1	0	0	1	1	0	0	1	2	1	0	2	0	0	0	2	2	1	1
chr1:106434064-106434242;NETCAGE	0	2	4	0	2	2	2	3	0	0	4	1	3	0	5	2	1	0	2	2	6	3	1	1
chr1:106868699-106869062;NETCAGE	15	11	12	17	34	16	21	16	18	23	22	24	23	41	34	12	15	6	14	18	22	26	38	11
chr1:108122481-108123055;FANTOM	0	0	0	0	1	0	0	0	0	0	0	0	8	4	0	0	0	0	3	0	2	1	1	3
chr1:108127717-108132179;NETCAGE	0	0	0	0	0	1	0	0	0	0	0	0	1	3	0	0	1	1	1	1	3	1	1	1
chr1:108140554-108140966;NETCAGE	0	0	0	0	0	0	0	0	0	0	0	0	0	0	0	0	0	0	0	0	0	0	1	0
chr1:108141297-108141785;NETCAGE	0	0	0	0	0	0	0	0	0	0	0	0	0	0	0	0	0	0	0	0	1	0	0	0
chr1:108141951-108142523;NETCAGE	0	0	0	0	0	0	0	0	0	0	0	0	0	0	0	1	0	0	0	1	0	0	0	0
chr1:108146727-108147996;NETCAGE	0	0	0	0	0	0	0	0	0	0	0	0	1	1	1	0	0	0	2	0	0	0	0	0
chr1:108150734-108151286;NETCAGE	0	0	0	0	0	1	0	0	0	0	0	0	0	0	0	0	0	0	0	0	0	0	0	0
chr1:108168133-108168375;NETCAGE	0	0	0	0	0	0	0	0	0	0	0	0	0	0	0	0	0	0	0	0	1	0	0	0
chr1:108296986-108297800;NETCAGE	0	0	0	0	0	0	0	0	0	0	0	0	0	1	0	0	0	0	0	0	0	0	0	0
chr1:108439709-108440134;FANTOM	0	0	0	0	0	0	0	0	0	1	0	0	0	0	0	0	0	0	0	0	0	0	0	0
chr1:108479405-108480123;FANTOM	0	0	0	0	1	0	0	0	0	0	0	0	0	0	0	0	0	0	0	0	0	0	0	0
chr1:108483614-108484145;FANTOM	0	1	0	0	0	0	0	0	0	0	0	0	0	0	1	0	0	0	0	0	0	0	0	0
chr1:108592862-108593109;FANTOM	0	0	0	0	0	0	0	0	0	0	0	0	1	1	0	0	0	1	1	0	1	2	1	0
chr1:108594435-108594579;FANTOM	0	0	0	0	0	0	0	0	0	0	0	0	0	2	0	0	0	0	0	0	0	0	0	0
chr1:108600214-108600460;FANTOM	0	0	0	0	0	0	0	0	0	0	0	0	0	1	0	0	0	2	0	0	0	2	0	0
chr1:108695322-108695861;FANTOM	0	0	0	0	0	0	0	0	0	0	0	0	1	0	0	1	0	0	0	0	0	0	0	0
chr1:108741685-108742156;FANTOM	0	0	4	4	4	3	1	0	2	1	2	0	9	11	5	5	10	5	5	11	13	8	2	5
chr1:108751687-108751980;NETCAGE	0	1	1	0	0	0	0	1	0	0	1	0	0	1	1	1	0	0	0	0	0	0	0	0
chr1:108858511-108859032;NETCAGE	0	0	0	0	0	0	0	0	0	1	0	0	0	0	0	0	0	0	0	0	0	0	0	0
chr1:109133637-109134097;FANTOM	0	0	0	0	1	0	0	0	0	0	0	0	0	3	0	0	0	0	0	0	0	0	0	0
chr1:109159407-109159722;FANTOM	1	0	2	0	0	0	0	1	0	0	0	0	0	0	2	0	0	0	0	0	1	0	2	0
chr1:109224318-109224900;NETCAGE	1	1	3	1	9	4	1	5	3	2	2	3	2	1	3	0	0	0	0	0	1	0	2	0
chr1:109246671-109246905;FANTOM	0	0	0	0	0	1	0	0	0	0	0	0	0	0	0	0	1	0	0	0	0	0	0	0
chr1:109448214-109448572;NETCAGE	0	0	1	0	0	0	0	0	0	0	0	0	0	0	0	0	0	0	0	1	0	0	0	0
chr1:109449717-109450462;NETCAGE	0	0	0	0	0	0	1	0	0	0	0	0	0	0	0	0	1	0	1	0	0	0	0	0
chr1:109453063-109453488;NETCAGE	0	0	0	0	0	0	0	0	0	0	0	0	0	0	0	0	1	0	0	0	0	0	0	0
chr1:109458105-109458327;NETCAGE	0	0	0	0	0	0	0	0	0	0	0	0	1	1	0	0	0	0	1	0	0	0	0	0
chr1:109458933-109459317;NETCAGE	0	0	0	0	0	0	0	0	0	0	0	0	0	0	1	0	0	0	0	0	0	0	0	0
chr1:109463758-109464198;NETCAGE	0	0	0	0	0	0	0	0	0	0	0	0	0	0	1	0	0	0	0	0	1	0	0	0
chr1:109468057-109468447;iPS_RCS	1	1	3	0	2	0	1	1	2	0	1	0	8	2	4	2	1	3	1	1	2	3	2	0
chr1:109469350-109469540;FANTOM	2	0	0	0	0	0	0	0	0	0	0	0	0	0	0	0	0	0	0	0	0	0	0	0
chr1:109470208-109470715;NETCAGE	0	0	0	0	0	0	0	0	0	0	0	0	0	0	0	0	0	0	0	0	1	0	0	1
chr1:109477922-109478253;NETCAGE	0	0	0	0	0	1	0	0	0	0	0	0	0	1	0	0	1	0	1	0	0	1	0	1
chr1:109480554-109480810;NETCAGE	0	0	0	0	0	0	0	0	0	0	0	0	0	0	1	0	0	0	0	0	0	0	0	0
chr1:109499781-109500180;FANTOM	0	0	1	1	0	0	0	0	0	0	0	0	0	0	0	0	0	0	0	0	0	0	0	1
chr1:109572587-109572654;FANTOM	0	1	0	0	0	0	0	1	0	0	0	0	0	1	0	0	1	0	0	1	0	1	0	0
chr1:109643226-109643511;iPS_RCS	1	2	0	2	3	3	1	1	2	1	1	3	5	6	7	6	11	3	2	5	12	4	5	6
chr1:109643596-109643741;iPS_RCS	1	0	0	2	2	0	0	0	0	0	0	0	1	3	1	0	3	2	0	0	3	1	1	0
chr1:109693905-109693990;FANTOM	0	0	0	0	0	0	0	0	0	0	0	0	0	0	0	0	0	0	0	0	0	0	2	0
chr1:109784080-109784425;FANTOM	0	0	0	0	1	2	2	1	1	0	0	1	0	0	0	0	0	0	0	1	1	1	0	0
chr1:109784485-109785163;NETCAGE	0	0	1	0	1	0	0	0	0	0	0	0	0	0	0	1	0	0	1	0	0	0	0	0
chr1:109785469-109785865;NETCAGE	0	0	0	0	0	0	0	0	0	0	0	0	0	0	0	1	0	0	0	0	0	0	0	0
chr1:109788290-109788399;NETCAGE	0	1	0	0	0	0	2	1	1	2	0	1	2	1	0	1	0	1	1	0	1	1	3	0
chr1:109791149-109791317;NETCAGE	2	0	0	0	0	0	0	0	0	0	0	0	0	0	0	0	0	0	0	0	0	0	0	0
chr1:109796471-109796654;iPS_RCS	0	0	0	0	0	0	0	0	0	0	0	0	0	0	0	0	0	1	1	2	1	0	0	0
chr1:109797158-109797528;iPS_RCS	0	0	0	0	0	0	0	0	0	0	0	0	0	0	0	0	0	4	0	0	0	0	0	0
chr1:109797972-109798612;NETCAGE	0	0	1	0	0	0	0	0	1	2	0	0	2	2	0	1	2	2	0	4	2	0	1	2
chr1:109800134-109800539;FANTOM	0	0	0	1	0	0	0	0	0	0	0	0	1	0	0	0	0	0	1	0	0	2	0	1
chr1:109802696-109802890;FANTOM	0	0	0	0	1	2	0	0	1	0	0	1	0	0	0	0	1	0	0	0	0	0	0	0
chr1:109826877-109827165;iPS_RCS	0	3	7	0	1	1	2	0	0	0	2	2	0	0	0	0	1	0	0	0	0	0	0	0
chr1:109913179-109913623;FANTOM	0	0	0	0	0	0	0	0	0	0	0	0	0	0	1	0	0	0	0	0	0	0	0	0
chr1:109933790-109934137;FANTOM	0	0	0	0	0	0	0	0	0	0	0	0	0	0	0	0	0	0	0	0	1	0	0	0
chr1:109938897-109939079;FANTOM	0	1	0	0	0	0	0	0	0	0	0	0	0	0	0	0	0	0	0	0	0	0	0	0
chr1:110106830-110107139;iPS_RCS	0	0	0	0	1	1	0	0	0	0	2	2	0	0	0	0	0	1	0	0	0	0	0	0
chr1:110160052-110160461;FANTOM	0	0	1	1	0	0	0	0	0	0	2	0	3	0	0	1	0	0	0	0	0	0	0	1
chr1:110269754-110270351;NETCAGE	2	0	2	0	0	3	2	0	1	0	0	1	0	0	0	0	0	0	0	0	0	0	0	0
chr1:110275538-110275709;NETCAGE	0	0	0	0	0	0	0	0	0	0	0	0	0	1	0	0	0	0	0	0	0	0	0	0
chr1:110281306-110281673;NETCAGE	0	0	0	0	0	0	0	0	0	0	1	0	0	0	0	0	0	0	0	0	0	0	0	0
chr1:110320163-110320291;FANTOM	0	0	0	0	0	2	0	0	0	1	0	1	0	1	0	0	1	1	1	0	0	0	0	0
chr1:110325414-110325555;iPS_RCS	2	1	0	1	1	1	0	0	4	0	3	1	0	0	0	0	0	0	0	0	0	0	0	0
chr1:110326084-110326501;NETCAGE	0	1	0	0	1	0	0	0	0	0	0	0	2	0	1	0	0	0	1	0	1	0	0	0
chr1:110333273-110333688;FANTOM	0	0	0	0	0	0	0	0	0	0	0	0	0	0	0	0	1	0	0	0	0	0	0	0
chr1:110334849-110335164;FANTOM	2	1	3	1	4	2	0	0	1	2	2	0	7	11	8	5	7	3	6	3	6	6	10	5
chr1:110363861-110364229;FANTOM	0	0	0	0	0	0	0	0	0	0	0	0	0	0	0	0	0	0	0	0	1	0	0	0
chr1:110406868-110407271;FANTOM	0	0	0	0	0	0	0	0	0	0	0	0	0	1	0	0	1	0	0	0	0	0	0	0
chr1:110420039-110420145;FANTOM	0	0	0	0	0	0	0	0	0	0	1	0	0	0	0	0	0	0	0	0	0	0	0	0
chr1:110438276-110438910;FANTOM	0	0	0	0	0	0	0	0	0	0	0	0	1	0	0	0	0	0	0	0	0	0	0	0
chr1:110448900-110449220;FANTOM	0	1	0	0	0	0	0	0	0	0	0	0	0	0	0	0	0	0	0	0	0	0	0	0
chr1:110454846-110455290;FANTOM	0	0	1	0	0	0	0	1	0	0	0	0	0	1	1	3	2	0	0	0	1	2	0	1
chr1:110502633-110502891;FANTOM	0	0	0	0	0	0	0	0	0	0	0	0	0	0	0	0	1	1	0	0	1	0	1	0
chr1:110672728-110673048;FANTOM	0	1	0	0	1	0	0	0	0	0	0	2	0	0	0	0	1	0	1	1	1	0	0	0
chr1:110679610-110679809;NETCAGE	0	0	2	0	0	0	0	0	0	0	0	0	0	0	1	1	2	1	3	0	2	1	1	0
chr1:110694968-110695154;FANTOM	0	0	0	0	0	0	0	0	0	0	0	0	0	0	0	0	0	1	0	0	0	0	0	0
chr1:110711375-110711549;FANTOM	0	0	0	0	0	0	0	0	0	0	1	0	0	0	0	0	0	0	0	0	0	0	0	0
chr1:110771089-110771434;NETCAGE	0	0	0	0	1	1	0	0	0	0	0	0	0	0	0	0	0	1	0	0	1	0	0	0
chr1:110782278-110782640;NETCAGE	2	0	2	0	0	0	0	0	0	0	0	1	0	2	0	0	0	0	2	0	3	0	0	0
chr1:110879130-110879445;FANTOM	0	0	0	0	0	0	0	0	0	0	0	0	0	1	0	0	0	0	0	0	0	0	0	0
chr1:110899220-110899623;NETCAGE	0	0	0	0	0	0	0	0	0	1	1	0	0	0	2	1	0	1	0	0	0	0	0	0
chr1:110927812-110928210;FANTOM	0	0	0	0	0	0	0	0	0	0	0	0	0	0	0	0	0	0	0	0	0	0	1	0
chr1:110963862-110964269;FANTOM	0	0	0	0	0	0	0	0	1	0	0	0	0	0	0	0	0	0	0	0	0	0	0	0
chr1:110976504-110976901;FANTOM	0	0	0	0	0	0	0	0	0	0	0	0	0	1	0	0	0	0	0	1	0	0	0	0
chr1:111163364-111163623;FANTOM	0	0	0	0	0	0	0	0	0	0	1	0	0	0	0	0	0	0	0	0	0	0	0	0
chr1:111178912-111179243;FANTOM	0	1	0	0	0	0	0	0	0	1	1	0	1	0	0	0	0	0	0	0	0	0	0	0
chr1:111505619-111506006;iPS_RCS	0	0	0	0	0	0	0	0	0	0	0	0	0	0	2	0	0	0	1	0	0	2	1	0
chr1:111644818-111645067;NETCAGE	0	0	0	1	0	0	1	0	0	0	0	0	2	3	4	0	0	0	1	1	2	1	2	0
chr1:111681105-111681366;NETCAGE	0	1	0	1	0	0	0	0	0	0	0	1	1	0	0	0	0	0	0	0	1	1	0	0
chr1:111735402-111735659;FANTOM	0	0	0	0	0	0	0	0	0	0	0	0	0	0	0	0	0	0	0	0	0	1	0	0
chr1:111757482-111757860;FANTOM	0	1	0	0	0	0	0	0	0	0	0	0	0	2	0	0	0	1	0	1	0	0	0	0
chr1:111758440-111759106;FANTOM	0	0	0	0	1	0	0	1	0	0	0	0	0	0	0	0	0	0	0	0	0	0	0	0
chr1:111765632-111765748;NETCAGE	0	0	0	1	0	0	0	0	0	0	0	0	0	0	0	0	0	0	0	0	0	0	0	0
chr1:111771200-111771373;NETCAGE	0	0	0	0	0	0	0	0	0	0	0	0	0	0	0	0	0	0	1	1	0	0	1	0
chr1:111907408-111907629;iPS_RCS	0	1	2	1	1	3	0	2	1	1	2	0	1	0	0	0	0	1	0	0	0	0	1	0
chr1:112013331-112014031;FANTOM	0	0	0	0	0	1	0	0	0	0	0	0	1	2	1	0	2	0	0	0	0	0	0	0
chr1:112050460-112050549;iPS_RCS	0	1	0	0	0	0	0	0	0	0	2	1	3	0	2	0	0	1	1	0	1	0	1	1
chr1:112050903-112051044;iPS_RCS	1	1	2	1	0	0	0	1	1	1	2	1	2	3	2	2	2	4	3	2	6	3	2	2
chr1:112058803-112059167;FANTOM	0	0	0	0	0	1	0	0	0	0	0	0	0	0	0	0	0	0	0	0	0	1	1	0
chr1:112078528-112078792;FANTOM	0	0	0	0	0	0	0	0	0	0	0	0	0	0	0	0	0	0	0	0	2	0	0	0
chr1:112135698-112135869;FANTOM	0	0	0	0	1	0	0	0	0	0	0	0	0	0	0	0	0	0	0	0	0	0	1	0
chr1:112158836-112159211;NETCAGE	0	0	0	0	0	0	0	0	0	0	0	0	1	0	0	0	0	0	0	0	0	1	0	0
chr1:112163412-112163797;FANTOM	0	0	0	0	0	0	0	0	0	0	0	0	0	0	0	1	1	0	0	0	0	1	0	0
chr1:112163826-112164071;FANTOM	0	0	0	0	1	0	0	0	0	0	0	0	0	0	1	0	0	0	0	0	0	0	1	0
chr1:112260748-112261204;NETCAGE	0	0	0	0	0	0	0	0	0	0	1	0	0	0	1	0	1	0	0	0	0	0	0	0
chr1:112275983-112276247;iPS_RCS	1	0	0	0	0	0	0	0	0	0	0	0	10	9	1	6	13	3	7	0	16	4	18	6
chr1:112286281-112286588;FANTOM	0	0	0	0	0	0	0	0	0	0	0	1	0	0	0	0	0	0	0	0	0	0	0	0
chr1:112291453-112291811;FANTOM	0	0	0	0	0	1	0	0	1	0	0	0	1	0	0	0	0	1	0	0	0	0	0	0
chr1:112566442-112566696;NETCAGE	0	0	0	0	1	0	0	0	0	0	0	0	0	0	1	0	0	0	0	1	1	0	0	1
chr1:112918897-112919196;FANTOM	0	1	0	1	2	0	3	0	1	0	1	1	0	2	0	0	0	0	1	0	0	0	0	0
chr1:112933461-112933759;NETCAGE	0	1	0	1	1	0	2	0	2	0	0	1	1	0	1	1	0	0	1	0	1	2	1	0
chr1:113007125-113007595;NETCAGE	0	0	0	0	0	0	1	0	0	0	0	0	0	0	0	0	0	0	0	0	0	0	0	0
chr1:113013577-113014004;FANTOM	0	0	0	0	0	0	0	0	0	0	0	0	0	0	0	0	0	0	0	0	0	1	0	0
chr1:113045318-113045599;FANTOM	0	0	0	0	1	0	0	0	0	0	0	0	0	1	0	0	0	0	0	0	0	0	0	0
chr1:113072370-113072489;FANTOM	0	0	0	0	0	0	0	0	0	1	0	1	0	0	0	0	0	0	0	0	1	0	0	0
chr1:113164423-113164799;NETCAGE	0	0	0	0	0	0	0	0	0	0	0	0	0	0	0	0	0	0	0	0	0	1	0	0
chr1:113360510-113360801;iPS_RCS	2	0	2	2	1	1	1	3	2	0	6	1	0	0	0	0	0	0	0	0	0	0	0	0
chr1:113364461-113364650;iPS_RCS	2	3	3	0	2	3	1	3	0	5	1	3	0	0	0	0	0	0	0	0	0	0	0	0
chr1:113394964-113395159;FANTOM	1	0	3	0	0	0	0	1	0	1	1	0	0	0	0	0	0	0	0	0	0	0	0	0
chr1:113516337-113516552;NETCAGE	1	0	0	0	0	0	0	0	0	1	0	0	0	0	0	1	0	0	0	0	0	0	0	0
chr1:113584893-113585079;FANTOM	4	4	1	1	3	0	2	2	1	3	1	1	0	0	0	0	0	0	0	0	0	0	0	0
chr1:113683682-113683919;FANTOM	0	0	0	0	0	0	0	0	0	0	0	0	0	0	0	1	0	0	0	0	0	0	0	0
chr1:113734243-113734639;FANTOM	0	0	0	1	0	0	0	0	0	0	0	0	0	0	0	0	0	0	0	0	0	0	0	0
chr1:113749740-113749969;NETCAGE	0	0	0	0	0	1	0	0	0	0	0	0	0	0	0	0	0	0	0	0	0	0	0	0
chr1:113798385-113798526;NETCAGE	0	0	0	0	0	1	1	0	0	0	0	0	0	0	0	0	0	0	0	0	0	0	0	0
chr1:113932415-113932748;FANTOM	0	0	0	2	2	1	3	0	0	0	1	0	1	0	1	3	0	0	0	0	1	1	3	0
chr1:113949729-113949849;FANTOM	0	0	0	0	0	0	0	0	0	0	0	0	1	1	0	0	0	0	1	1	1	0	1	0
chr1:114205596-114205911;NETCAGE	0	0	0	0	0	0	0	0	0	0	0	0	0	0	0	0	0	0	0	0	1	0	0	0
chr1:114220549-114220784;NETCAGE	0	0	0	0	0	0	0	0	0	0	0	0	0	0	0	0	0	0	0	0	0	0	1	0
chr1:114231354-114232076;NETCAGE	1	0	1	0	0	1	2	0	0	0	0	0	1	3	4	0	0	3	1	0	0	4	1	0
chr1:114232168-114232334;NETCAGE	0	0	0	0	0	0	0	0	0	0	0	0	0	0	0	0	1	0	0	0	0	1	0	1
chr1:114236415-114236760;FANTOM	1	0	0	0	0	0	0	0	0	0	0	0	0	1	0	0	0	0	0	0	0	0	0	0
chr1:114328815-114329023;NETCAGE	0	0	0	1	0	0	0	0	0	0	0	0	0	0	0	0	0	0	0	0	0	0	0	0
chr1:114329276-114329691;NETCAGE	0	0	0	0	0	0	0	0	0	0	0	0	0	0	0	0	0	0	1	0	0	0	0	0
chr1:114330244-114331007;NETCAGE	0	0	0	0	0	0	0	1	0	1	0	0	0	0	0	0	0	1	0	0	0	0	0	0
chr1:114332657-114333655;NETCAGE	0	0	0	0	0	0	1	0	0	1	1	1	0	1	1	0	0	0	0	1	0	1	0	0
chr1:114435355-114436238;NETCAGE	0	1	1	1	1	1	0	2	1	0	2	1	2	0	2	2	0	1	0	0	1	0	0	0
chr1:114477404-114477721;FANTOM	2	0	0	0	0	1	0	0	0	0	0	1	1	0	0	1	0	0	0	0	0	0	0	0
chr1:114566046-114566240;iPS_RCS	1	1	2	1	3	3	6	4	2	3	1	2	0	2	0	2	1	3	1	1	0	5	3	3
chr1:114575620-114575801;FANTOM	0	2	2	1	1	0	0	1	0	0	0	0	0	0	0	0	0	0	0	0	0	0	0	0
chr1:114575884-114576155;iPS_RCS	5	11	12	9	4	4	3	10	5	2	4	2	0	0	0	0	0	0	0	0	0	0	0	0
chr1:114576701-114577036;FANTOM	0	0	1	0	0	1	0	0	0	0	0	0	0	0	0	0	0	0	0	0	0	0	0	0
chr1:114577619-114577844;FANTOM	2	6	3	2	5	4	2	2	0	1	1	4	0	0	0	0	0	0	0	0	0	0	0	0
chr1:114579707-114580105;iPS_RCS	0	1	2	1	1	0	0	1	0	0	0	0	0	0	0	0	0	0	0	0	0	0	0	0
chr1:114580483-114580881;iPS_RCS	3	3	3	1	1	0	0	1	1	0	1	0	0	0	0	0	0	0	0	0	0	0	0	0
chr1:114672787-114673160;iPS_RCS	13	17	6	5	3	6	7	4	8	6	7	0	2	1	1	0	2	0	1	2	0	1	2	0
chr1:114997819-114998047;FANTOM	0	0	0	0	0	1	0	0	0	0	0	0	0	0	0	0	0	0	0	0	0	0	0	0
chr1:115052481-115052766;FANTOM	2	5	0	0	3	4	4	1	1	0	3	3	26	7	16	5	10	5	7	10	7	7	12	6
chr1:115055760-115056159;NETCAGE	0	0	0	0	0	0	0	0	0	0	0	0	0	0	0	0	0	1	0	0	0	0	0	0
chr1:115296637-115296935;FANTOM	0	0	0	0	0	0	0	0	1	0	0	0	1	0	0	0	0	0	0	1	0	0	0	0
chr1:115445129-115445499;FANTOM	4	0	2	0	1	2	2	2	1	0	2	0	0	2	1	0	0	0	0	0	2	1	0	0
chr1:115599160-115599367;iPS_RCS	0	0	0	0	2	0	0	0	0	0	2	0	3	1	0	1	0	0	0	0	3	0	1	1
chr1:115627657-115627928;FANTOM	0	0	0	0	0	0	0	0	0	0	0	0	0	0	0	0	0	0	0	0	1	0	1	0
chr1:115629152-115629329;FANTOM	0	0	0	0	1	0	0	0	0	0	0	0	0	0	0	0	0	0	0	0	0	0	0	0
chr1:115641281-115641604;FANTOM	0	0	0	0	0	0	0	0	0	0	0	0	0	0	1	0	0	0	1	1	2	0	0	0
chr1:116039640-116039989;FANTOM	0	0	0	0	0	0	0	0	0	0	0	0	0	0	0	0	0	1	0	0	1	1	0	0
chr1:116088478-116088732;FANTOM	2	0	0	0	2	0	1	0	1	0	0	0	4	0	0	0	1	1	1	2	2	0	0	0
chr1:116191640-116192015;iPS_RCS	2	0	0	0	0	0	0	1	0	0	0	0	1	0	1	0	0	0	0	0	0	1	0	0
chr1:116192575-116192950;FANTOM	1	0	0	1	0	0	0	1	0	0	0	0	2	0	0	0	0	1	0	0	1	1	0	1
chr1:116197142-116197487;NETCAGE	0	0	0	0	0	0	0	0	1	0	0	0	0	0	1	0	1	0	0	0	0	0	1	1
chr1:116216757-116216861;iPS_RCS	0	0	0	0	0	0	0	0	0	0	0	0	2	0	0	0	0	0	0	0	2	0	0	0
chr1:116219860-116220069;iPS_RCS	0	2	0	0	0	0	0	0	0	0	0	0	24	7	10	16	26	11	12	7	18	26	14	15
chr1:116229011-116229265;NETCAGE	1	0	1	0	2	0	0	0	1	0	0	0	0	1	2	2	0	0	2	0	0	0	0	1
chr1:116255667-116256286;NETCAGE	0	0	0	0	0	0	0	0	0	0	1	0	0	0	0	0	0	0	0	0	0	0	0	0
chr1:116257331-116257849;NETCAGE	0	0	0	0	0	0	0	0	0	0	0	0	0	0	0	0	0	0	2	0	0	1	0	0
chr1:116291092-116291253;iPS_RCS	0	0	1	0	0	0	0	0	0	0	0	0	2	0	0	0	1	0	1	0	0	0	1	1
chr1:116370977-116371565;FANTOM	0	0	1	0	0	1	0	0	0	1	1	1	4	4	4	2	4	0	3	3	7	1	2	1
chr1:116372018-116372145;NETCAGE	0	0	0	0	0	0	0	0	0	0	0	0	0	0	0	0	0	0	0	0	1	0	0	0
chr1:116520279-116520650;FANTOM	0	0	0	0	0	0	0	0	0	0	0	0	0	1	0	0	0	0	0	0	0	0	1	0
chr1:116694646-116694883;FANTOM	1	0	0	0	0	1	0	0	0	0	0	0	1	3	0	1	1	1	3	4	5	6	1	1
chr1:116854653-116855217;NETCAGE	0	0	0	0	0	0	0	0	0	0	0	0	0	0	0	0	1	0	0	0	0	0	0	0
chr1:116918317-116918655;FANTOM	0	1	0	0	0	0	0	0	0	0	0	0	1	0	0	0	0	0	0	0	0	0	0	0
chr1:116918925-116919548;FANTOM	2	0	1	1	0	2	1	0	0	0	0	1	3	1	2	0	3	2	0	0	1	3	1	0
chr1:116920378-116921129;FANTOM	0	0	0	0	0	0	0	2	0	0	0	0	0	0	0	0	0	0	1	0	0	0	0	0
chr1:116923407-116923493;FANTOM	0	0	0	0	0	1	0	0	0	0	0	0	0	0	0	0	0	0	0	0	0	0	0	0
chr1:117030831-117031034;FANTOM	0	0	0	0	0	0	0	0	0	0	0	0	1	0	0	0	1	0	4	2	3	1	1	0
chr1:117032033-117032296;FANTOM	0	0	0	0	0	0	0	0	0	0	0	0	0	0	0	0	0	1	0	0	0	0	0	0
chr1:117040346-117040781;FANTOM	0	0	0	0	0	0	0	0	0	0	0	0	0	2	0	0	0	0	0	0	0	0	0	0
chr1:117074509-117074935;FANTOM	0	0	0	0	0	1	0	0	0	0	0	0	0	0	0	0	0	0	0	0	0	0	0	0
chr1:117080047-117080432;FANTOM	0	0	0	0	0	0	0	0	0	0	0	0	0	0	0	0	0	0	0	0	0	0	1	0
chr1:117100772-117101124;FANTOM	0	0	0	0	0	0	1	0	0	0	0	0	0	1	0	0	0	0	0	0	0	0	0	0
chr1:117110819-117111247;FANTOM	0	0	0	0	0	0	0	0	0	0	0	0	0	0	0	0	0	0	0	0	0	0	2	0
chr1:117112460-117112738;FANTOM	0	0	0	0	0	0	1	0	0	0	0	0	0	0	0	0	0	0	0	0	1	1	0	0
chr1:117130518-117130699;FANTOM	0	0	0	0	0	0	0	0	0	0	0	0	0	0	0	0	0	0	1	0	0	0	0	0
chr1:117132073-117132239;FANTOM	0	0	0	0	0	0	0	0	0	0	1	0	0	0	0	0	0	0	0	0	0	0	0	0
chr1:117169735-117170114;FANTOM	0	0	1	0	0	0	0	0	0	0	0	0	1	0	1	2	3	2	7	2	0	1	1	1
chr1:117230429-117230563;NETCAGE	0	0	0	0	0	0	0	0	0	0	0	0	0	0	1	0	0	0	0	0	0	0	0	0
chr1:117305811-117306472;FANTOM	0	0	0	0	0	0	0	0	0	0	0	0	0	0	0	0	0	1	1	0	0	0	0	0
chr1:117359174-117359463;FANTOM	0	0	0	0	0	0	0	0	0	0	0	0	0	0	1	0	0	0	0	0	0	0	0	0
chr1:117367696-117367920;FANTOM	0	1	1	0	0	0	1	0	1	1	3	1	0	0	0	1	0	0	0	0	0	0	1	1
chr1:117368438-117368774;FANTOM	0	0	0	0	0	0	0	0	0	0	0	0	1	0	2	0	0	0	1	0	0	0	0	0
chr1:117398590-117398765;iPS_RCS	0	0	2	0	0	0	0	0	0	0	0	0	0	2	1	0	0	0	3	0	0	0	0	0
chr1:117421623-117422042;iPS_RCS	4	2	3	1	3	8	3	5	0	4	3	2	8	25	15	15	32	16	17	7	21	19	2	8
chr1:117422443-117422644;FANTOM	0	0	0	0	0	0	0	0	0	0	0	0	0	0	0	2	1	0	0	0	0	0	0	0
chr1:117493512-117493635;FANTOM	0	0	0	0	0	1	0	0	0	0	0	0	0	1	0	0	1	0	0	0	0	0	0	0
chr1:117515350-117515731;NETCAGE	0	1	0	0	0	1	0	0	2	1	0	0	0	1	2	0	0	0	1	0	1	0	0	0
chr1:117811191-117812019;NETCAGE	4	2	3	2	1	6	2	3	4	2	2	3	0	0	1	0	0	0	0	0	0	0	0	0
chr1:117814674-117814878;FANTOM	4	3	11	4	6	5	7	3	2	2	3	3	0	0	0	0	0	0	0	0	0	0	1	0
chr1:117889057-117889441;NETCAGE	0	0	1	0	2	0	0	0	1	0	1	0	0	0	0	0	0	0	0	0	0	0	0	0
chr1:117900743-117900970;NETCAGE	0	2	0	1	0	1	0	0	1	2	0	0	0	0	0	0	1	0	0	0	0	1	0	0
chr1:118149666-118149968;NETCAGE	0	1	0	0	0	0	0	0	0	0	0	0	0	0	0	0	1	0	0	0	0	0	0	0
chr1:118181487-118181634;iPS_RCS	0	0	0	0	0	0	0	0	0	0	0	0	1	1	1	0	2	3	0	0	0	1	1	1
chr1:118203607-118204114;FANTOM	0	0	0	0	1	0	0	0	0	0	0	0	0	0	0	0	0	0	0	0	0	0	0	0
chr1:118471536-118471667;iPS_RCS	1	4	4	1	5	1	3	1	3	1	3	1	16	23	9	10	7	5	12	5	13	17	11	9
chr1:118473113-118473341;NETCAGE	0	2	0	0	1	1	0	2	0	0	0	0	2	0	3	1	0	0	1	0	0	3	3	0
chr1:119106954-119107161;iPS_RCS	0	0	0	0	0	0	0	0	0	0	0	0	3	0	2	0	0	0	1	0	2	0	0	0
chr1:119401140-119401399;FANTOM	0	0	0	0	0	0	0	0	0	0	0	0	0	0	0	0	0	0	0	0	0	0	1	0
chr1:119503304-119503581;FANTOM	0	0	0	0	0	0	0	0	1	0	0	0	0	0	0	0	0	0	0	0	0	0	0	0
chr1:119526348-119526895;FANTOM	0	0	0	0	0	0	0	0	0	0	0	0	0	0	0	1	0	0	1	0	0	0	0	0
chr1:119720459-119720878;NETCAGE	0	0	0	0	0	0	0	0	0	0	0	0	0	0	1	1	1	1	1	0	0	1	2	1
chr1:119793907-119794197;NETCAGE	0	0	0	0	0	0	0	0	0	0	0	0	1	0	0	0	0	0	0	0	0	0	0	0
chr1:119834292-119834748;NETCAGE	0	0	0	0	0	0	0	0	0	0	0	0	1	0	0	1	0	0	1	0	0	1	1	0
chr1:119841330-119841637;NETCAGE	0	0	0	0	0	0	0	0	0	0	0	0	0	0	0	0	1	0	0	0	0	0	0	0
chr1:119866360-119866614;NETCAGE	0	0	0	0	0	0	0	0	0	0	0	0	0	0	1	0	0	0	0	0	0	1	0	0
chr1:119890584-119890857;NETCAGE	0	0	0	0	1	0	0	0	0	0	0	0	0	0	0	0	0	0	0	0	0	0	0	0
chr1:120052717-120053071;FANTOM	0	0	0	0	0	1	0	0	0	0	0	0	0	0	0	0	0	0	0	0	0	0	0	0
chr1:120180868-120181132;FANTOM	0	0	0	0	0	0	0	0	0	0	1	0	0	0	0	0	0	0	0	0	0	0	0	0
chr1:120188395-120188927;FANTOM	3	1	4	1	6	1	2	2	4	0	2	2	2	1	1	0	0	0	0	2	1	1	1	1
chr1:120189407-120189853;NETCAGE	0	0	2	0	1	1	1	0	1	2	1	0	0	1	0	1	0	2	1	1	0	0	0	0
chr1:120255895-120256325;FANTOM	1	0	0	0	0	0	0	3	0	0	0	1	5	2	5	7	3	1	7	3	8	8	3	3
chr1:120256416-120256750;NETCAGE	1	4	2	1	1	0	1	1	0	0	1	1	3	3	5	1	2	1	5	3	6	2	2	3
chr1:120275491-120275880;FANTOM	1	4	3	2	3	0	1	1	1	0	5	2	0	0	5	3	2	1	2	0	1	1	3	0
chr1:120522584-120522788;NETCAGE	0	0	0	0	0	0	0	0	0	0	0	0	2	0	1	1	0	0	0	0	1	1	0	0
chr1:120530218-120530524;FANTOM	0	0	0	0	0	0	0	0	0	0	0	0	0	0	0	0	0	0	1	0	1	0	0	0
chr1:120530787-120531205;FANTOM	0	0	0	0	0	0	1	0	0	0	0	0	0	0	0	0	0	1	0	0	0	0	0	2
chr1:120547180-120547604;NETCAGE	0	1	0	0	0	0	0	0	1	0	0	0	0	0	0	0	0	0	0	0	0	1	0	0
chr1:120603993-120604385;NETCAGE	0	1	0	0	0	0	0	0	0	0	0	0	0	0	0	0	0	0	0	0	2	0	0	0
chr1:120607153-120607333;FANTOM	0	0	0	0	0	0	0	0	0	0	0	0	0	0	0	1	0	0	0	0	0	0	0	0
chr1:120608824-120609208;FANTOM	0	0	0	0	0	0	0	1	0	0	0	0	0	0	0	0	0	0	0	0	0	0	0	0
chr1:121154332-121154613;FANTOM	0	0	0	0	0	0	0	0	0	0	0	0	0	0	0	1	0	0	0	1	0	0	0	0
chr1:121484641-121484775;iPS_RCS	2	5	7	0	1	0	0	0	0	0	4	0	1	0	0	0	0	0	2	0	1	0	0	0
chr1:121485082-121485212;FANTOM	8	10	8	0	0	0	0	0	0	1	0	0	1	1	0	0	0	1	1	1	0	0	0	0
chr1:142536204-142536464;FANTOM	0	0	0	0	0	0	0	0	0	0	0	0	0	0	0	1	0	0	0	0	0	0	0	0
chr1:142538903-142539547;FANTOM	0	0	0	0	0	0	0	0	0	0	0	0	0	0	0	0	0	0	0	0	1	0	0	0
chr1:143277957-143278243;NETCAGE	1	0	0	0	0	0	0	0	0	0	0	0	0	0	0	0	0	0	0	0	0	0	0	0
chr1:144009977-144010738;FANTOM	1	0	0	0	1	0	0	0	0	0	0	0	0	1	1	1	3	3	1	1	3	1	4	1
chr1:144010792-144010838;NETCAGE	0	0	0	0	3	0	1	0	0	1	0	1	1	5	4	2	8	3	4	3	4	4	4	2
chr1:144533608-144534399;iPS_RCS	397	388	523	322	507	362	680	567	580	239	273	214	2063	956	1038	476	736	411	931	897	1793	327	208	179
chr1:144536201-144536370;FANTOM	0	0	0	0	0	0	0	0	0	0	0	0	0	0	0	0	0	0	0	0	0	0	1	0
chr1:144912694-144913065;FANTOM	0	0	0	0	0	0	0	0	0	0	0	0	0	0	0	0	0	0	0	0	0	0	0	1
chr1:144927217-144927550;FANTOM	1	0	0	0	0	0	0	0	0	0	0	0	0	0	0	0	0	0	0	0	0	0	0	0
chr1:144933399-144933744;NETCAGE	0	0	0	0	0	1	0	0	0	0	0	0	0	0	0	0	1	0	0	0	0	0	0	0
chr1:144941125-144941602;FANTOM	0	2	2	1	3	2	3	0	0	1	1	0	13	11	2	1	2	1	4	0	2	2	2	5
chr1:144983319-144983667;NETCAGE	0	0	0	0	0	0	0	0	0	0	0	0	0	0	0	0	0	1	0	0	0	0	0	0
chr1:144986415-144987071;FANTOM	0	0	0	0	0	0	0	0	0	0	0	0	0	0	1	0	0	0	0	0	0	0	0	0
chr1:144987154-144987391;FANTOM	0	0	0	0	0	0	0	0	0	0	0	0	0	0	0	0	0	0	1	0	0	1	0	1
chr1:144992085-144992577;NETCAGE	0	0	0	0	0	0	0	0	0	0	0	0	0	0	0	0	0	0	0	0	0	0	0	1
chr1:144997731-144998274;NETCAGE	0	0	0	0	0	0	0	0	0	0	0	0	1	0	1	0	0	0	0	3	0	0	0	0
chr1:145000077-145000849;FANTOM	0	2	0	0	0	0	0	0	0	0	0	0	5	3	1	0	0	2	1	1	0	0	2	1
chr1:145004446-145004804;FANTOM	0	0	0	0	0	0	1	0	0	0	0	0	0	0	0	0	0	0	0	0	0	0	0	0
chr1:145005016-145005394;FANTOM	0	1	0	0	0	0	1	0	0	0	0	0	0	0	2	0	2	0	0	0	0	0	0	1
chr1:145009158-145009716;FANTOM	1	0	0	0	0	0	0	0	0	0	0	0	0	0	0	1	1	0	0	0	0	0	0	0
chr1:145010250-145010641;NETCAGE	0	0	0	0	1	0	0	0	0	0	0	0	0	0	0	0	0	0	0	1	0	0	0	0
chr1:145012331-145013054;FANTOM	0	0	0	0	0	0	0	0	0	0	0	1	0	0	0	0	1	1	2	0	2	0	1	0
chr1:145023690-145024549;FANTOM	0	0	0	0	0	0	0	0	0	0	0	0	1	0	0	1	0	0	0	1	0	0	1	0
chr1:145054975-145055306;FANTOM	0	0	0	0	0	0	0	0	0	0	0	0	0	0	0	1	1	0	0	0	0	0	0	0
chr1:145090155-145090603;FANTOM	1	0	0	0	0	0	0	0	0	0	1	0	0	0	0	0	0	0	0	0	0	0	0	0
chr1:145092407-145092679;iPS_RCS	5	2	9	2	4	0	1	0	2	3	3	4	1	0	5	1	1	0	2	1	3	4	3	0
chr1:145113904-145114998;FANTOM	0	0	1	1	0	0	0	0	0	0	0	0	0	0	1	0	2	0	2	0	0	0	0	0
chr1:145195834-145196197;FANTOM	0	0	0	4	1	2	1	4	2	2	1	3	0	0	1	3	0	2	0	1	0	1	0	0
chr1:145217044-145217493;NETCAGE	0	0	0	0	0	0	0	0	0	0	0	0	0	0	1	0	0	0	0	0	0	0	1	0
chr1:145226678-145226829;FANTOM	0	0	0	0	0	0	0	0	0	0	0	0	0	0	1	0	0	0	0	0	0	0	0	0
chr1:145246111-145246360;NETCAGE	0	0	0	0	0	0	0	0	0	0	0	0	0	0	0	1	0	0	1	0	0	0	0	0
chr1:145396760-145397198;FANTOM	4	5	8	0	6	5	2	6	1	3	4	2	7	3	2	6	4	4	1	2	5	5	5	2
chr1:145437595-145437817;FANTOM	1	0	0	0	0	1	1	0	0	0	0	1	1	2	4	0	2	1	1	3	4	1	3	3
chr1:145447786-145447962;NETCAGE	0	0	0	0	0	0	0	0	0	0	0	0	0	0	1	0	0	0	0	0	0	0	0	0
chr1:145454760-145454851;FANTOM	0	0	0	0	0	0	0	0	0	0	0	0	0	0	0	0	0	1	0	0	0	0	1	0
chr1:145455274-145455755;iPS_RCS	7	2	4	0	3	1	3	1	1	3	2	4	16	11	5	6	8	9	3	5	8	8	3	4
chr1:145519496-145519624;FANTOM	0	1	1	0	0	0	1	0	0	0	0	0	1	0	2	1	0	0	0	0	0	1	0	0
chr1:145526651-145526817;FANTOM	1	0	0	1	0	0	0	0	0	0	0	0	0	0	0	0	0	0	0	0	0	0	0	0
chr1:145599598-145599945;NETCAGE	0	0	0	0	0	0	0	0	0	0	0	0	1	0	2	1	0	1	0	0	0	1	0	0
chr1:145640932-145641287;FANTOM	0	0	0	0	1	0	0	0	0	1	0	0	1	2	0	0	0	0	0	0	0	1	0	0
chr1:145757216-145757530;NETCAGE	0	0	0	0	1	0	0	0	0	0	0	0	0	0	1	0	0	0	0	0	0	0	0	0
chr1:146556037-146556605;iPS_RCS	185	203	248	245	461	316	408	369	413	403	530	362	1501	593	599	1175	1297	995	637	427	1074	1745	1254	964
chr1:146642229-146642700;NETCAGE	1	0	1	0	0	0	0	0	0	0	0	0	0	0	0	0	1	1	1	0	0	1	0	0
chr1:146670089-146670494;NETCAGE	0	0	0	0	0	0	0	0	0	0	0	0	0	0	0	0	0	0	0	0	0	1	0	0
chr1:146674382-146674899;NETCAGE	0	0	0	0	0	0	0	0	0	0	0	0	0	1	0	0	2	0	1	0	0	1	0	0
chr1:146681176-146681745;NETCAGE	0	0	0	0	0	0	0	0	0	0	0	0	0	0	0	0	0	0	0	0	0	2	0	0
chr1:146711811-146712191;NETCAGE	0	0	1	0	1	0	0	1	0	0	0	0	0	0	0	1	0	0	0	0	0	0	0	0
chr1:146750069-146750458;NETCAGE	0	0	0	0	0	0	0	0	0	0	0	0	0	1	0	0	0	1	0	0	0	1	1	0
chr1:146999335-146999532;FANTOM	0	0	1	1	0	0	1	1	0	0	2	0	1	0	0	0	1	0	0	0	3	0	0	0
chr1:147010961-147011177;FANTOM	0	0	0	0	0	0	0	0	0	0	0	0	0	0	0	0	0	0	0	0	1	0	0	0
chr1:147011538-147012039;FANTOM	0	0	0	0	0	0	0	0	0	0	0	0	0	0	2	1	4	0	0	0	4	1	0	1
chr1:147012349-147012550;FANTOM	0	0	1	1	3	0	3	1	2	0	1	0	1	0	3	1	0	1	2	1	3	1	2	0
chr1:147039768-147039974;iPS_RCS	3	2	7	0	3	6	3	1	2	1	4	2	0	0	0	0	0	0	0	0	0	0	0	0
chr1:147072641-147072971;FANTOM	0	0	1	1	1	2	0	1	5	1	1	0	9	3	5	2	2	1	4	1	3	0	1	3
chr1:147080043-147080251;FANTOM	1	0	0	0	0	1	0	0	0	1	1	0	2	1	1	0	0	0	0	1	3	1	2	0
chr1:147189197-147189465;FANTOM	0	0	0	0	0	0	0	0	0	0	0	0	0	0	0	1	0	0	0	0	0	0	0	0
chr1:147735467-147735996;iPS_RCS	462	538	794	345	615	365	765	725	719	590	800	604	516	340	440	368	512	366	380	342	536	711	564	434
chr1:147775754-147775884;FANTOM	1	0	1	1	1	2	5	3	3	1	0	2	0	0	5	1	1	1	2	0	2	0	0	1
chr1:147806842-147807437;iPS_RCS	107	123	151	96	193	141	231	231	221	179	210	167	322	186	268	219	263	182	178	151	293	427	274	237
chr1:147825273-147825748;FANTOM	1	0	1	0	0	0	0	0	0	0	0	1	1	1	0	0	0	0	0	0	0	0	0	0
chr1:148000017-148000099;iPS_RCS	0	0	3	0	0	0	0	1	1	0	2	0	5	2	1	0	1	1	0	0	1	0	0	0
chr1:148000468-148000804;iPS_RCS	8	18	16	23	21	12	9	9	6	10	9	9	8	4	6	8	8	6	2	5	6	4	7	4
chr1:148241055-148241546;iPS_RCS	558	478	713	665	1459	709	845	735	799	522	785	645	2818	1153	1315	2322	2562	1892	1183	1106	2365	2906	2212	1499
chr1:148532058-148532176;iPS_RCS	0	0	0	0	0	0	0	0	0	0	0	0	0	2	0	0	0	1	2	0	0	1	0	1
chr1:148931070-148931271;iPS_RCS	0	2	0	0	1	0	0	0	0	0	0	0	0	3	1	3	4	0	2	2	9	1	2	1
chr1:148945527-148945548;NETCAGE	1	1	0	1	0	0	0	2	0	0	0	0	1	1	0	0	0	0	0	0	1	2	0	0
chr1:149194268-149194662;iPS_RCS	6	2	10	17	39	17	0	2	1	1	0	1	5	0	2	4	6	2	3	0	0	0	0	0
chr1:149215297-149215702;iPS_RCS	30	36	49	59	106	81	27	28	25	14	13	10	12	11	14	42	39	38	8	8	6	10	6	5
chr1:149222771-149223127;FANTOM	0	0	0	0	0	0	1	1	0	0	0	0	1	0	0	2	1	3	0	1	1	0	1	1
chr1:149224232-149224632;iPS_RCS	20	31	35	18	37	27	26	22	28	28	29	16	45	46	52	73	86	53	51	39	56	63	56	40
chr1:149283498-149283835;NETCAGE	2	0	1	1	3	0	2	3	0	0	1	0	3	2	1	0	0	0	0	0	1	0	0	0
chr1:149817104-149817604;iPS_RCS	5	3	1	1	5	2	6	3	2	1	4	5	0	3	0	3	3	3	4	1	2	2	2	1
chr1:149820361-149820952;FANTOM	1	0	0	1	0	0	0	1	1	0	0	1	4	1	1	1	0	0	2	0	0	1	2	1
chr1:149821015-149821647;FANTOM	1	2	1	0	4	1	1	0	0	0	2	0	2	3	1	1	0	0	1	0	0	1	1	1
chr1:149860761-149861359;NETCAGE	0	1	1	1	2	1	1	0	0	1	0	3	3	0	1	1	3	1	1	0	0	0	1	0
chr1:149888481-149888615;FANTOM	0	0	0	0	0	0	0	0	0	0	0	1	0	0	0	0	1	0	0	0	0	0	0	0
chr1:149909393-149909482;iPS_RCS	3	6	3	4	5	1	6	4	5	6	1	4	4	1	0	2	0	0	3	0	1	1	1	2
chr1:149910888-149911177;iPS_RCS	21	4	7	8	11	13	4	5	5	5	7	4	2	5	3	3	3	0	0	3	2	4	1	1
chr1:149931955-149932255;FANTOM	0	1	0	0	0	0	0	0	1	0	0	1	4	2	3	4	4	1	1	1	3	2	0	2
chr1:149978692-149979077;FANTOM	0	0	0	0	0	0	0	0	0	0	1	0	0	0	0	0	0	0	0	0	0	0	0	0
chr1:149981648-149981889;FANTOM	2	0	1	0	0	4	0	0	0	1	0	0	3	3	4	0	1	0	1	1	1	2	2	1
chr1:149989448-149989604;FANTOM	1	1	0	0	0	2	1	0	0	0	1	1	0	0	0	0	0	0	0	0	0	0	0	0
chr1:149993141-149993618;NETCAGE	0	0	0	0	0	0	0	0	0	0	0	0	1	0	0	0	1	0	0	1	0	0	0	0
chr1:150133533-150133732;NETCAGE	0	0	0	0	0	1	0	0	0	0	1	0	0	0	1	0	0	0	0	0	0	0	0	0
chr1:150134154-150134397;FANTOM	1	0	0	0	0	0	0	0	0	0	0	0	0	0	0	0	0	0	0	0	0	0	0	0
chr1:150134871-150135193;iPS_RCS	1	0	0	0	0	1	2	0	0	0	0	0	6	1	2	2	4	5	3	1	5	6	3	0
chr1:150135256-150135841;iPS_RCS	40	37	62	34	54	24	39	35	37	15	20	25	138	65	72	90	143	82	78	48	106	140	104	65
chr1:150154529-150154860;FANTOM	0	0	0	0	0	0	0	0	0	0	0	0	0	0	0	1	3	1	2	2	0	0	0	0
chr1:150185879-150186126;iPS_RCS	7	8	5	2	7	7	2	5	3	3	5	3	9	9	8	13	11	17	10	5	10	6	9	5
chr1:150229407-150229657;iPS_RCS	0	0	2	3	1	0	1	3	1	0	3	4	3	3	4	4	10	8	7	4	8	2	1	5
chr1:150231473-150231843;iPS_RCS	0	0	0	2	0	0	0	0	0	0	0	0	0	0	0	0	0	0	0	0	0	1	1	0
chr1:150249644-150249868;NETCAGE	0	0	0	0	2	0	0	2	0	0	1	0	1	0	0	0	0	0	0	0	0	0	1	0
chr1:150294873-150295138;FANTOM	0	1	0	0	0	0	0	0	0	0	0	0	0	0	0	0	0	0	0	0	0	0	0	0
chr1:150337998-150338767;NETCAGE	1	0	1	3	0	1	1	0	1	0	0	0	0	0	1	1	1	1	0	0	1	0	1	0
chr1:150504793-150504963;NETCAGE	1	0	0	0	0	0	0	1	0	0	0	0	0	0	0	0	1	1	1	0	1	0	0	0
chr1:150510569-150510713;FANTOM	0	0	0	2	0	0	1	0	0	0	0	0	0	0	0	0	1	0	0	0	0	0	0	0
chr1:150535209-150536323;NETCAGE	4	1	3	3	3	2	0	2	0	0	0	1	1	1	1	0	0	1	2	0	3	1	0	0
chr1:150540203-150540388;iPS_RCS	5	5	9	1	8	2	5	1	2	4	4	4	1	1	0	0	0	0	3	1	2	0	1	0
chr1:150540749-150540968;iPS_RCS	10	9	10	7	2	3	5	3	2	3	5	7	5	0	5	0	11	1	3	3	2	0	0	1
chr1:150557308-150557803;NETCAGE	0	0	0	0	1	0	0	0	0	0	0	0	0	0	0	0	1	0	0	0	0	0	0	0
chr1:150559734-150560045;NETCAGE	0	0	0	0	0	0	0	0	0	0	0	0	0	0	0	0	0	0	0	0	0	1	0	2
chr1:150563345-150563737;NETCAGE	0	1	1	1	1	0	1	2	0	2	0	1	1	2	2	1	0	1	0	3	2	1	4	2
chr1:150563805-150564200;NETCAGE	0	0	1	0	0	1	0	0	0	0	0	0	0	2	1	0	0	0	0	0	3	0	1	1
chr1:150568013-150568290;iPS_RCS	0	0	0	0	0	0	0	0	0	0	0	0	0	1	4	0	0	0	0	1	0	1	2	0
chr1:150577317-150577496;iPS_RCS	3	0	2	0	0	2	1	1	0	0	0	0	0	0	0	0	0	0	0	1	1	0	0	0
chr1:150585815-150586394;FANTOM	1	0	0	0	1	1	0	1	0	0	0	0	1	3	1	1	1	1	0	0	2	1	1	3
chr1:150586887-150587291;iPS_RCS	0	2	1	1	3	3	0	1	1	1	0	2	4	0	3	0	2	1	0	0	1	2	1	1
chr1:150592182-150592667;FANTOM	1	0	0	0	0	1	1	1	0	1	1	2	2	2	1	1	2	2	1	2	2	0	0	1
chr1:150600412-150600701;FANTOM	0	0	0	0	0	0	0	0	0	0	0	0	0	0	0	1	0	0	0	0	0	0	0	0
chr1:150603096-150603495;iPS_RCS	0	2	1	0	2	0	1	0	0	1	1	0	0	0	0	0	0	0	0	0	0	0	0	0
chr1:150614090-150614348;NETCAGE	2	0	0	0	1	1	0	0	0	0	0	1	0	0	1	0	0	0	0	0	0	0	0	0
chr1:150624418-150624846;NETCAGE	0	0	0	0	0	1	0	0	0	0	0	0	1	0	1	0	0	0	1	0	1	0	0	0
chr1:150925091-150925483;NETCAGE	1	0	0	0	0	0	0	0	0	1	0	0	2	1	2	0	2	0	1	0	0	1	0	0
chr1:150929032-150929795;NETCAGE	1	2	0	0	0	0	0	0	0	0	0	0	0	0	1	1	0	1	1	0	0	0	0	0
chr1:150930779-150931202;NETCAGE	0	0	0	0	0	0	0	0	0	0	0	0	1	1	0	1	0	0	1	0	0	0	0	0
chr1:150948991-150949137;NETCAGE	0	0	0	0	1	0	0	0	0	1	0	0	0	0	0	0	0	0	0	0	0	0	0	0
chr1:150949661-150950004;iPS_RCS	0	1	0	0	1	1	0	0	0	0	0	2	0	0	0	0	0	0	0	0	0	0	0	0
chr1:150952029-150952190;NETCAGE	1	1	1	0	0	0	0	0	0	0	0	0	1	0	0	2	1	1	0	0	0	2	0	0
chr1:150976414-150976842;NETCAGE	0	0	0	0	0	0	0	0	0	0	1	0	0	2	0	0	0	0	0	0	0	0	0	0
chr1:150977563-150977858;iPS_RCS	1	0	1	0	0	0	0	0	0	0	0	0	0	2	0	0	0	0	0	0	0	0	2	0
chr1:151013907-151014296;NETCAGE	0	0	0	0	0	0	0	0	0	0	0	0	0	0	0	0	0	0	1	0	0	0	0	0
chr1:151016447-151016741;NETCAGE	1	0	0	0	0	0	0	0	0	0	0	0	0	0	0	0	0	0	0	0	0	0	0	0
chr1:151033493-151033825;iPS_RCS	0	0	0	0	1	0	0	0	0	0	0	1	4	2	2	1	3	1	1	0	5	1	2	1
chr1:151052720-151052935;NETCAGE	1	0	0	0	1	0	1	0	0	0	0	1	0	0	1	1	0	0	0	1	0	2	0	0
chr1:151168916-151169086;FANTOM	0	0	0	0	0	0	0	0	0	0	0	0	0	0	0	0	0	0	0	0	0	0	1	1
chr1:151172142-151172526;FANTOM	0	0	0	0	0	1	0	0	2	0	1	0	0	0	0	1	0	1	2	0	0	2	0	0
chr1:151172620-151173197;FANTOM	2	2	2	1	2	2	1	3	2	0	3	4	7	2	9	1	7	5	4	4	4	4	8	5
chr1:151184646-151184728;FANTOM	0	1	0	0	0	0	0	0	0	0	0	0	0	0	0	0	0	0	0	0	0	0	0	0
chr1:151232715-151232972;NETCAGE	0	0	0	0	0	0	0	0	0	0	0	0	0	1	0	0	0	0	0	0	0	0	0	0
chr1:151249767-151250096;FANTOM	0	0	0	0	0	0	0	0	0	0	0	0	1	0	1	0	0	0	0	0	0	0	0	1
chr1:151255974-151256471;iPS_RCS	0	1	3	0	3	2	0	0	1	1	1	1	3	1	2	0	2	0	2	2	1	2	2	0
chr1:151282043-151282440;NETCAGE	0	0	1	0	0	0	0	0	0	0	0	0	0	0	0	0	0	0	0	0	0	0	0	0
chr1:151284018-151284391;FANTOM	1	0	0	0	0	0	0	0	0	0	0	0	0	0	0	0	0	0	0	0	0	0	0	0
chr1:151344220-151344519;FANTOM	2	2	0	1	1	4	2	1	0	0	3	2	13	9	3	3	1	2	1	5	3	1	7	4
chr1:151418157-151418544;FANTOM	0	0	0	0	0	0	0	0	1	0	0	0	0	0	0	0	0	0	0	0	0	0	0	0
chr1:151429909-151430430;NETCAGE	0	1	0	1	1	3	0	0	0	0	1	0	2	0	1	0	0	0	1	0	2	1	1	0
chr1:151430716-151430980;iPS_RCS	2	0	4	2	1	1	2	1	1	0	0	0	7	3	3	5	2	9	3	2	5	9	7	4
chr1:151445792-151446161;FANTOM	1	2	1	3	3	2	6	0	3	2	1	2	3	5	3	4	5	5	2	0	2	2	1	2
chr1:151485432-151485840;iPS_RCS	6	9	5	4	6	9	8	6	5	5	5	5	0	0	0	0	0	0	0	0	1	2	0	0
chr1:151486181-151486300;FANTOM	0	0	0	0	0	0	0	0	0	1	0	0	0	0	0	0	0	0	0	0	0	0	0	0
chr1:151486655-151486959;NETCAGE	0	0	0	0	1	0	0	0	0	0	0	0	0	0	0	0	0	0	0	0	0	0	0	0
chr1:151513614-151513973;iPS_RCS	1	0	0	0	2	0	0	0	0	0	0	1	1	0	0	0	0	0	0	0	0	0	2	0
chr1:151528316-151528759;NETCAGE	1	0	1	0	0	0	0	0	0	0	0	0	1	0	1	0	0	0	0	0	2	0	1	0
chr1:151559693-151560052;NETCAGE	0	0	0	0	0	0	0	0	0	0	0	0	0	0	0	0	0	0	2	0	0	0	0	0
chr1:151580936-151581099;FANTOM	0	0	0	0	0	0	0	0	0	0	0	0	0	0	1	1	0	0	2	0	1	1	1	0
chr1:151609666-151610033;NETCAGE	0	0	0	0	0	0	0	0	0	0	1	0	0	0	0	0	0	0	0	0	0	0	0	0
chr1:151696469-151696693;FANTOM	11	13	12	3	12	8	15	12	10	4	8	4	0	0	0	0	0	0	0	0	0	0	0	0
chr1:151809390-151809745;FANTOM	0	0	0	0	0	0	0	0	0	1	0	0	0	0	0	0	0	0	0	0	0	0	0	0
chr1:151913574-151913780;FANTOM	0	0	0	0	0	0	0	0	0	0	0	0	0	0	0	0	0	0	1	0	1	0	0	0
chr1:151913815-151914271;FANTOM	1	0	0	0	0	0	0	0	0	0	0	0	0	0	0	0	0	0	1	0	0	1	1	0
chr1:151916920-151917624;FANTOM	1	0	0	0	0	0	0	0	0	1	0	0	0	0	0	0	0	0	0	0	0	0	0	0
chr1:151918258-151918496;iPS_RCS	4	2	9	1	3	0	0	1	0	1	1	1	0	3	0	0	1	4	1	0	4	0	2	1
chr1:151918898-151919222;FANTOM	1	0	0	0	0	0	0	0	0	0	0	0	0	0	0	0	0	0	0	0	0	0	0	0
chr1:151952807-151953143;FANTOM	0	0	0	0	1	0	0	0	0	0	0	0	0	1	0	0	0	0	0	0	0	0	0	0
chr1:151961675-151962369;FANTOM	0	0	0	0	0	0	1	0	0	0	0	0	0	0	0	0	1	0	0	0	1	0	0	0
chr1:151965594-151965744;iPS_RCS	1	4	3	2	4	4	1	0	1	0	4	5	1	0	0	0	2	0	0	1	4	0	0	1
chr1:151973450-151973865;FANTOM	0	0	0	0	0	0	0	0	0	1	0	0	0	0	0	0	0	0	0	0	0	0	0	0
chr1:152001678-152001977;FANTOM	0	0	0	0	0	0	0	0	0	0	0	0	0	0	1	0	0	0	0	0	0	0	0	0
chr1:152006910-152007460;FANTOM	0	0	1	0	0	0	1	0	1	0	0	0	0	0	1	0	0	2	1	0	2	0	0	0
chr1:152007615-152008057;FANTOM	0	1	2	0	1	0	0	0	0	0	0	0	5	2	2	3	3	1	0	0	1	3	3	0
[truncated: 34,375 more rows]
