# Supplementary material for: Identification of candidate PAX2-regulated genes implicated in human kidney development
Source: Sci Rep. 2021 Apr 27;11:9123. doi: 10.1038/s41598-021-88743-1 (PMC8079710; doi:10.1038/s41598-021-88743-1)
Supplement: Supplementary file 5 — Supplementary Table S3. [file 41598_2021_88743_MOESM5_ESM.xlsx]

## Sheet: Sheet1
Promoter	Position	Order	A1_Normal_iPS_rep1	A2_Normal_iPS_rep2	A3_Normal_iPS_rep3	B4_case1_iPS_rep1	B5_case1_iPS_rep2	B6_case1_iPS_rep3	C7_case2_iPS_rep1	C8_case2_iPS_rep2	C9_case2_iPS_rep3	D10_case3_iPS_rep1	D11_case3_iPS_rep2	D12_case3_iPS_rep3	E13_Normal_day14_rep1	E14_Normal_day14_rep2	E15_Normal_day14_rep3	F16_case1_day14_rep1	F17_case1_day14_rep2	F18_case1_day14_rep3	G19_case2_day14_rep1	G20_case2_day14_rep2	G21_case2_day14_rep3	H22_case3_day14_rep1	H23_case3_day14_rep2	H24_case3_day14_rep3	p-value	q-value
p3@HAND2	chr4:174451350..174451363,-	72	0	0	0	0	0	0	0	0	0	0	0	0.269741	3.22978	4.25264	3.7732	0.70063	0.444007	0.874453	0	0.151151	0.313446	0.321263	0.602651	0.256342	2.81008e-56	2.8354e-51
p1@HAND1	chr5:153857778..153857794,-	143	0	0	0	0	0	0	0	0	0.265214	0	0	0	2.31543	3.59518	2.30092	0	0.282412	0.222387	0	0	0	0.0872671	0.374386	0	3.54066e-40	2.38171e-35
p2@GATA6	chr18:19749386..19749404,+	142	0	0	0.191051	0	0	0	0	0	0	0	0	0.141165	2.1863	3.93934	2.71328	0	0.365471	0.321921	0	0	0.382213	0.247402	0.199304	0.133857	2.73855e-36	1.38161e-31
p1@CRISPLD2	chr16:84853580..84853597,+	141	0.799016	0.792991	0.772287	0.841631	0.672406	0.994208	0.909884	0.959538	1.00653	1.3064	1.04896	1.02003	2.74032	3.88738	3.15859	1.05088	1.4864	0.736951	0.896271	0.527891	1.10614	0.905337	0.973013	1.17881	2.20827e-29	7.42723e-25
p2@HOXA13	chr7:27239740..27239759,-	136	0	0	0	0	0	0	0	0	0.138693	0	0	0	2.11712	2.45842	0.973356	0	0.194278	0	0	0	0.0849731	0.0872671	0.103091	0	7.37531e-29	2.12622e-24
p@chr11:2151877..2151902,+	chr11:2151877..2151902,+	12	0	0	0	0	0	0	0	0	0.138693	0	0	0	3.6446	3.70217	3.87143	2.07567	1.75638	1.73694	1.77701	2.18096	2.45666	1.55239	1.75288	1.77845	1.91196e-27	4.82296e-23
p1@ENTPD3	chr3:40428666..40428732,+	177	0.244861	0.792991	0.510744	0.29432	0.260519	0.345444	0.475728	0.274924	0.682972	0.37256	0.729331	0.269741	1.47284	3.33197	1.12811	0	0	0	0	0	0	0	0	0	3.04442e-27	6.82633e-23
p@chr11:2151829..2151841,+	chr11:2151829..2151841,+	11	0.127619	0	0	0	0.0921667	0	0	0	0.138693	0.258738	0.114012	0.944978	5.35213	5.35209	5.00896	2.49683	3.04957	2.56475	3.20492	3.53651	3.29232	2.33718	2.77646	2.47754	1.41931e-26	2.86419e-22
p4@CNTNAP4	chr16:76311180..76311197,+	89	0	0	0	0	0	0	0	0	0	0	0	0.141165	1.5093	1.69958	2.18814	0.123423	0.194278	0.222387	0.304378	0.151151	0.382213	0.169555	0.199304	0.473935	3.84758e-26	5.97268e-22
p1@FOXF1	chr16:86544113..86544145,+	15	0	0.126422	0	0	0.0921667	0.345444	0.134425	0	0.138693	0	0	0.269741	2.99289	2.70131	2.74552	1.3325	1.59365	1.50248	0.955717	1.21752	1.49572	1.12748	1.51187	1.29769	1.21652e-25	1.75355e-21
p1@CNTNAP4	chr16:76311291..76311315,+	13	0	0	0	0	0	0	0	0.144001	0.138693	0	0	1.40312	5.14764	5.23819	5.76244	1.9479	2.18005	2.8244	2.87616	2.88877	3.06019	1.7256	3.01986	1.81877	1.69579e-25	2.28143e-21
p3@MDK	chr11:46402583..46402669,+	35	4.68858	4.61687	4.594	4.26437	3.89914	4.30433	4.51568	4.62773	4.62721	4.63042	4.4024	4.6231	6.68544	7.11476	6.848	5.88618	5.51143	5.82863	5.49943	5.37248	5.38854	5.79763	5.65976	5.73886	4.07618e-24	4.56989e-20
p@chr17:59476913..59476989,-	chr17:59476913..59476989,-	77	0	0	0	0.154653	0	0	0	0.144001	0	0	0	0.269741	2.64524	3.64073	3.00724	1.52389	1.05737	1.36921	1.22096	0.826343	0.510634	0.856489	0.736949	1.11548	6.89214e-24	7.32025e-20
p1@COL3A1	chr2:189839090..189839105,+	30	0	0	0	0	0.0921667	0	0.134425	0.144001	0.489162	0.478054	0	1.91666	7.13294	8.66548	6.36016	4.76393	4.70101	4.56475	4.41662	2.68084	3.39573	4.56286	4.28673	3.71731	4.07898e-22	3.74157e-18
p1@HAND2	chr4:174451370..174451387,-	71	0	0	0	0	0.0921667	0	0	0	0	0.135162	0.114012	1.02003	5.04274	6.30633	5.64557	1.1702	2.18005	1.9696	0.630468	0	0.88702	1.20756	2.25631	0.66297	1.26153e-21	1.10687e-17
p1@DOK4	chr16:57520378..57520412,-	140	2.36794	2.61557	2.43014	2.80676	2.55625	2.74015	2.67152	2.80385	2.79775	3.03029	2.87421	2.84152	4.4749	6.02993	5.03854	3.14728	3.07447	3.22236	2.69614	2.57785	2.40801	3.24495	3.38973	3.2416	3.03933e-21	2.5556e-17
p1@MFAP4	chr17:19290483..19290510,-	148	2.1746	1.75752	2.18265	2.68513	2.40273	2.63934	2.17491	2.25663	2.4701	2.46413	2.12816	2.23286	4.24023	4.85335	4.31988	2.68892	2.67935	2.68179	2.04677	1.63164	2.09629	2.52081	1.87444	1.23947	1.28293e-20	9.95761e-17
p1@HOXA13	chr7:27239703..27239715,-	137	0	0	0	0	0	0	0	0	0	0	0	0	1.61343	1.43586	0.454744	0	0	0	0	0	0	0	0	0	4.29911e-20	3.09846e-16
p1@NID2	chr14:52535757..52535831,-	23	2.6489	2.40719	2.08973	2.91894	2.3477	2.85249	2.75737	2.782	3.02935	2.65619	2.3538	3.26826	6.21805	6.79241	6.94664	5.49577	5.40256	5.398	5.52908	5.45835	5.40722	5.18164	5.14141	5.07326	6.922e-20	4.81681e-16
p2@PITX1	chr5:134369879..134369898,-	145	0	0	0	0	0	0	0	0	0	0	0	0	1.5093	2.1909	1.22277	0.123423	0.365471	0.321921	0.393066	0	0	0.391525	0.289499	0.133857	1.36739e-19	9.19807e-16
p1@COL6A3	chr2:238322800..238322824,-	26	0.353287	0.543906	0.510744	1.16652	1.33188	0.857285	0.665329	0.274924	1.14463	0.576357	0.929466	1.45813	5.05204	5.2203	5.24434	3.95964	3.83409	3.91485	3.66289	3.14442	3.40402	4.07368	3.26188	3.3139	1.47995e-19	9.6341e-16
p3@TBX2	chr17:59477275..59477286,+	78	0	0	0	0	0	0	0	0	0	0	0	0	1.5093	2.0359	1.87495	0.851078	0.65682	0.50249	0.555592	0	0.313446	0.458524	0.289499	0.256342	5.19971e-19	3.2791e-15
p1@NBLA00301	chr4:174451596..174451632,+	166	0	0	0	0	0	0	0	0	0	0	0	0.269741	0.713032	2.1909	1.22277	0.123423	0	0	0	0	0.0849731	0	0.103091	0	6.56239e-19	4.01304e-15
p@chr18:19748503..19748519,-	chr18:19748503..19748519,-	162	0.127619	0	0.277857	0	0	0	0	0	0.138693	0	0	0	0.713032	2.47863	1.07835	0	0.100407	0	0	0	0	0.0872671	0	0	1.12563e-18	6.68099e-15
p2@PITX2	chr4:111558135..111558198,-	59	0	0	0	0	0	0	0	0	0	0	0	0	2.91351	3.52891	2.32245	1.80771	0.842239	1.273	1.06773	1.21752	1.02244	1.12748	1.02645	0.66297	3.2262e-18	1.86015e-14
p1@GATA6	chr18:19749541..19749557,+	74	0	0.126422	0.0986857	0	0	0	0.134425	0	0	0	0.114012	0.387789	2.57819	3.71925	2.95304	1.3325	0.95381	1.11546	0.476617	0.412906	0.570797	1.48971	1.31118	0.66297	3.75592e-18	2.10542e-14
p3@CNTNAP4	chr16:76311466..76311491,+	98	0	0	0	0	0	0	0	0	0	0	0	0.387789	1.99391	2.14106	3.04659	0.440703	0.65682	0.807339	0.769482	1.14731	0.838898	0.321263	0.736949	0.748944	5.50271e-18	3.00124e-14
p@chr11:2154762..2154797,+	chr11:2154762..2154797,+	5	0	0	0	0	0	0	0	0	0.138693	0	0	0.141165	3.10432	3.43896	2.89673	2.22094	1.59365	1.87444	1.74367	1.57927	2.05476	1.55239	1.54887	2.00501	9.41634e-18	5.00062e-14
p1@TBX2	chr17:59477233..59477263,+	32	0	0	0	0	0	0	0	0	0	0.135162	0	0.598344	3.44265	4.42393	4.11918	2.58538	2.45119	2.4811	1.63876	1.28446	1.82703	1.92828	2.23377	1.69427	2.89788e-17	1.42634e-13
p2@AF130094	chr11:65268094..65268146,-	106	1.95128	1.30178	1.22968	0.29432	0	1.74188	0.982984	1.24156	2.08033	1.3064	1.44727	1.34593	3.031	3.03727	2.95304	1.1702	1.69347	1.41501	1.84147	1.52493	1.72482	2.10597	1.98655	1.40751	4.94511e-17	2.32077e-13
p1@STAR	chr8:38008461..38008477,-	73	0	0	0	0	0	0.124567	0	0	0	0.135162	0	0.141165	1.04643	1.5924	1.47435	0.237114	0.444007	0.321921	0	0	0.165219	0.247402	0.289499	0.369237	1.0009e-16	4.48854e-13
p1@VCAM1	chr1:101185290..101185305,+	51	0.127619	0	0.191051	0.154653	0.178797	0.124567	0.134425	0.50575	0	0.135162	0	0.496904	3.031	4.27013	4.39294	2.24832	2.31155	1.45941	1.99104	1.14731	1.43227	1.69813	1.845	0.830081	2.7413e-16	1.20261e-12
p2@PDE3A	chr12:20522789..20522814,+	185	0.636855	0.792991	0.941382	1.30509	1.50952	0.857285	1.18238	0.794733	1.27065	0.37256	0.655934	0.269741	1.96795	2.11548	2.32245	1.2804	0.899103	0.807339	0.304378	0.287957	0.570797	0.856489	0.602651	0.256342	3.755e-16	1.61227e-12
p1@BC127839	chr11:2150745..2150785,+	65	0	0	0	0	0	0	0	0	0	0	0	0	1.91459	2.06292	1.7213	0.237114	0.365471	0.50249	0.834269	0.634384	1.10614	0.391525	0.454555	0.571546	4.00327e-16	1.68306e-12
p@chr18:19748421..19748445,-	chr18:19748421..19748445,-	160	0	0.126422	0.0986857	0	0	0	0	0	0	0	0	0.141165	0.51214	1.95167	0.917848	0	0	0	0	0	0	0	0.103091	0	5.0996e-16	2.10022e-12
p1@ISL1	chr5:50679228..50679288,+	131	0	0.242652	0.437214	0.154653	0	0.124567	0.370683	0.144001	0	0	0.114012	0.141165	3.48902	2.8327	2.21141	0.237114	0.899103	0.50249	1.12064	0	0.838898	0.391525	0.859804	0	7.13445e-16	2.79974e-12
p1@BC075845,p2@BC021076	chr11:2153890..2153941,+	66	0	0	0	0	0	0	0	0	0	0	0	0	1.6789	2.08944	1.65495	0.342497	0.518488	0.115474	0.834269	0.527891	0.789117	0.321263	0.859804	0.369237	7.21431e-16	2.79974e-12
p1@PITX1	chr5:134369905..134369972,-	152	0	0	0	0	0	0	0.134425	0	0	0	0	0.269741	1.83065	2.55674	1.22277	0.440703	0.589312	0.736951	0.555592	0.151151	0.165219	0.642658	0.199304	0.369237	5.46636e-15	2.08136e-11
p1@C11orf9	chr11:61520075..61520136,+	47	1.6449	1.83363	1.79822	2.05946	2.2709	2.2593	2.00981	2.31866	2.52172	2.32966	2.12816	2.43835	4.5068	5.90671	5.44174	3.59398	3.43326	3.90686	3.07691	3.37694	3.02836	4.15673	3.6587	3.48651	7.42943e-15	2.67728e-11
p@chr18:19748335..19748350,-	chr18:19748335..19748350,-	163	0	0	0	0	0	0	0	0	0	0	0	0	0.582258	1.76686	0.671622	0	0	0	0	0	0	0	0	0.133857	9.09754e-15	3.16535e-11
p1@SEPT11	chr4:77870896..77870914,+	20	4.05578	4.25802	4.1521	4.30622	3.93069	4.43639	3.93146	3.81974	4.03015	4.22334	4.32756	4.64698	7.83426	8.20889	8.40706	7.42136	7.20486	7.39799	7.09141	7.09655	7.0574	7.28267	7.18428	7.32157	1.0872e-14	3.71864e-11
p2@HAND2	chr4:174450089..174450153,-	167	0	0	0	0	0.0921667	0	0	0	0	0	0	0	0.582258	1.43586	0.917848	0	0.194278	0	0	0	0	0.0872671	0	0	1.22045e-14	4.10481e-11
p2@SVEP1	chr9:113341836..113341899,-	118	0.127619	0.242652	0.0986857	0	0.0921667	0.124567	0.134425	0	0.138693	0.135162	0.114012	0.269741	1.23237	2.59426	1.6206	0.777814	0.100407	0.415028	0.476617	0.287957	0.447852	0	0.374386	0.256342	3.25843e-14	1.07796e-10
p2@KIAA1984	chr9:139694777..139694789,+	83	0.353287	0.126422	0.359735	0.154653	0.0921667	0.345444	0.134425	0	0.381529	0.258738	0.41027	0.269741	1.23237	2.21519	1.8455	0.777814	0.65682	0.415028	0.304378	0.287957	0.570797	0.753532	0.530502	0.256342	3.61208e-14	1.17569e-10
p7@KCNIP4	chr4:21699314..21699327,-	156	0	0	0	0	0	0	0	0	0	0	0	0	0.995942	1.73361	0.289626	0	0.100407	0	0	0	0	0	0	0	4.10303e-14	1.31429e-10
p1@KCTD12	chr13:77460532..77460548,-	44	0.244861	0.126422	0.0986857	0.29432	0.0921667	0.239228	0.370683	0.608645	0.265214	0.135162	0.49689	0.496904	3.65277	4.34358	2.48406	1.84405	2.00977	2.27299	2.04677	1.34844	1.99013	1.7256	2.01327	1.558	9.67733e-14	3.05141e-10
p1@PDE3A	chr12:20522622..20522638,+	182	1.07716	0.792991	1.04402	1.65531	1.12926	1.78026	1.51371	1.36428	1.73156	1.05684	0.799173	1.15934	2.75557	3.00976	3.60766	1.87951	1.87452	1.9696	1.01281	1.07351	0.88702	1.52139	1.51187	1.35365	1.24221e-13	3.85662e-10
p1@CA9	chr9:35673915..35673952,+	61	0.636855	0.242652	0.359735	0	0	0	0	0	0.138693	0	0	0	1.77186	2.81692	2.34367	1.1702	0.899103	0.938582	1.26862	0.733554	1.3659	1.04268	0.917519	1.04925	2.21025e-13	6.37188e-10
p2@HAND1	chr5:153857800..153857812,-	144	0	0	0	0	0	0	0	0	0	0	0	0	0.649126	1.30619	0.671622	0	0	0.222387	0	0	0	0.0872671	0	0	3.11948e-13	8.86645e-10
p1@NR0B1	chrX:30327504..30327509,-	81	0.353287	0.242652	0	0.154653	0	0	0	0	0.265214	0.37256	0.114012	0.141165	2.33587	2.90913	3.7255	1.47837	1.52304	1.77256	0.701649	0.995734	0.628551	1.246	0.799684	0.66297	4.92028e-13	1.36017e-09
p2@GATA3	chr10:8096772..8096787,+	85	0	0.126422	0	0	0	0	0	0.144001	0	0	0	0	0.832931	1.43586	1.54933	0.342497	0.518488	0.115474	0.209878	0.287957	0.241235	0.169555	0.103091	0.256342	5.1255e-13	1.39775e-09
p1@PCDH10	chr4:134070439..134070456,+	96	2.05125	2.22136	2.26995	1.54775	1.81018	1.11926	1.9744	2.12396	2.21184	2.27215	2.23282	2.16834	3.55153	4.06493	3.6164	2.54178	2.75831	2.70041	2.22647	1.52493	2.45666	2.38962	2.576	1.89617	5.22655e-13	1.40631e-09
p1@GATA5	chr20:61051039..61051057,-	37	0.720213	0.6318	0.711211	0	0	0	0	0	0.138693	0	0	0.693117	3.13963	4.38699	3.9634	2.45044	2.41265	2.84127	2.27395	2.03307	1.67086	2.55183	2.11545	1.81877	6.78744e-13	1.75605e-09
p1@ENST00000519570,p1@ENST00000522686,p1@ENST00000523704,p1@ENST00000524297	chr5:163723950..163723997,+	45	0.127619	0.350213	0	0.154653	0	0	0.134425	0	0	0	0	0	2.27366	2.68401	1.75337	1.22635	1.10649	1.1699	1.26862	0.913523	1.22323	1.28344	1.17583	0.906897	9.30917e-13	2.34826e-09
p10@MEIS1	chr2:66662797..66662818,+	80	0	0	0	0	0	0	0	0	0	0	0	0	1.43544	1.21278	1.75337	0.70063	0.589312	0.321921	0.630468	0.287957	0.313446	0.583853	0.199304	0.133857	1.17346e-12	2.92355e-09
p@chr6:50237117..50237124,-	chr6:50237117..50237124,-	158	0	0	0	0	0	0	0	0	0	0	0	0	0.889339	1.1637	0.199394	0	0	0	0	0	0	0	0	0	1.59226e-12	3.91855e-09
p2@LRRC17	chr7:102553470..102553487,+	6	0	0	0	0	0	0	0	0	0	0	0	0.141165	2.14055	2.6665	2.42556	1.84405	1.19998	1.36921	1.40283	0.913523	1.39946	1.246	1.12773	1.11548	2.64917e-12	6.2895e-09
p11@PRRX1	chr1:170632439..170632465,+	75	0	0	0	0.154653	0	0	0	0	0	0	0	0.141165	1.35761	2.0359	1.47435	0.532648	0.589312	0.662952	0.209878	0.287957	0.313446	0.952586	0.454555	0.369237	3.12813e-12	7.2559e-09
p2@ALX3	chr1:110613276..110613299,-	154	0	0	0	0	0.0921667	0	0.134425	0	0	0	0	0	1.18808	2.37464	1.07835	0.70063	0.282412	0.222387	0.108752	0	0.0849731	0.169555	0.454555	0.133857	3.30744e-12	7.58464e-09
p2@NID2	chr14:52535726..52535753,-	14	0.244861	0	0.437214	0.421652	0.481112	0.345444	0.370683	0.274924	0.381529	0.478054	0.41027	0.782047	2.62877	2.92394	3.40053	1.91411	2.10952	1.84128	2.12654	1.57927	1.77683	1.55239	2.0395	1.65026	4.07967e-12	9.12259e-09
p2@PCOLCE	chr7:100200018..100200030,+	31	0.127619	0.242652	0.277857	0.154653	0	0.124567	0.370683	0.144001	0.138693	0	0.41027	0.598344	3.15121	3.59518	2.77706	2.22094	2.29045	1.66294	1.67458	1.14731	1.64311	1.9748	2.0395	1.45944	4.17655e-12	9.16126e-09
p2@ALX1	chr12:85673868..85673881,+	76	0.127619	0	0	0	0	0.124567	0	0	0	0	0	0.141165	1.04643	1.83113	1.31159	0.342497	0.444007	0.58495	0.108752	0	0	0.522549	0.289499	0	4.36167e-12	9.46446e-09
p2@CACNA1C	chr12:2079939..2079959,+	161	0	0	0	0	0	0	0	0	0	0	0	0	0.278677	1.51625	0.602889	0	0	0	0	0	0	0	0	0	4.58115e-12	9.83495e-09
p1@REC8	chr14:24641247..24641304,+	1	4.0315	4.13558	4.05712	3.85452	3.73014	3.54118	4.12959	4.21173	4.04786	3.84372	3.68276	3.90498	6.95855	7.26483	6.77763	6.38419	6.01763	6.14462	6.28329	6.05288	6.18166	5.79439	5.68074	5.96002	4.72266e-12	1.0032e-08
p2@ZNF540	chr19:38042240..38042309,+	125	0.244861	0.450307	0.191051	0	0	0	0.475728	0.274924	0.138693	0	0	0.141165	0.832931	1.00558	0.860118	0.123423	0	0	0.476617	0.151151	0	0	0	0	1.11539e-11	2.29682e-08
p7@ART5	chr11:3663175..3663200,-	179	0.873737	0.937968	0.772287	0.154653	0.337859	0.444373	0.982984	1.10743	0.489162	0.258738	1.04896	0.598344	1.99391	1.79935	1.26787	0.851078	0.518488	0.50249	0.393066	0.412906	0.684083	0.952586	0.917519	0.473935	1.17242e-11	2.36305e-08
p1@TBX4	chr17:59529743..59529798,+	151	0	0	0	0	0	0	0	0	0	0	0	0	2.84386	3.80176	1.31159	0.920799	0.194278	0.874453	0.393066	0.287957	0.241235	0.856489	1.12773	0	1.2988e-11	2.56961e-08
p@chr11:626968..626980,-	chr11:626968..626980,-	126	0.720213	0.8673	0.191051	0	0.178797	0.124567	0.573641	0	0.381529	0	0	0.269741	0.995942	1.83113	1.22277	0.619083	0.282412	0.321921	0.108752	0.287957	0.313446	0.391525	0.530502	0	1.49287e-11	2.92489e-08
p1@SCT	chr11:627173..627187,-	113	0.799016	1.00534	0.88719	0.421652	0.260519	0.444373	0.832881	0.50575	0.682972	0.576357	0.578603	0.693117	2.04446	3.76109	2.18814	1.2804	0.783042	1.11546	1.44493	1.63164	0.978699	1.0857	0.799684	1.11548	2.27829e-11	4.3787e-08
p1@CD248	chr11:66084508..66084523,-	28	0.636855	0.350213	0.711211	1.09189	1.08508	1.28859	0.909884	0.50575	1.32976	0.754897	1.35752	1.09136	3.46138	4.13025	3.18234	2.82243	2.59581	2.39229	2.81327	2.10891	2.35767	2.31926	2.48348	2.39994	2.38455e-11	4.53284e-08
p28@IGF2	chr11:2159658..2159696,-	16	0	0	0	0	0	0	0	0	0	0	0	0.141165	1.71056	2.11548	1.7213	1.05088	1.15399	0.736951	0.630468	0.826343	0.933588	0.69916	0.671362	1.04925	2.4948e-11	4.66163e-08
p1@CSMD3	chr8:114449161..114449175,-	99	0	0	0	0	0	0	0	0	0	0	0	0.269741	1.04643	1.66473	2.30092	0.123423	0.282412	0.415028	0.630468	0.412906	0.684083	0.321263	0.799684	0.369237	3.64809e-11	6.69266e-08
p20@KCNIP4	chr4:21699380..21699386,-	172	0	0	0	0	0	0	0.134425	0.144001	0	0	0	0	0.51214	1.83113	0.374546	0.123423	0.100407	0	0	0	0	0	0	0	3.85045e-11	7.00026e-08
p1@FAM198B	chr4:159093517..159093533,-	94	0	0	0	0	0	0	0	0	0	0	0.21967	0.141165	1.47284	2.08944	0.917848	0.123423	0.518488	0.222387	0.393066	0.151151	0.684083	0.522549	0.374386	0.473935	3.93248e-11	7.08556e-08
p2@BCO2	chr11:112046249..112046273,+	54	0	0.126422	0	0	0	0	0	0	0	0	0	0	1.54485	2.59426	1.51233	0.70063	1.00652	0.58495	0.834269	0.733554	0.510634	0.522549	0.799684	0.133857	5.12898e-11	8.92274e-08
p1@PRDM6	chr5:122424918..122424944,+	157	0	0	0	0	0	0	0	0	0	0	0	0	0.713032	1.35072	0.289626	0	0	0.115474	0	0	0.0849731	0	0	0	5.51976e-11	9.3605e-08
p1@ALX3	chr1:110613238..110613272,-	153	0	0	0	0	0	0	0	0	0	0	0.114012	0	1.23237	2.70131	0.799981	0.619083	0.365471	0.415028	0.108752	0.287957	0	0.391525	0.199304	0.256342	5.64203e-11	9.48811e-08
p17@IGF2	chr11:2152702..2152747,+	7	0	0	0	0	0	0	0	0	0	0	0	0.141165	2.43395	3.17984	2.74552	2.22094	1.4488	1.45941	1.52561	1.73099	1.87554	1.69813	1.68803	1.50956	7.45168e-11	1.24278e-07
p54@IGF2	chr11:2159479..2159489,-	39	0	0	0	0	0	0.124567	0	0	0	0	0.114012	0	1.96795	1.9803	1.95985	1.2804	0.899103	1.45941	0.769482	1.14731	0.838898	0.952586	0.671362	0.748944	8.27274e-11	1.36841e-07
p1@TPPP	chr5:693421..693481,-	10	0.454131	0.450307	0	0.154653	0.178797	0.239228	0.257385	0.394948	0.489162	0.258738	0.318116	0.598344	2.50787	2.43793	2.79257	1.84405	1.19998	1.77256	1.87265	1.63164	1.61481	1.7256	1.22237	1.40751	9.54105e-11	1.55274e-07
p6@PRRX1	chr1:170632477..170632506,+	46	0	0	0	0	0	0	0	0	0	0	0	0.496904	3.36521	4.54385	3.36983	1.47837	2.10952	2.71879	1.84147	1.52493	2.11661	2.12671	2.5212	0.979829	1.00446e-10	1.62162e-07
p@chr8:70602559..70602606,+	chr8:70602559..70602606,+	150	0.944778	0.792991	0.647434	0.538652	0.611417	1.11926	0.665329	0.274924	0.853803	0.987073	0.729331	0.693117	1.47284	1.95167	1.54933	0.619083	0.95381	0.321921	0.834269	0.527891	0.838898	0.805928	0.799684	0.571546	1.02017e-10	1.63391e-07
p5@SMAD9	chr13:37494391..37494406,-	38	0.244861	0.126422	0	0.154653	0	0.124567	0.134425	0.274924	0	0	0	0	2.09331	2.1909	2.27906	1.38278	1.4102	1.41501	1.31476	1.34844	0.838898	1.45731	1.07798	0.906897	1.04043e-10	1.65323e-07
p1@C20orf166-AS1	chr20:61148724..61148745,-	48	0.244861	0.126422	0.580707	0.747535	0.787156	0.78362	0.257385	0.704687	0.381529	0.478054	0.49689	0.944978	3.34519	4.53905	3.46003	2.4025	2.56099	2.22236	2.53007	2.07149	1.77683	2.89194	2.59381	2.55119	1.08585e-10	1.70085e-07
p3@MEIS1	chr2:66662895..66662907,+	132	0	0	0	0	0	0	0	0	0	0	0	0.269741	1.18808	1.00558	0.917848	0.237114	0.100407	0.115474	0.108752	0.287957	0.510634	0.321263	0.103091	0	1.12781e-10	1.75072e-07
p2@TBX2	chr17:59477197..59477212,+	52	0	0	0	0	0	0	0	0	0	0	0	0.269741	1.77186	2.57562	2.34367	1.05088	1.52304	0.999982	0.769482	0.412906	0.838898	0.952586	0.530502	0.256342	1.18581e-10	1.79924e-07
p36@IGF2	chr11:2154767..2154781,-	2	0	0	0	0	0	0	0.134425	0	0	0	0	0	2.64524	2.90913	2.88231	2.24832	1.78683	1.73694	1.99104	2.07149	1.75106	1.39026	1.51187	1.60487	1.21263e-10	1.81267e-07
p1@ITGA9	chr3:37493612..37493651,+	36	1.1984	0.937968	0.830882	0.841631	0.730922	0.857285	0.665329	0.274924	0.489162	0.258738	0.578603	1.02003	3.47986	4.25849	3.45028	2.51948	2.62981	2.85795	2.29712	1.86826	2.17592	2.61192	2.89613	2.66614	1.22802e-10	1.82219e-07
p2@CNTN1	chr12:41221975..41221996,+	135	0	0	0	0	0	0	0	0	0	0	0	0	0.889339	0.551018	0.530717	0.123423	0.100407	0	0	0.151151	0	0	0	0	1.62878e-10	2.38116e-07
p@chr4:72052474..72052490,+	chr4:72052474..72052490,+	155	0.244861	0	0.191051	0.154653	0.411263	0.536951	0	0	0.138693	0.258738	0.318116	0.387789	1.23237	1.83113	0.917848	0.70063	0.589312	0.222387	0.393066	0.151151	0.241235	0.321263	0.289499	0.256342	1.64013e-10	2.38116e-07
p@chr2:189859443..189859507,+	chr2:189859443..189859507,+	147	0	0	0	0	0	0	0	0	0	0	0	0	0.649126	1.06024	0.602889	0	0.100407	0.115474	0.209878	0	0.0849731	0	0.103091	0	1.7441e-10	2.51403e-07
p1@TWIST1	chr7:19157248..19157268,-	27	0	0	0	0.538652	0.178797	0.444373	0.134425	0	0.138693	0.37256	0.21967	0.782047	4.92962	5.92707	4.11918	3.62564	3.83409	3.52353	3.93071	2.75353	3.49998	3.1967	3.04598	2.57492	1.78972e-10	2.54344e-07
p2@ALX4	chr11:44331679..44331702,-	114	0	0	0	0	0	0	0	0	0	0	0	0	0.943625	2.11548	0.860118	0.342497	0	0.115474	0.476617	0.287957	0.165219	0.169555	0.454555	0.133857	1.82879e-10	2.58079e-07
p2@COL16A1	chr1:32169580..32169599,-	149	0.127619	0.242652	0.191051	0.154653	0.0921667	0.444373	0.134425	0.274924	0	0.135162	0.21967	0	0.774227	1.35072	0.799981	0.342497	0.100407	0.321921	0.304378	0	0.165219	0.169555	0.103091	0	2.12009e-10	2.95061e-07
p10@MDK	chr11:46402526..46402537,+	69	1.51085	1.45422	1.54178	1.0132	0.337859	0.623945	0.982984	0.794733	1.14463	1.1234	0.799173	0.496904	2.50787	2.89417	2.42556	1.65241	1.55878	1.70041	1.70954	1.77821	1.8992	1.20756	1.54887	1.89617	2.17524e-10	2.97716e-07
p23@FREM1	chr9:14910957..14910964,-	134	0	0	0	0	0	0	0	0	0	0	0	0	0.889339	0.696135	0.454744	0.123423	0.100407	0.115474	0	0	0.0849731	0	0	0	2.8016e-10	3.79442e-07
p4@AF130094	chr11:65268153..65268171,-	93	0.454131	0.242652	0.191051	0	0	0.239228	0	0	0.489162	0.135162	0.41027	0.141165	1.57955	2.0359	1.17622	0.619083	0.721311	0.415028	0.630468	0.733554	0.684083	0.642658	0.917519	0.473935	2.90489e-10	3.90809e-07
p3@PDGFRA	chr4:55095396..55095422,+	21	0.127619	0.126422	0.0986857	0	0	0	0	0	0	0	0	0.269741	2.7249	3.10382	2.80792	1.80771	2.10952	2.27299	2.17737	1.9936	2.15642	1.92828	2.09057	2.07326	3.11607e-10	4.16443e-07
p@chrY:7994273..7994292,-	chrY:7994273..7994292,-	121	0	0	0	0	0	0	0	0	0	0	0	0	0.360768	1.1129	1.12811	0	0	0	0.304378	0	0.165219	0	0	0	4.11367e-10	5.35578e-07
p@chr4:174440376..174440389,-	chr4:174440376..174440389,-	173	0	0	0	0	0	0	0	0	0	0.135162	0	0	0.360768	1.26024	0.289626	0	0	0	0	0	0	0	0	0	4.57145e-10	5.81389e-07
p1@POSTN	chr13:38172896..38172911,-	33	0.548384	0.126422	0.191051	0.421652	0.260519	0.239228	0.257385	0.794733	0.489162	0.135162	0.114012	1.22425	4.46565	4.76151	4.49129	3.62564	3.30236	3.38079	2.93642	1.4097	2.85774	2.9513	3.05886	2.87175	4.58077e-10	5.81389e-07
p1@C8orf31	chr8:144120648..144120707,+	42	0.127619	0.126422	0.0986857	0.154653	0.178797	0	0	0.144001	0	0	0	0.269741	2.89985	3.27534	2.44532	2.16457	1.9026	1.77256	1.22096	1.34844	1.26024	1.31993	0.917519	0.906897	4.70086e-10	5.86156e-07
p4@SEPT11	chr4:77955676..77955722,+	117	0.548384	0.126422	0.191051	0	0	0.239228	0.257385	0.144001	0.138693	0.478054	0.318116	0.598344	0.889339	1.5924	1.26787	0.440703	0.100407	0.321921	0.476617	0.287957	0.382213	0.321263	0.671362	0.256342	4.83669e-10	5.98806e-07
p2@FAM89A	chr1:231175945..231175960,-	104	0.127619	0.242652	0	0.421652	0.0921667	0	0.134425	0	0	0	0.114012	0	1.27533	1.92247	1.90381	0.777814	0.589312	0.736951	0.701649	0.995734	0.570797	0.391525	1.02645	0.748944	4.93132e-10	6.06799e-07
p1@ACPP	chr3:132036243..132036268,+	178	0.353287	0.8673	0.647434	0	0.260519	0.444373	0.832881	0.394948	0.138693	0.478054	0.41027	0.693117	1.09521	2.00837	0.917848	0	0.194278	0.58495	0.555592	0	0.0849731	0.0872671	0	0.133857	5.91053e-10	7.09975e-07
p1@PTGER2	chr14:52780998..52781056,+	133	0	0	0.191051	0.29432	0.0921667	0.239228	0	0.144001	0.138693	0	0.318116	0.141165	1.23237	0.948778	0.860118	0.440703	0.365471	0.321921	0	0.151151	0.165219	0	0.374386	0.133857	6.03654e-10	7.2082e-07
p26@FN1	chr2:216235036..216235163,-	109	0.720213	0.350213	0.359735	0	0	0.239228	0	0.144001	0.138693	0	0.21967	0	1.5093	0.82798	1.17622	0.342497	0.194278	0.222387	0.304378	0.634384	0.313446	0.247402	0.530502	0.133857	6.55716e-10	7.6933e-07
p1@HOXD13	chr2:176957443..176957457,+	138	0	0	0	0	0	0	0	0	0	0	0.114012	0	2.16361	1.47662	0.103139	0.237114	0.100407	0	0.304378	0.151151	0.0849731	0.0872671	0.199304	0	6.65239e-10	7.75992e-07
p1@HOXD11	chr2:176969228..176969260,+	130	0	0	0.0986857	0	0	0	0	0	0	0	0	0	2.87213	3.32082	1.07835	0.987307	0.65682	1.41501	1.31476	0.826343	1.10614	1.0857	1.17583	0.906897	7.75227e-10	8.99094e-07
p7@DLC1	chr8:13372253..13372282,-	170	0	0	0	0	0	0	0	0	0	0	0	0	0.649126	1.69958	0.671622	0	0.194278	0.222387	0.108752	0.287957	0.241235	0	0.103091	0	8.54762e-10	9.85672e-07
p1@BC021076	chr11:2153950..2153990,+	68	0	0	0	0	0	0	0	0	0	0	0	0	1.04643	1.39392	1.17622	0.342497	0.365471	0.222387	0.834269	0.287957	0.382213	0.321263	0.103091	0.256342	8.89747e-10	1.02019e-06
p1@ENST00000507062,p1@ENST00000514673	chr4:174451501..174451513,+	123	0	0	0	0	0	0	0	0	0	0	0	0	0.278677	0.6254	0.602889	0	0	0	0	0	0	0	0	0	1.08749e-09	1.23337e-06
p3@BC017277	chr11:2160293..2160310,+	58	0	0	0	0	0	0	0	0	0	0	0	0	2.27366	2.68401	1.90381	1.1702	0.95381	1.22237	1.74367	0.913523	1.33153	0.642658	1.07798	0.66297	1.12036e-09	1.26307e-06
p@chr4:126236103..126236150,+	chr4:126236103..126236150,+	127	1.01248	1.3544	1.46985	0.538652	0.481112	0.444373	0.475728	0.394948	0.853803	1.1234	0.318116	0.693117	2.97996	3.60441	2.09111	1.98092	1.66096	1.273	1.52561	0.634384	1.02244	1.64159	1.845	1.11548	1.15404e-09	1.29382e-06
p@chr11:65267705..65267716,+	chr11:65267705..65267716,+	108	3.23519	2.59385	2.33212	2.17241	1.93987	2.72054	1.9744	2.25663	2.93732	2.65619	2.70258	2.73417	3.75497	3.8798	3.86411	2.58538	2.52531	2.62446	2.42882	3.31424	2.70505	3.0305	2.91041	2.16994	1.18112e-09	1.31687e-06
p1@SMAD9	chr13:37494365..37494381,-	34	0.353287	0.242652	0.359735	0	0.0921667	0.124567	0.370683	0.274924	0.381529	0.135162	0	0.269741	2.3759	2.70131	2.59439	1.91411	1.66096	1.93857	1.40283	0.913523	1.43227	1.7256	1.43491	1.04925	1.24752e-09	1.38325e-06
p44@IGF2	chr11:2154832..2154852,-	40	0	0	0	0	0	0	0	0	0	0	0	0	1.85918	2.0359	2.01379	1.11177	1.19998	1.45941	1.17167	0.913523	1.29633	0.805928	0.973013	0.979829	1.74576e-09	1.87393e-06
p4@GATA6	chr18:19749353..19749367,+	171	0	0	0	0	0	0	0	0	0	0	0	0	0.713032	1.73361	0.917848	0.123423	0.444007	0.115474	0.108752	0.151151	0	0.169555	0.454555	0	1.80985e-09	1.93245e-06
p@chr22:38202409..38202412,+	chr22:38202409..38202412,+	19	3.71327	4.20885	2.85403	3.59563	3.48018	3.58521	3.93146	3.69667	3.57265	3.9112	2.39949	3.59716	6.74493	6.15761	6.19486	5.03548	4.46716	5.09448	4.40601	5.30153	5.53353	4.8916	5.5177	5.2931	1.84737e-09	1.96212e-06
p20@PITX2	chr4:111558215..111558243,-	101	0	0	0	0	0	0	0	0	0	0	0	0	0.889339	1.00558	1.12811	0.123423	0.100407	0	0.555592	0.287957	0.165219	0.169555	0.454555	0.133857	1.93135e-09	2.04057e-06
p4@DLC1	chr8:13372331..13372375,-	119	0	0	0	0	0	0	0	0.144001	0	0	0	0.141165	0.943625	2.0359	1.31159	0.123423	0.282412	0.115474	0.769482	0	0.447852	0.0872671	0	0	2.12642e-09	2.2234e-06
p1@HTR1E	chr6:87647233..87647275,+	175	0	0	0	0	0.0921667	0.124567	0.257385	0	0.138693	0.135162	0	0	0.360768	0.948778	0.530717	0	0	0	0	0.151151	0	0.0872671	0	0	2.29886e-09	2.37905e-06
p1@PBX1	chr1:164528410..164528428,+	25	2.98854	2.85352	3.06401	2.94037	2.58826	2.41378	2.75737	2.9084	2.52172	2.67849	2.68424	2.82068	5.69247	5.47285	5.38403	4.87348	4.91947	5.098	4.38993	4.41439	4.74981	4.84853	4.52352	4.54605	2.72005e-09	2.80057e-06
p@chr13:76481510..76481517,+	chr13:76481510..76481517,+	90	0	0	0	0	0	0	0	0	0	0	0	0	0.582258	0.6254	0.671622	0	0.100407	0.115474	0	0	0	0.169555	0	0	2.76279e-09	2.83013e-06
p1@CU674261	chr11:2154248..2154285,+	67	0	0	0	0	0	0	0	0	0	0	0	0.269741	1.54485	1.66473	1.12811	0.237114	0.365471	0.415028	0.955717	0.527891	0.737555	0.321263	0.103091	0.66297	3.11774e-09	3.1776e-06
p6@SVEP1	chr9:113341957..113341974,-	168	0	0	0	0	0	0	0	0	0.138693	0	0	0	0.438438	1.1637	0.530717	0	0.194278	0	0	0	0.0849731	0	0.103091	0	3.18089e-09	3.22567e-06
p2@ACPP	chr3:132036271..132036287,+	124	0.353287	0.450307	0.0986857	0	0.337859	0.345444	0.257385	0.394948	0	0	0	0	0.582258	1.1129	0.799981	0.123423	0.194278	0.115474	0.304378	0.287957	0	0.0872671	0.103091	0	3.40367e-09	3.41725e-06
p1@ENST00000511256	chr5:134375415..134375475,-	174	0	0	0	0	0	0	0	0	0	0	0	0	0.438438	1.47662	0.454744	0	0	0.222387	0.108752	0	0	0	0.103091	0	3.55889e-09	3.5554e-06
p2@COL6A3	chr2:238322770..238322791,-	82	0.127619	0	0	0.154653	0.0921667	0.124567	0	0.144001	0	0	0	0.141165	1.96795	2.43793	2.25686	1.69283	1.10649	1.45941	0.769482	0.412906	0.570797	0.753532	0.917519	0.830081	4.14342e-09	4.11896e-06
p5@STRA6	chr15:74495188..74495220,-	18	0.944778	1.00534	0.510744	0.154653	0.178797	0.124567	0.475728	0.144001	0.489162	0.478054	0.318116	0.141165	2.14055	2.14106	2.55854	1.43136	1.59365	1.273	1.40283	1.46847	1.3659	0.952586	1.51187	1.60487	4.23141e-09	4.18582e-06
p3@ALX1	chr12:85674018..85674039,+	84	0	0	0	0	0	0	0	0.144001	0	0	0.114012	0	0.51214	1.39392	1.22277	0.440703	0.365471	0.222387	0	0	0.0849731	0.247402	0.289499	0.133857	4.80707e-09	4.68636e-06
p1@RARB	chr3:25469724..25469773,+	49	0	0	0	0	0	0.124567	0.134425	0	0.138693	0	0	0.269741	1.83065	2.87904	2.11598	1.56801	1.37053	0.736951	1.44493	0.913523	0.789117	1.20756	1.07798	1.23947	5.26477e-09	5.08345e-06
p24@IGF2	chr11:2154790..2154814,-	3	0	0	0	0	0	0	0	0	0.265214	0	0	0.141165	2.62877	2.8327	2.50304	2.19303	1.59365	1.93857	2.01917	1.95302	1.85149	1.67014	1.51187	1.50956	5.39932e-09	5.18854e-06
p3@IGF2	chr11:2158507..2158526,-	24	0.636855	0.792991	0.437214	0.154653	0.730922	0.78362	0.832881	0.394948	1.32976	0.754897	0.49689	3.37217	8.35947	7.85707	8.00212	7.46795	7.41442	7.35605	7.26228	7.19554	7.4234	6.96464	6.71421	6.88571	5.77169e-09	5.48371e-06
p@chr3:36966522..36966537,-	chr3:36966522..36966537,-	180	0.353287	0	0	0	0.178797	0.124567	0.370683	0.704687	0.138693	0	0	0	0.582258	1.1637	0.602889	0	0	0.115474	0	0	0	0	0.199304	0.369237	6.40725e-09	5.90409e-06
p14@BC017277	chr11:2159814..2159825,+	63	0	0	0	0	0	0	0	0	0	0.135162	0	0.141165	1.88715	2.33085	1.51233	0.440703	0.65682	0.662952	1.35947	1.07351	0.88702	0.247402	0.671362	0.748944	6.92651e-09	6.26808e-06
p1@DACT3	chr19:47164386..47164456,-	29	1.46325	1.63525	1.09272	1.80297	1.17212	1.85409	1.90085	2.08879	1.73156	2.11748	2.23282	2.51818	4.52026	4.86107	4.38785	3.95964	3.80463	3.83286	3.96728	3.03203	3.34495	3.73163	3.81113	3.67401	7.03735e-09	6.33996e-06
p3@COL3A1	chr2:189873740..189873791,+	146	0	0	0	0	0	0	0	0	0	0	0	0	0.649126	0.82798	0.374546	0	0.100407	0.115474	0.108752	0	0	0.0872671	0	0	7.69015e-09	6.89728e-06
p4@CBFA2T2	chr20:32150316..32150339,+	115	0	0	0	0	0	0	0	0	0	0	0	0	0.51214	1.30619	0.530717	0	0	0	0.304378	0	0.0849731	0.0872671	0.199304	0	8.24991e-09	7.36658e-06
p1@KIAA1324L	chr7:86688955..86688988,-	176	0.353287	0.714646	0.359735	0.538652	0.481112	0.444373	0.982984	0.394948	0.489162	0.668387	0.729331	0.693117	1.23237	2.21519	0.671622	0.440703	0.518488	0.736951	0.304378	0.287957	0.313446	0.0872671	0.199304	0.256342	8.92098e-09	7.89593e-06
p18@KCNIP4	chr4:21699357..21699368,-	159	0	0	0	0	0	0	0	0	0	0	0	0	0.649126	1.35072	0	0	0	0	0	0	0	0	0	0	8.98248e-09	7.91564e-06
p1@HGF	chr7:81399355..81399373,-	95	0.127619	0.126422	0.0986857	0	0.0921667	0	0	0	0.381529	0.258738	0.114012	0.141165	1.14239	1.69958	1.07835	0.342497	0.783042	0.415028	0.555592	0.151151	0.165219	0.642658	0.454555	0.133857	9.44136e-09	8.22224e-06
p1@ALX4	chr11:44331576..44331650,-	62	0	0	0	0	0	0	0	0	0	0	0	0.141165	1.31706	2.23908	1.43535	0.532648	0.65682	0.415028	0.955717	0.287957	0.838898	0.69916	1.02645	0.66297	9.65705e-09	8.364e-06
p1@uc003joq.1	chr5:50679089..50679107,-	97	0	0	0.191051	0	0.0921667	0	0.257385	0	0.138693	0.478054	0.318116	0.141165	0.832931	1.47662	1.07835	0.237114	0.65682	0.415028	0	0.412906	0.0849731	0.169555	0.374386	0.133857	1.01099e-08	8.71876e-06
p@chr7:130145309..130145319,+	chr7:130145309..130145319,+	188	1.01248	0	0.191051	0.538652	0.260519	0.444373	0.370683	0.274924	0.265214	0.37256	0.41027	0.598344	0.889339	1.21278	1.68851	0.532648	0.444007	0.50249	0.555592	0.634384	0.241235	0	0.199304	0.256342	1.0642e-08	9.09991e-06
p@chr18:19748482..19748490,-	chr18:19748482..19748490,-	165	0	0.126422	0	0	0	0	0	0	0	0	0	0	0.191632	0.82798	0.454744	0	0	0	0	0	0	0	0	0	1.25575e-08	1.0515e-05
p4@BC017277	chr11:2160098..2160115,+	64	0	0	0	0	0	0	0	0	0	0	0	0	1.23237	1.5924	1.22277	0.440703	0.365471	0.415028	0.834269	0.826343	0.510634	0.321263	0.602651	0.473935	1.30641e-08	1.08492e-05
p@chr3:2553457..2553479,+	chr3:2553457..2553479,+	169	0	0	0	0	0	0	0	0	0	0	0	0	0.582258	1.62902	0.799981	0	0.194278	0.222387	0.393066	0.151151	0.313446	0.169555	0.199304	0	1.33852e-08	1.10704e-05
p5@CNTNAP4	chr16:76311277..76311288,+	100	0	0	0	0	0	0	0	0	0	0	0	0.141165	1.31706	1.06024	1.5854	0.123423	0.282412	0.415028	0.630468	0.151151	0.737555	0.247402	0.671362	0.66297	1.40864e-08	1.15821e-05
p6@CNTNAP4	chr16:76311218..76311229,+	189	0	0	0	0	0	0	0	0	0	0	0	0.141165	0.438438	0.551018	1.35404	0	0.100407	0.115474	0.209878	0	0.0849731	0.0872671	0.199304	0	1.51022e-08	1.22889e-05
p@chr6:78078814..78078840,-	chr6:78078814..78078840,-	112	1.2554	0.714646	0.88719	0.421652	0.481112	0.623945	0.134425	0.394948	0.589319	0.37256	0.41027	0.693117	1.31706	1.43586	1.26787	0.851078	0.518488	0.58495	0.769482	0.733554	0.313446	0.522549	0.103091	0.133857	1.71481e-08	1.3678e-05
p@chr12:4385277..4385295,+	chr12:4385277..4385295,+	70	0.873737	0.8673	1.27259	0.421652	0.178797	0.536951	0.370683	0.704687	0.682972	0.478054	0.799173	0.387789	2.56093	2.11548	2.42556	1.80771	1.00652	1.41501	1.60202	0.995734	1.29633	1.61247	1.81494	1.29769	1.76687e-08	1.39281e-05
p2@BC017277	chr11:2159969..2159986,+	57	0	0.126422	0	0	0	0	0	0	0	0	0	0	2.69357	3.40769	2.42556	2.04477	1.59365	1.273	2.27395	1.57927	1.8992	1.246	1.54887	1.40751	1.77529e-08	1.3939e-05
p@chr13:99127804..99127827,-	chr13:99127804..99127827,-	79	0.244861	0	0	0	0.260519	0.239228	0	0	0.138693	0	0	0	0.995942	1.39392	1.35404	0.70063	0.65682	0.50249	0.701649	0.412906	0.313446	0.247402	0.289499	0.256342	1.78207e-08	1.3939e-05
p4@C9orf86	chr9:139694790..139694804,+	120	0	0.126422	0	0.29432	0	0	0	0	0	0.37256	0	0.141165	0.51214	1.66473	1.31159	0.123423	0.100407	0.415028	0.555592	0.151151	0.382213	0.247402	0.199304	0.369237	1.81016e-08	1.4104e-05
p4@PRRX1	chr1:170632959..170632987,+	43	0	0	0	0	0	0	0	0	0	0	0	0.141165	1.85918	2.57562	2.14044	1.43136	1.4864	1.41501	1.44493	1.14731	0.88702	0.905337	0.799684	0.571546	1.88674e-08	1.46287e-05
p2@BC006482	chrM:15645..15705,-	111	4.00681	3.59473	3.59875	3.04296	3.52221	3.49577	3.13953	2.5431	3.47128	3.23979	3.26822	2.84152	4.54242	4.13662	4.86597	3.16175	3.36426	3.15647	4.16913	3.29813	3.49998	3.66936	3.3795	3.16548	1.90445e-08	1.46688e-05
p2@CNTNAP4	chr16:76311254..76311274,+	102	0	0	0	0	0	0	0.134425	0	0	0	0	0.141165	1.88715	1.47662	2.34367	0.70063	0.721311	0.736951	0.896271	1.07351	0.88702	0.0872671	0.103091	0.256342	2.13748e-08	1.62772e-05
p1@SAMD1	chr19:14201507..14201588,-	9	3.67199	3.80785	3.4664	3.6998	3.46302	3.61737	3.58916	3.44185	3.74541	3.56117	3.40889	3.50873	5.07957	5.2762	5.03528	4.53852	4.23838	4.58493	4.73773	4.57677	4.55879	4.49666	4.35621	4.11549	2.20344e-08	1.66539e-05
p12@ALPK2	chr18:56296315..56296330,-	86	0	0	0	0	0	0	0	0	0	0	0	0	0.438438	0.763563	1.02681	0.237114	0.100407	0.115474	0	0	0.0849731	0	0.289499	0	2.31013e-08	1.73951e-05
p1@FAM89A	chr1:231175964..231176016,-	22	1.01248	0.937968	1.09272	1.16652	0.730922	1.11926	0.751536	0.394948	0.770915	1.24794	0.49689	1.22425	3.83614	4.37626	4.54266	3.02597	3.23769	3.38079	3.58972	3.59042	3.5306	2.96288	3.42	3.36925	2.85135e-08	2.10003e-05
p1@ARHGAP29	chr1:94703118..94703184,-	91	2.36794	2.45616	2.37213	2.24308	1.96446	2.31265	2.35092	2.49018	2.71147	2.78512	2.80799	2.46545	3.84329	4.71116	3.84935	3.01006	3.20424	3.04436	3.03618	2.75353	2.83339	3.35455	3.54428	3.43557	3.05356e-08	2.2166e-05
p@chr12:20521429..20521511,+	chr12:20521429..20521511,+	184	1.46325	2.04048	2.15998	2.17241	2.32888	1.78026	2.236	2.08879	2.36098	1.05684	1.57222	1.34593	3.06813	3.15494	3.39037	2.62769	2.43205	2.08743	1.96234	1.63164	1.26024	2.04187	1.68803	1.23947	3.37782e-08	2.40866e-05
p1@BC017277	chr11:2160354..2160387,+	56	0	0	0	0	0	0.124567	0	0	0	0	0	0.387789	3.87856	4.53905	3.46003	2.72834	1.95718	2.19637	3.4725	1.82394	2.39143	1.61247	1.72082	1.69427	3.43863e-08	2.44339e-05
p4@IRX3	chr16:54320101..54320125,-	50	0.127619	0.242652	0.191051	0.538652	0.547735	0.124567	0.832881	0.704687	0.589319	0.135162	0.114012	0.269741	2.11712	3.15494	2.74552	1.69283	1.93015	1.62447	1.56432	1.52493	1.87554	1.8305	2.0395	1.35365	3.55424e-08	2.49914e-05
p18@TNS3	chr7:47317162..47317165,-	107	1.07716	0.714646	0.437214	0.421652	0.178797	0.239228	0.134425	0.274924	0.381529	0.668387	0.729331	0.387789	1.47284	1.69958	1.31159	0.440703	0.95381	0.415028	0.834269	0.826343	0.684083	0.856489	0.602651	0.66297	3.64927e-08	2.5482e-05
p@chr18:47927270..47927275,+	chr18:47927270..47927275,+	103	0	0	0.0986857	0	0	0	0	0	0	0	0	0.782047	1.71056	1.92247	3.75747	0.851078	0.65682	0.874453	0.476617	1.21752	0.933588	1.12748	1.81494	1.11548	4.40637e-08	3.02454e-05
p5@C9orf86	chr9:139694809..139694825,+	88	0.353287	0.543906	0.437214	0.154653	0.178797	0.345444	0.257385	0.394948	0.138693	0	0.49689	0.269741	0.995942	1.30619	1.39527	0.440703	0.589312	0.50249	0.209878	0.287957	0.510634	0.69916	0.289499	0.66297	4.48945e-08	3.05044e-05
p1@BCO2	chr11:112046224..112046245,+	92	0	0	0	0	0	0	0	0	0	0	0	0.269741	1.18808	2.49855	1.35404	0.619083	0.65682	0.874453	0.304378	0	0.737555	0.805928	0.799684	0.571546	4.61587e-08	3.11536e-05
p2@TMEM45A	chr3:100211526..100211584,+	17	1.2554	1.0697	1.35476	0.421652	0.611417	0.124567	0.982984	0.704687	1.07723	0.37256	0.41027	0.782047	2.64524	2.99581	3.31717	1.9479	2.33234	1.93857	2.40769	1.9936	2.39143	1.88022	2.11545	2.16994	5.24694e-08	3.5061e-05
p27@IGF2	chr11:2152665..2152693,+	60	0	0	0	0	0	0	0	0	0	0	0	0	1.85918	2.63083	1.8455	1.52389	0.444007	1.05887	1.22096	1.28446	1.29633	0.856489	1.02645	0.748944	5.68052e-08	3.75232e-05
p1@TMEM119	chr12:108991812..108991869,-	53	0.244861	0.126422	0	0.154653	0.0921667	0.124567	0.134425	0.144001	0.138693	0.135162	0	0.269741	1.47284	2.70131	1.78474	1.3325	0.842239	1.05887	1.22096	0.412906	0.684083	1.12748	0.799684	0.473935	5.70311e-08	3.75232e-05
p38@IGF2	chr11:2154872..2154893,-	41	0	0	0	0	0	0	0	0	0	0	0	0.141165	1.64654	2.06292	2.01379	1.3325	1.15399	1.22237	1.06773	0.995734	1.33153	1.12748	0.671362	0.66297	5.72286e-08	3.75232e-05
p6@LENG8	chr19:54972255..54972269,+	110	2.08309	1.94076	1.91116	2.05946	0.943793	1.85409	1.60917	1.30423	1.68704	2.01603	1.6872	1.65933	2.85806	2.37464	2.79257	1.91411	1.4864	1.273	2.10044	1.82394	1.64311	1.9975	1.90329	1.11548	5.84087e-08	3.81456e-05
p1@COL1A1	chr17:48278983..48278999,-	181	6.7009	6.73103	6.68379	7.78105	8.2706	7.87109	7.97096	7.97049	7.96135	7.29972	7.27251	7.25189	7.72129	8.80629	9.08251	7.27844	7.18284	7.54235	6.7042	6.14808	6.40052	7.88885	7.42218	6.84481	6.32237e-08	4.1157e-05
p1@LOC400550	chr16:86542455..86542500,-	139	0	0	0	0	0	0	0	0	0	0	0	0	1.31706	0.207942	0.602889	0	0	0.115474	0.108752	0	0.0849731	0	0.199304	0	6.95327e-08	4.48301e-05
p4@TMEM45A	chr3:100211600..100211628,+	8	0.244861	0.242652	0.510744	0	0.260519	0.124567	0	0.144001	0	0	0.114012	0.269741	2.56093	3.19213	3.39037	2.24832	2.20282	1.93857	2.49042	1.63164	2.26966	1.9748	1.78424	2.31793	7.08178e-08	4.53688e-05
p1@AF130094	chr11:65267987..65268091,-	105	3.00525	1.79607	1.35476	1.0132	0.611417	2.14628	1.51371	1.17606	2.66632	2.01603	2.30662	2.02994	3.39474	3.64967	3.53573	2.45044	2.86207	1.62447	2.76423	2.24959	2.37465	2.77851	2.64596	2.70967	7.5303e-08	4.80895e-05
p@chr6:110655749..110655763,-	chr6:110655749..110655763,-	164	0	0	0	0	0	0	0	0	0	0	0	0	0.191632	0.889643	0.454744	0	0	0	0	0	0	0	0	0.133857	8.85156e-08	5.58207e-05
p@chr4:126236326..126236346,+	chr4:126236326..126236346,+	129	0.353287	0.450307	0.993613	0.421652	0.547735	0.623945	0.370683	0.274924	0.138693	0	0.114012	0	2.61211	3.27534	1.43535	1.43136	0.899103	1.62447	1.48583	0.527891	0.737555	1.42417	1.39483	1.11548	8.9642e-08	5.6006e-05
p1@PLD1	chr3:171528227..171528298,-	183	0.799016	0.792991	0.647434	1.54775	1.44107	1.34089	1.30148	1.10743	1.20901	1.1234	1.10519	1.28637	1.57955	2.14106	2.09111	1.38278	1.28777	1.11546	1.22096	0.995734	0.88702	1.35552	0.859804	1.11548	9.80529e-08	6.06972e-05
p3@GATA6	chr18:19749517..19749531,+	87	0.127619	0.126422	0	0	0	0	0	0	0.138693	0	0	0.141165	0.832931	1.76686	1.7213	0.532648	0.194278	0.115474	0.108752	0.527891	0.0849731	0.753532	0.736949	0.473935	1.05795e-07	6.46959e-05
p1@PDE4D	chr5:59064458..59064511,-	128	0.353287	0.8673	0.647434	0.154653	0.0921667	0.124567	0	0.274924	0.265214	0.135162	0	0.269741	1.6789	2.08944	0.602889	0.342497	0.65682	0.58495	0.834269	0.151151	0.382213	0.69916	0.530502	0.473935	1.10001e-07	6.70649e-05
p1@HPSE2	chr10:100995440..100995474,-	116	0	0.126422	0.0986857	0	0	0.124567	0	0	0	0.135162	0	0	0.774227	1.86222	0.799981	0.123423	0.100407	0	0.476617	0.412906	0.447852	0.458524	0.289499	0.133857	1.32217e-07	7.91742e-05
p@chr4:62066037..62066051,+	chr4:62066037..62066051,+	55	1.76754	1.7179	1.61029	1.84901	1.33188	1.6619	1.90085	1.89883	1.89705	1.86862	1.86056	1.79373	3.6198	4.07159	2.92516	2.84053	2.97217	2.43738	2.73059	2.21568	2.67795	2.42355	2.09057	2.10621	1.43336e-07	8.53258e-05
p@chr17:48262548..48262561,-	chr17:48262548..48262561,-	186	0.720213	0.242652	0.191051	0.841631	0.481112	0.92737	0.573641	0.50575	1.14463	0.576357	0.49689	0.693117	0.889339	1.00558	1.81544	0.440703	0.282412	0.415028	0	0.527891	0.447852	0.522549	0.530502	0.571546	1.48556e-07	8.8173e-05
p32@IGF2	chr11:2156633..2156657,-	4	0	0	0	0	0	0	0	0	0	0	0	0.269741	2.41486	2.64877	2.48406	2.04477	1.69347	1.84128	1.77701	1.73099	1.85149	1.75254	0.973013	1.558	1.61347e-07	9.46519e-05
p7@ALX4	chr11:44332103..44332115,-	122	0	0	0	0	0	0	0	0	0	0	0	0	0.191632	0.763563	0.860118	0	0	0	0.108752	0.151151	0.0849731	0	0	0.133857	1.62565e-07	9.50899e-05
p1@LCN15	chr9:139658967..139658975,-	187	0	0	0	0.154653	0	0	0.370683	0	0.138693	0	0	0	0.360768	0.207942	0.602889	0	0	0	0	0	0	0	0	0	1.70983e-07	9.94373e-05
