# Supplementary material for: Identification of candidate PAX2-regulated genes implicated in human kidney development
Source: Sci Rep. 2021 Apr 27;11:9123. doi: 10.1038/s41598-021-88743-1 (PMC8079710; doi:10.1038/s41598-021-88743-1)
Supplement: Supplementary file 6 — Supplementary Table S4. [file 41598_2021_88743_MOESM6_ESM.xlsx]

## Sheet: Sheet1
Gene name	Primer Sequence_F	Primer Sequence_R
Human
PAX2-exon2 (1)	CCGCGGACCCTGACTAA	GGGCCAGCTCCACGATG
PAX2-exon2 (2)	CCTACCCGACGTGGTGAG	CTTGGCACGCTGGACTTTTAG
PAX2	AGATTCCCAGAGTGGTGTGG	GGGTATGTCTGTGTGCCTGA
WT1	GGCAGCACAGTGTGTGAACT	CCAGGCACACCTGGTAGTTT
SIX2	AGGAAAGGGAGAACAACGAGAA	GGGCTGGATGATGAGTGGT
AQP1	ATTAACCCTGCTCGGTCCTT	ACCCTGGAGTTGATGTCGTC
PODXL	TCATCATCACCATCGTCTGC	CCACCTTCTTCTCCTGCATC
β-ACTB	CAATGTGGCCGAGGACTTTG	CATTCTCCTTAGAGAGAAGTGG
PBX1	AATTCACATGAGGCCAGTCC	AAATGGAGCACTCCCACATC
ITGA9	TGGGAATCCTCATCTTCCTG	TGGTTTTTCTGGACCCAGTC
POSTN	ACTCTTTGCTCCCACCAATG	TTCGGAAGCCACTTTGTCTC
MDK	CAAGAAAGGGAAGGGAAAGG	AAGCTAACGAGCAGACAGAAGG
HOXD11	TGAACGACTTTGACGAGTGC	GAAAGGAACGAAGGCTTGC
MEIS1	CATGGGAGGTTTCGTAATGG	ATGCCCATTCCACTCATAGG
LRRC17	ATAACGTGAGGGCTGAATGC	TAGGCTGAACTTGGGGAATG
TWIST1	ACTGGCCTGCAAAACCATAG	GCATTTTACCATGGGTCCTC
HAND2	CACCAGCTACATCGCCTACC	TCCTTCTTCCTCTTCTCCTCTTTC
GATA6	TCCACTCGTGTCTGCTTTTG	TCTTTCAGCAAGCCTCTTGG
NID2	ACCGAGTGAATGGGAAAGTG	TGTAGGCTCTGCCATCATTG
STAR	TGCTTTCATAGGCACCAGTC	TACCTCAGCCTCCCAAAATG
CD248	CAGCTTCCCATTATCCCAAC	ATTTGATGGGCAGGAGACAC
GATA3	CTGGCCACAGTTGTTTGATG	TGCCCAGAACTGGTATTTCC
SEPT11	AGTGTCCATCTCCCATTTGC	TCATTCTCAACCTGCACCAC
COL16A1	CATCAAGAAGATCCGCAACC	TGGGTGTGTTTCTTCAGCAG
MFAP4	TCTTGAAACTCGCACTCCTG	GTTGCTGAAGGCAAAACCTC
PBX1 (ChIP-PCR)	GACCATCACAGACCAGAGTTTG	AAAAGCGCTGTGGTGATTCG
POSTN (ChIP-PCR)	GGTGTTATTGCAGTTCACATCAG	ACCCCCTTGTGATTGTCAGAC
ITGA9 (ChIP-PCR)	TAGGAAGGTGGTTGCCAGAG	ATGCAACCTTCACCACCATC
Mouse
Pax2	AGGCATCAGAGCACATCAAATCAG	GGGTTGGCCGATGCAGATAG
β-Actb	CATCCGTAAAGACCTCTATGCCAAC	ATGGAGCCACCGATCCACA
Pbx1	CCTGGGCTAAACAAAAGCAG	AAAGCCCAAGCTCTTTCCTC
Itga9	CATCAACATGTGGCAGAAGG	AAGGAAATCCCACACTGCAC
Postn	ACCTGCAATGACGAAGATCC	TCACTTCTGTCACCGTTTCG
Lrrc17	CTATGAAGAATGCCCCAAGG	TTTGCTGGGTGATCTCTGTG
Hand2	TTTCTGTCGGGTCGGTTATC	AGCTGGTGGAAACATCTTCG
Star	GCTGGCTTGTTCTTTCTTGG	TATGCCTTCTTTGGGGTGTC
Mdk	ACCAGTGCCTTTTGTCTTCC	GGAGGCTCACTTTCCAGAATC
Meis1	TTTCCATAGTCCCACCTTGG	TGCCACCTTGCACTAATCTG
