# Supplementary material for: Identification of candidate PAX2-regulated genes implicated in human kidney development
Source: Sci Rep. 2021 Apr 27;11:9123. doi: 10.1038/s41598-021-88743-1 (PMC8079710; doi:10.1038/s41598-021-88743-1)
Supplement: Supplementary file 7 — Supplementary Table S5. [file 41598_2021_88743_MOESM7_ESM.xlsx]

## Sheet: Sheet1
Immunocytochemistry
Antigen	Source
TRA-1-60	MAB4360, Millipore
TRA-1-81	MAB4381, Millipore
SSEA-4	MAB1435, R&D
NANOG	4903, Cell Signaling
SOX2	3579, Cell Signaling
OCT4	AF1759, R&D
βIII-tubulin	MRB-435P, Covance Research Products
αSMA	A2547, Sigma
SOX17	AF1924, R&D
PAX2	901001, Biolegend
PODXL	AF 1658, R&D
LTL	B1325, Vector
CK8 (TROMA-1)	DSHB
Hoechst 33342	H3570, Invitorogen
FACS
Antigen	Source
PE anti-human CD140a (PDGFRα)	323506, Biolegend
Integrinα8 Biotinylated	BAF4076, R&D
PE Mouse IgG1, κ isotype ctrl	400112, Biolegend
ChIP
Antigen	Source
PAX2	ab79389, Abcam
PAX2	ab23799, Abcam
Histone H3	4620S, Cell Signaling
